# Supplementary material for: Deoxyshikonin-Induced Gene Expression Profile in Porcine Epithelial Cells
Source: Front Vet Sci. 2022 Jan 13;8:711721. doi: 10.3389/fvets.2021.711721 (PMC8792893; doi:10.3389/fvets.2021.711721)
Supplement: Supplementary Table 1 — Primers used for Reverse-Transcription Quantitative PCR (RT-qPCR). [file Table_1.XLSX]

## Sheet: Sheet1
TABLE S1 Primers used for Reverse-Transcription Quantitative PCR (RT-qPCR)
Gene	Forward primer	Reverse primer	Product size (bp)	Accession number
GAPDH	GCTACACTGAGGACCAGGTTG	CCTGTTGCTGTAGCCAAATTC	146	XM_021091114.1
DEFB1	TTCCTCCTCATGGTCCTGTT	AGGTGCCGATCTGTTTCATC	130	NM_213838.1
FOSB	TCGCCGAGAACGGAACAA	TTCTTCCTCCAACTGGTCTGTC	100	XM_021094557
IL1A	CGAACCCGTGTTGCTGAAGGAG	TGGATGGGCGGCTGATTTGAAG	121	NM_214029.1
IL-6	AAATGCTCTTCACCTCTC	TCACACTTCTCATACTTCTC	106	NM_214399.1
EGR2	CGGAGATGGCATGATCAAC	GCTGGCACCAGGGTACTG	154	NM_001097488.1
HDAC9	ACAACAGAACGGATGGGGTG	GTCCACCACAGGCATCATCA	167	XM_021102511.1
GPX2	GGCAGTGCTGATTGAGAATGT	CAGGTAGGCGAAGACAGGAT	271	NM_001115136.1
SOD1	GAGACCTGGGCAATGTGACT	CTGCCCAAGTCATCTGGTTT	139	NM_001190422.1
Hsp70	CCAATGGCATCCTGAGTGTGACAG	ACGAACCATCCTCTCCACCTCTTC	116	NM_001123127.1
DDIT3	GTCACAAGCACCTCCCAAAG	ACTGACCACTCTGTTTCCGT	115	XM_005674378.2
