# Supplementary material for: Deoxyshikonin-Induced Gene Expression Profile in Porcine Epithelial Cells
Source: Front Vet Sci. 2022 Jan 13;8:711721. doi: 10.3389/fvets.2021.711721 (PMC8792893; doi:10.3389/fvets.2021.711721)
Supplement: Supplementary Table 2 — Statistics of filtered transcriptome data. [file Table_2.XLS]

## Sheet: Sheet1
TABLE S2 Statistics of filtered transcriptome data
Sample	Raw reads	Raw bases	Clean reads	Clean bases	Error rate(%)	Q20(%)	Q30(%)	GC content(%)
Con-1	60780028	9177784228	60244410	8957823930	0.0275	97.16	91.68	51.35
Con-2	62255336	9400555736	61612974	9152730272	0.0279	97	91.4	51.15
Con-3	66019796	9968989196	65381342	9693797077	0.0281	96.91	91.17	51.26
Deo-1	57430680	8672032680	56850702	8435789947	0.028	96.94	91.26	51.3
Deo-2	58506012	8834407812	57983038	8631428780	0.0277	97.08	91.54	50.89
Deo-3	59265770	8949131270	58623544	8687412059	0.0278	97.01	91.51	51.16
