# Supplementary material for: Deoxyshikonin-Induced Gene Expression Profile in Porcine Epithelial Cells
Source: Front Vet Sci. 2022 Jan 13;8:711721. doi: 10.3389/fvets.2021.711721 (PMC8792893; doi:10.3389/fvets.2021.711721)
Supplement: Supplementary Table 3 — Statistics of reference genome comparison. [file Table_3.XLS]

## Sheet: Sheet1
TABLE S3 Statistics of reference genome comparison
FPKM Interval	Con-1	Con-2	Con-3	Deo-1	Deo-2	Deo-3
0-0.3	10359	10307	10496	12554	12441	13010
0.3-0.6	1760	1706	1711	2077	2099	2089
0.6-3.5	7131	7143	7211	7913	7983	7854
3.5-15	12744	12735	12753	12348	12211	12441
15-60	8489	8510	8438	7811	7656	7820
>60	2969	2976	2969	2777	2799	2799
