# Supplementary material for: Deoxyshikonin-Induced Gene Expression Profile in Porcine Epithelial Cells
Source: Front Vet Sci. 2022 Jan 13;8:711721. doi: 10.3389/fvets.2021.711721 (PMC8792893; doi:10.3389/fvets.2021.711721)
Supplement: Supplementary Table 4 — Functional annotation of genes and transcripts. [file Table_4.XLS]

## Sheet: Sheet1
TABLE S4 Functional annotation of genes and transcripts
	Referenced genes and transcripts		Novel genes and transcripits
	Expre_Gene number（percent）	All_Gene number（percent）	Expre_Gene number（percent）	All_Gene number（percent）
GO	19574(0.8177)	23249(0.7286)	162(0.2718)	171(0.2803)
KEGG	13781(0.5757)	16466(0.516)	185(0.3104)	194(0.318)
COG	19067(0.7965)	22660(0.7102)	178(0.2987)	187(0.3066)
NR	22600(0.9441)	27468(0.8608)	401(0.6728)	411(0.6738)
Swiss-Prot	20167(0.8425)	23826(0.7467)	153(0.2567)	162(0.2656)
Pfam	16568(0.6922)	19407(0.6082)	111(0.1862)	118(0.1934)
Total_anno	22627(0.9453)	27521(0.8625)	405(0.6795)	415(0.6803)
Total	23937(1.0)	31908(1)	596(1.0)	610(1)
