# Supplementary material for: Deoxyshikonin-Induced Gene Expression Profile in Porcine Epithelial Cells
Source: Front Vet Sci. 2022 Jan 13;8:711721. doi: 10.3389/fvets.2021.711721 (PMC8792893; doi:10.3389/fvets.2021.711721)
Supplement: Supplementary Table 5 — Annotation of deoxyshikonin-unique genes. [file Table_5.XLS]

## Sheet: 功能注释信息表
TABLE S5 Annotation of deoxyshikonin-unique genes
Gene ID	Gene Name	Gene Description	GO_id	GO_term	Go_description	KO_id	KO_name	Pathway_id	Pathway_definition	COG_id	COG_Functional Categories	NR_hit-name	NR_description	Swiss-Prot_hit-name	Swiss-Prot_description	Pfam_id	Domain	Domain description
ENSSSCG00000034015	XIRP1	xin actin binding repeat containing 1 [Source:NCBI gene (formerly Entrezgene);Acc:100134978]	GO:0030036;;GO:0030054;;GO:0003779	biological_process;;cellular_component;;molecular_function;;	BP:actin cytoskeleton organization;;CC:cell junction;;MF:actin binding;;	------	------	------	------	ENOG410ZM11	S:Function unknown	NP_001137400.1	xin actin-binding repeat-containing protein 1 [Sus scrofa] >ABQ57423.1 cardiomyopathy associated 1 [Sus scrofa]	sp|Q702N8|XIRP1_HUMAN;;	Xin actin-binding repeat-containing protein 1 OS=Homo sapiens OX=9606 GN=XIRP1 PE=1 SV=1;;	------	------	------
ENSSSCG00000003047		-	GO:0016021;;GO:0016020	cellular_component;;cellular_component;;	CC:integral component of membrane;;CC:membrane;;	K06499	CEACAM, CD66	------	------	ENOG410YR1P;;ENOG4111D5D	S:Function unknown;;	XP_020950123.1	carcinoembryonic antigen-related cell adhesion molecule 5-like isoform X1 [Sus scrofa]	sp|P40199|CEAM6_HUMAN;;	Carcinoembryonic antigen-related cell adhesion molecule 6 OS=Homo sapiens OX=9606 GN=CEACAM6 PE=1 SV=3;;	PF07686.17;;PF13927.6;;PF00047.25;;PF07679.16;;PF13895.6;;PF18452.1;;PF08204.11;;PF16680.5;;PF16706.5	V-set;;Ig_3;;ig;;I-set;;Ig_2;;Ig_6;;V-set_CD47;;Ig_4;;Izumo-Ig	Immunoglobulin V-set domain;;Immunoglobulin domain;;Immunoglobulin domain;;Immunoglobulin I-set domain;;Immunoglobulin domain;;Immunoglobulin domain;;CD47 immunoglobulin-like domain;;T-cell surface glycoprotein CD3 delta chain;;Izumo-like Immunoglobulin domain
ENSSSCG00000039947	KCNJ2	potassium inwardly rectifying channel subfamily J member 2 [Source:VGNC Symbol;Acc:VGNC:89357]	GO:0051289;;GO:0060306;;GO:0034765;;GO:0086002;;GO:0015693;;GO:0014861;;GO:0006813;;GO:0006811;;GO:0055119;;GO:0090076;;GO:0086091;;GO:1990573;;GO:0031224;;GO:0016021;;GO:0016020;;GO:0008076;;GO:0005886;;GO:0086008;;GO:0005546;;GO:0042802;;GO:0005244;;GO:0005242	biological_process;;biological_process;;biological_process;;biological_process;;biological_process;;biological_process;;biological_process;;biological_process;;biological_process;;biological_process;;biological_process;;biological_process;;cellular_component;;cellular_component;;cellular_component;;cellular_component;;cellular_component;;molecular_function;;molecular_function;;molecular_function;…	BP:protein homotetramerization;;BP:regulation of membrane repolarization;;BP:regulation of ion transmembrane transport;;BP:cardiac muscle cell action potential involved in contraction;;BP:magnesium ion transport;;BP:regulation of skeletal muscle contraction via regulation of action potential;;BP:potassium ion transport;;BP:ion transport;;BP:relaxation of cardiac muscle;;BP:relaxation of skeletal …	K04996	KCNJ2, KIR2.1	map04971;;map04921;;map04924;;map04725	Gastric acid secretion;;Oxytocin signaling pathway;;Renin secretion;;Cholinergic synapse	ENOG410XQ62	U:Intracellular trafficking, secretion, and vesicular transport	ELK12419.1	Inward rectifier potassium channel 2 [Pteropus alecto]	sp|O18839|KCNJ2_PIG;;	Inward rectifier potassium channel 2 OS=Sus scrofa OX=9823 GN=KCNJ2 PE=2 SV=1;;	PF17655.1;;PF01007.20;;PF08466.10;;PF07885.16	IRK_C;;IRK;;IRK_N;;Ion_trans_2	Inward rectifier potassium channel C-terminal domain;;Inward rectifier potassium channel transmembrane domain;;Inward rectifier potassium channel N-terminal;;Ion channel
ENSSSCG00000021586	ZHX2	zinc fingers and homeoboxes 2 [Source:VGNC Symbol;Acc:VGNC:95165]	GO:0000122;;GO:0045665;;GO:0006357;;GO:0060040;;GO:0035019;;GO:0006402;;GO:0005654;;GO:0005634;;GO:0005886;;GO:0005829;;GO:0003700;;GO:0003714;;GO:0003677;;GO:0046982;;GO:0042803	biological_process;;biological_process;;biological_process;;biological_process;;biological_process;;biological_process;;cellular_component;;cellular_component;;cellular_component;;cellular_component;;molecular_function;;molecular_function;;molecular_function;;molecular_function;;molecular_function;;	BP:negative regulation of transcription from RNA polymerase II promoter;;BP:negative regulation of neuron differentiation;;BP:regulation of transcription from RNA polymerase II promoter;;BP:retinal bipolar neuron differentiation;;BP:somatic stem cell population maintenance;;BP:mRNA catabolic process;;CC:nucleoplasm;;CC:nucleus;;CC:plasma membrane;;CC:cytosol;;MF:transcription factor activity, seq…	------	------	------	------	ENOG410Z8A2	K:Transcription	XP_020944632.1	zinc fingers and homeoboxes protein 2 [Sus scrofa] >XP_020944633.1 zinc fingers and homeoboxes protein 2 [Sus scrofa] >XP_020944634.1 zinc fingers and homeoboxes protein 2 [Sus scrofa] >XP_020944635.1 zinc fingers and homeoboxes protein 2 [Sus scrofa] >XP_020944636.1 zinc fingers and homeoboxes protein 2 [Sus scrofa] >XP_020944637.1 zinc fingers and homeoboxes protein 2 [Sus scrofa] >XP_020944638…	sp|Q9Y6X8|ZHX2_HUMAN;;	Zinc fingers and homeoboxes protein 2 OS=Homo sapiens OX=9606 GN=ZHX2 PE=1 SV=1;;	PF18387.1;;PF00046.29;;PF05920.11	zf_C2H2_ZHX;;Homeodomain;;Homeobox_KN	Zinc-fingers and homeoboxes C2H2 finger domain;;Homeodomain;;Homeobox KN domain
ENSSSCG00000002469	OTUB2	OTU deubiquitinase, ubiquitin aldehyde binding 2 [Source:VGNC Symbol;Acc:VGNC:91098]	GO:2000780;;GO:0071108;;GO:0035871;;GO:0006508;;GO:0016579;;GO:1901315;;GO:0070536;;GO:0005634;;GO:0016787;;GO:0019784;;GO:0008234;;GO:0036459;;GO:0043130;;GO:0008233;;GO:0004843	biological_process;;biological_process;;biological_process;;biological_process;;biological_process;;biological_process;;biological_process;;cellular_component;;molecular_function;;molecular_function;;molecular_function;;molecular_function;;molecular_function;;molecular_function;;molecular_function;;	BP:negative regulation of double-strand break repair;;BP:protein K48-linked deubiquitination;;BP:protein K11-linked deubiquitination;;BP:proteolysis;;BP:protein deubiquitination;;BP:negative regulation of histone H2A K63-linked ubiquitination;;BP:protein K63-linked deubiquitination;;CC:nucleus;;MF:hydrolase activity;;MF:NEDD8-specific protease activity;;MF:cysteine-type peptidase activity;;MF:thi…	K09603	OTUB2	------	------	ENOG410ZMN7	S:Function unknown	XP_010607502.1	PREDICTED: ubiquitin thioesterase OTUB2 [Fukomys damarensis]	sp|Q9CQX0|OTUB2_MOUSE;;	Ubiquitin thioesterase OTUB2 OS=Mus musculus OX=10090 GN=Otub2 PE=1 SV=1;;	PF10275.9;;PF02338.19	Peptidase_C65;;OTU	Peptidase C65 Otubain;;OTU-like cysteine protease
ENSSSCG00000014287	SHROOM1	shroom family member 1 [Source:VGNC Symbol;Acc:VGNC:92860]	GO:0000902;;GO:0007015;;GO:0051017;;GO:0030036;;GO:0005737;;GO:0005856;;GO:0016324;;GO:0043296;;GO:0030864;;GO:0005912;;GO:0005874;;GO:0003779;;GO:0051015;;GO:0045159	biological_process;;biological_process;;biological_process;;biological_process;;cellular_component;;cellular_component;;cellular_component;;cellular_component;;cellular_component;;cellular_component;;cellular_component;;molecular_function;;molecular_function;;molecular_function;;	BP:cell morphogenesis;;BP:actin filament organization;;BP:actin filament bundle assembly;;BP:actin cytoskeleton organization;;CC:cytoplasm;;CC:cytoskeleton;;CC:apical plasma membrane;;CC:apical junction complex;;CC:cortical actin cytoskeleton;;CC:adherens junction;;CC:microtubule;;MF:actin binding;;MF:actin filament binding;;MF:myosin II binding;;	K18625	SHROOM	------	------	ENOG4111N2C	S:Function unknown	XP_020940405.1	LOW QUALITY PROTEIN: protein Shroom1 [Sus scrofa]	sp|Q2M3G4|SHRM1_HUMAN;;	Protein Shroom1 OS=Homo sapiens OX=9606 GN=SHROOM1 PE=1 SV=1;;	PF08687.11;;PF08688.10	ASD2;;ASD1	Apx/Shroom domain ASD2;;Apx/Shroom domain ASD1
ENSSSCG00000032682		-	GO:0050911;;GO:0007165;;GO:0007186;;GO:0016021;;GO:0016020;;GO:0005886;;GO:0004930;;GO:0004984	biological_process;;biological_process;;biological_process;;cellular_component;;cellular_component;;cellular_component;;molecular_function;;molecular_function;;	BP:detection of chemical stimulus involved in sensory perception of smell;;BP:signal transduction;;BP:G-protein coupled receptor signaling pathway;;CC:integral component of membrane;;CC:membrane;;CC:plasma membrane;;MF:G-protein coupled receptor activity;;MF:olfactory receptor activity;;	K04257	OLFR	map04740	Olfactory transduction	ENOG4111834	U:Intracellular trafficking, secretion, and vesicular transport	XP_003124220.3	olfactory receptor 4C46-like [Sus scrofa]	sp|A6NHA9|O4C46_HUMAN;;	Olfactory receptor 4C46 OS=Homo sapiens OX=9606 GN=OR4C46 PE=3 SV=1;;	PF13853.6;;PF00001.21	7tm_4;;7tm_1	Olfactory receptor;;7 transmembrane receptor
ENSSSCG00000015089	JAML	junction adhesion molecule like [Source:VGNC Symbol;Acc:VGNC:89278]	GO:0030593;;GO:0046629;;GO:0050900;;GO:0035696;;GO:0072672;;GO:0007157;;GO:0016021;;GO:0016020;;GO:0005886;;GO:0005923;;GO:0005178;;GO:0050839;;GO:0042803	biological_process;;biological_process;;biological_process;;biological_process;;biological_process;;biological_process;;cellular_component;;cellular_component;;cellular_component;;cellular_component;;molecular_function;;molecular_function;;molecular_function;;	BP:neutrophil chemotaxis;;BP:gamma-delta T cell activation;;BP:leukocyte migration;;BP:monocyte extravasation;;BP:neutrophil extravasation;;BP:heterophilic cell-cell adhesion via plasma membrane cell adhesion molecules;;CC:integral component of membrane;;CC:membrane;;CC:plasma membrane;;CC:bicellular tight junction;;MF:integrin binding;;MF:cell adhesion molecule binding;;MF:protein homodimerizati…	------	------	------	------	ENOG4111DWB	U:Intracellular trafficking, secretion, and vesicular transport	XP_013832876.1	junctional adhesion molecule-like isoform X1 [Sus scrofa]	sp|Q86YT9|JAML_HUMAN;;	Junctional adhesion molecule-like OS=Homo sapiens OX=9606 GN=JAML PE=1 SV=1;;	PF07686.17;;PF00047.25;;PF13927.6;;PF07679.16;;PF08204.11	V-set;;ig;;Ig_3;;I-set;;V-set_CD47	Immunoglobulin V-set domain;;Immunoglobulin domain;;Immunoglobulin domain;;Immunoglobulin I-set domain;;CD47 immunoglobulin-like domain
ENSSSCG00000002387	GPATCH2L	G-patch domain containing 2 like [Source:VGNC Symbol;Acc:VGNC:88575]	------	------	------	K17569	GPATCH2	------	------	ENOG4111ZIY	S:Function unknown	XP_005666410.1	G patch domain-containing protein 2-like isoform X1 [Sus scrofa] >XP_020953658.1 G patch domain-containing protein 2-like isoform X1 [Sus scrofa]	sp|Q9NWQ4|GPT2L_HUMAN;;	G patch domain-containing protein 2-like OS=Homo sapiens OX=9606 GN=GPATCH2L PE=1 SV=3;;	------	------	------
ENSSSCG00000004737	PLA2G4B	jumonji domain containing 7 [Source:NCBI gene (formerly Entrezgene);Acc:100533119]	GO:0009395;;GO:0006629;;GO:0016042;;GO:0046475;;GO:0005737;;GO:0005829;;GO:0047498;;GO:0016787;;GO:0005544;;GO:0102568;;GO:0005509;;GO:0102567;;GO:0004623;;GO:0004620;;GO:0046872	biological_process;;biological_process;;biological_process;;biological_process;;cellular_component;;cellular_component;;molecular_function;;molecular_function;;molecular_function;;molecular_function;;molecular_function;;molecular_function;;molecular_function;;molecular_function;;molecular_function;;	BP:phospholipid catabolic process;;BP:lipid metabolic process;;BP:lipid catabolic process;;BP:glycerophospholipid catabolic process;;CC:cytoplasm;;CC:cytosol;;MF:calcium-dependent phospholipase A2 activity;;MF:hydrolase activity;;MF:calcium-dependent phospholipid binding;;MF:phospholipase A2 activity consuming 1,2-dioleoylphosphatidylethanolamine);;MF:calcium ion binding;;MF:phospholipase A2 acti…	K19219	JMJD7	------	------	ENOG410XR72	I:Lipid transport and metabolism	NP_001191329.1	cytosolic phospholipase A2 beta [Sus scrofa]	sp|P0C869|PA24B_HUMAN;;	Cytosolic phospholipase A2 beta OS=Homo sapiens OX=9606 GN=PLA2G4B PE=1 SV=2;;	PF01735.18;;PF18695.1;;PF00168.30	PLA2_B;;cPLA2_C2;;C2	Lysophospholipase catalytic domain;;Cytosolic phospholipases A2 C2-domain;;C2 domain
ENSSSCG00000047344		-	GO:0033147;;GO:2000737;;GO:2000103;;GO:1904677;;GO:0006355;;GO:1904674;;GO:0045892;;GO:0045893;;GO:0007275;;GO:0060644;;GO:0043408;;GO:0005737;;GO:0032991;;GO:0005634	biological_process;;biological_process;;biological_process;;biological_process;;biological_process;;biological_process;;biological_process;;biological_process;;biological_process;;biological_process;;biological_process;;cellular_component;;cellular_component;;cellular_component;;	BP:negative regulation of intracellular estrogen receptor signaling pathway;;BP:negative regulation of stem cell differentiation;;BP:positive regulation of mammary stem cell proliferation;;BP:positive regulation of somatic stem cell division;;BP:regulation of transcription, DNA-templated;;BP:positive regulation of somatic stem cell population maintenance;;BP:negative regulation of transcription, …	------	------	------	------	ENOG4111VQ7	K:Transcription	XP_020943321.1	protein LBH isoform X1 [Sus scrofa]	sp|A5PJU8|LBH_BOVIN;;	Protein LBH OS=Bos taurus OX=9913 GN=LBH PE=3 SV=1;;	------	------	------
ENSSSCG00000047677		-	------	------	------	------	------	------	------	------	------	XP_020954391.1	cullin-7 isoform X1 [Sus scrofa] >XP_020954392.1 cullin-7 isoform X1 [Sus scrofa]	------	------	------	------	------
ENSSSCG00000001091	KIAA0319	KIAA0319 [Source:VGNC Symbol;Acc:VGNC:89429]	GO:0048692;;GO:0060391;;GO:0001764;;GO:0033555;;GO:0030517;;GO:0010996;;GO:2000171;;GO:0031410;;GO:0043231;;GO:0016021;;GO:0016020;;GO:0005886;;GO:0005769	biological_process;;biological_process;;biological_process;;biological_process;;biological_process;;biological_process;;biological_process;;cellular_component;;cellular_component;;cellular_component;;cellular_component;;cellular_component;;cellular_component;;	BP:negative regulation of axon extension involved in regeneration;;BP:positive regulation of SMAD protein import into nucleus;;BP:neuron migration;;BP:multicellular organismal response to stress;;BP:negative regulation of axon extension;;BP:response to auditory stimulus;;BP:negative regulation of dendrite development;;CC:cytoplasmic vesicle;;CC:intracellular membrane-bounded organelle;;CC:integra…	------	------	------	------	ENOG410XQ5Y	S:Function unknown	XP_005665687.2	LOW QUALITY PROTEIN: dyslexia-associated protein KIAA0319 homolog [Sus scrofa]	sp|Q5VV43|K0319_HUMAN;;	Dyslexia-associated protein KIAA0319 OS=Homo sapiens OX=9606 GN=KIAA0319 PE=1 SV=1;;	PF02010.15;;PF07495.13;;PF00801.20	REJ;;Y_Y_Y;;PKD	REJ domain;;Y_Y_Y domain;;PKD domain
ENSSSCG00000043697		-	------	------	------	K14014	SVIP	map04141	Protein processing in endoplasmic reticulum	ENOG41117ZU	U:Intracellular trafficking, secretion, and vesicular transport	EAW68316.1	hCG1650756, isoform CRA_e [Homo sapiens]	------	------	------	------	------
ENSSSCG00000048231		-	GO:0032259;;GO:0008168;;GO:0016740;;GO:0003723	biological_process;;molecular_function;;molecular_function;;molecular_function;;	BP:methylation;;MF:methyltransferase activity;;MF:transferase activity;;MF:RNA binding;;	K21971	NSUN6	------	------	COG0144	K:Transcription	XP_020920468.1	putative methyltransferase NSUN6 [Sus scrofa]	sp|Q7TS68|NSUN6_MOUSE;;	Putative methyltransferase NSUN6 OS=Mus musculus OX=10090 GN=Nsun6 PE=2 SV=2;;	PF01189.17	Methyltr_RsmB-F	16S rRNA methyltransferase RsmB/F
ENSSSCG00000003998	ZNF274	neurotrophin receptor-interacting factor homolog [Source:NCBI gene (formerly Entrezgene);Acc:100518738]	GO:0006355;;GO:1900112;;GO:0005634;;GO:0043565;;GO:0046872;;GO:0003700;;GO:1990837;;GO:0003676;;GO:0003677;;GO:0003682	biological_process;;biological_process;;cellular_component;;molecular_function;;molecular_function;;molecular_function;;molecular_function;;molecular_function;;molecular_function;;molecular_function;;	BP:regulation of transcription, DNA-templated;;BP:regulation of histone H3-K9 trimethylation;;CC:nucleus;;MF:sequence-specific DNA binding;;MF:metal ion binding;;MF:transcription factor activity, sequence-specific DNA binding;;MF:sequence-specific double-stranded DNA binding;;MF:nucleic acid binding;;MF:DNA binding;;MF:chromatin binding;;	K12458	ZNF274	map04722	Neurotrophin signaling pathway	COG5048	S:Function unknown	XP_013854341.2	LOW QUALITY PROTEIN: neurotrophin receptor-interacting factor homolog [Sus scrofa]	sp|A6QPT6|ZN274_BOVIN;;	Neurotrophin receptor-interacting factor homolog OS=Bos taurus OX=9913 GN=ZNF274 PE=2 SV=1;;	PF01352.27;;PF02023.17;;PF13465.6;;PF00096.26;;PF13894.6;;PF09723.10	KRAB;;SCAN;;zf-H2C2_2;;zf-C2H2;;zf-C2H2_4;;Zn-ribbon_8	KRAB box;;SCAN domain;;Zinc-finger double domain;;Zinc finger, C2H2 type;;C2H2-type zinc finger;;Zinc ribbon domain
ENSSSCG00000011239	TRANK1	tetratricopeptide repeat and ankyrin repeat containing 1 [Source:VGNC Symbol;Acc:VGNC:94370]	------	------	------	------	------	------	------	ENOG410XUX5	S:Function unknown	XP_020927314.1	LOW QUALITY PROTEIN: TPR and ankyrin repeat-containing protein 1 [Sus scrofa]	sp|O15050|TRNK1_HUMAN;;	TPR and ankyrin repeat-containing protein 1 OS=Homo sapiens OX=9606 GN=TRANK1 PE=2 SV=4;;	PF12796.7;;PF13361.6;;PF00580.21	Ank_2;;UvrD_C;;UvrD-helicase	Ankyrin repeats;;UvrD-like helicase C-terminal domain;;UvrD/REP helicase N-terminal domain
ENSSSCG00000042365		-	GO:0016021;;GO:0016020;;GO:0003964;;GO:0004519	cellular_component;;cellular_component;;molecular_function;;molecular_function;;	CC:integral component of membrane;;CC:membrane;;MF:RNA-directed DNA polymerase activity;;MF:endonuclease activity;;	------	------	------	------	ENOG410Y65V;;ENOG4111K5V	S:Function unknown;;	ABR01162.1	endonuclease/reverse transcriptase [Sus scrofa]	sp|O00370|LORF2_HUMAN;;	LINE-1 retrotransposable element ORF2 protein OS=Homo sapiens OX=9606 PE=1 SV=1;;	------	------	------
ENSSSCG00000024346	SLC7A3	solute carrier family 7 member 3 [Source:VGNC Symbol;Acc:VGNC:98327]	GO:1902475;;GO:1903401;;GO:0097638;;GO:0006865;;GO:0055085;;GO:1903352;;GO:0016020;;GO:0016021;;GO:0005886;;GO:0000064;;GO:0022857;;GO:0015189;;GO:0015181;;GO:0015171	biological_process;;biological_process;;biological_process;;biological_process;;biological_process;;biological_process;;cellular_component;;cellular_component;;cellular_component;;molecular_function;;molecular_function;;molecular_function;;molecular_function;;molecular_function;;	BP:L-alpha-amino acid transmembrane transport;;BP:L-lysine transmembrane transport;;BP:L-arginine import across plasma membrane;;BP:amino acid transport;;BP:transmembrane transport;;BP:L-ornithine transmembrane transport;;CC:membrane;;CC:integral component of membrane;;CC:plasma membrane;;MF:L-ornithine transmembrane transporter activity;;MF:transmembrane transporter activity;;MF:L-lysine transme…	K13865	SLC7A3, ATRC3	------	------	COG0531	J:Translation, ribosomal structure and biogenesis	NP_001124445.1	cationic amino acid transporter 3 [Sus scrofa] >ACE95175.1 solute carrier family 7 member 3 [Sus scrofa]	sp|Q8WY07|CTR3_HUMAN;;	Cationic amino acid transporter 3 OS=Homo sapiens OX=9606 GN=SLC7A3 PE=1 SV=1;;	PF13520.6;;PF00324.21;;PF13906.6	AA_permease_2;;AA_permease;;AA_permease_C	Amino acid permease;;Amino acid permease;;C-terminus of AA_permease
ENSSSCG00000024938	SH3BP5	SH3 domain binding protein 5 [Source:VGNC Symbol;Acc:VGNC:92819]	GO:0006469;;GO:0061099;;GO:0035556;;GO:0005737;;GO:0005654;;GO:0030659;;GO:0016604;;GO:0017112;;GO:0004860	biological_process;;biological_process;;biological_process;;cellular_component;;cellular_component;;cellular_component;;cellular_component;;molecular_function;;molecular_function;;	BP:negative regulation of protein kinase activity;;BP:negative regulation of protein tyrosine kinase activity;;BP:intracellular signal transduction;;CC:cytoplasm;;CC:nucleoplasm;;CC:cytoplasmic vesicle membrane;;CC:nuclear body;;MF:Rab guanyl-nucleotide exchange factor activity;;MF:protein kinase inhibitor activity;;	------	------	------	------	ENOG410ZK48	S:Function unknown	XP_003132111.3	SH3 domain-binding protein 5 [Sus scrofa]	sp|Q9Z131|3BP5_MOUSE;;	SH3 domain-binding protein 5 OS=Mus musculus OX=10090 GN=Sh3bp5 PE=1 SV=3;;	PF05276.14	SH3BP5	SH3 domain-binding protein 5
ENSSSCG00000029705		-	GO:0000413;;GO:0006457;;GO:0000398;;GO:0005737;;GO:0005634;;GO:0071007;;GO:0016853;;GO:0008143;;GO:0003723;;GO:0003755;;GO:0016018;;GO:0003729	biological_process;;biological_process;;biological_process;;cellular_component;;cellular_component;;cellular_component;;molecular_function;;molecular_function;;molecular_function;;molecular_function;;molecular_function;;molecular_function;;	BP:protein peptidyl-prolyl isomerization;;BP:protein folding;;BP:mRNA splicing, via spliceosome;;CC:cytoplasm;;CC:nucleus;;CC:U2-type catalytic step 2 spliceosome;;MF:isomerase activity;;MF:pol;;MF:RNA binding;;MF:peptidyl-prolyl cis-trans isomerase activity;;MF:cyclosporin A binding;;MF:mRNA binding;;	K09564	PPIE	map03040	Spliceosome	COG0652	S:Function unknown	XP_020951644.1	peptidyl-prolyl cis-trans isomerase E-like [Sus scrofa] >XP_020951645.1 peptidyl-prolyl cis-trans isomerase E-like [Sus scrofa]	sp|Q9UNP9|PPIE_HUMAN;;	Peptidyl-prolyl cis-trans isomerase E OS=Homo sapiens OX=9606 GN=PPIE PE=1 SV=1;;	PF00160.21	Pro_isomerase	Cyclophilin type peptidyl-prolyl cis-trans isomerase/CLD
ENSSSCG00000006774	PPM1J	protein phosphatase, Mg2+/Mn2+ dependent 1J [Source:VGNC Symbol;Acc:VGNC:91709]	GO:0006470;;GO:0003824;;GO:0004724;;GO:0004722	biological_process;;molecular_function;;molecular_function;;molecular_function;;	BP:protein dephosphorylation;;MF:catalytic activity;;MF:magnesium-dependent protein serine/threonine phosphatase activity;;MF:protein serine/threonine phosphatase activity;;	K17504	PPM1J, PP2CZ	------	------	ENOG410XP4B	T:Signal transduction mechanisms	XP_020946415.1	protein phosphatase 1J isoform X1 [Sus scrofa]	sp|Q5JR12|PPM1J_HUMAN;;	Protein phosphatase 1J OS=Homo sapiens OX=9606 GN=PPM1J PE=1 SV=1;;	PF00481.21;;PF07228.12	PP2C;;SpoIIE	Protein phosphatase 2C;;Stage II sporulation protein E
ENSSSCG00000025513	SNORD22	Small nucleolar RNA SNORD22 [Source:RFAM;Acc:RF00099]	------	------	------	------	------	------	------	------	------	------	------	------	------	------	------	------
ENSSSCG00000016141	PLEKHM3	pleckstrin homology domain containing M3 [Source:VGNC Symbol;Acc:VGNC:96281]	GO:0045445;;GO:0005737;;GO:0005794;;GO:0005886	biological_process;;cellular_component;;cellular_component;;cellular_component;;	BP:myoblast differentiation;;CC:cytoplasm;;CC:Golgi apparatus;;CC:plasma membrane;;	------	------	------	------	ENOG410ZMB5	S:Function unknown	XP_020931906.1	pleckstrin homology domain-containing family M member 3 [Sus scrofa] >XP_020931907.1 pleckstrin homology domain-containing family M member 3 [Sus scrofa] >XP_020931908.1 pleckstrin homology domain-containing family M member 3 [Sus scrofa]	sp|Q6ZWE6|PKHM3_HUMAN;;	Pleckstrin homology domain-containing family M member 3 OS=Homo sapiens OX=9606 GN=PLEKHM3 PE=2 SV=2;;	PF13901.6;;PF00169.29	zf-RING_9;;PH	Putative zinc-RING and/or ribbon;;PH domain
ENSSSCG00000050581		transmembrane protein 187 [Source:NCBI gene (formerly Entrezgene);Acc:100524010]	GO:0016021;;GO:0030133	cellular_component;;cellular_component;;	CC:integral component of membrane;;CC:transport vesicle;;	------	------	------	------	ENOG4111FSS	S:Function unknown	XP_003135535.2	LOW QUALITY PROTEIN: transmembrane protein 187 [Sus scrofa]	sp|Q0VCM2|TM187_BOVIN;;	Transmembrane protein 187 OS=Bos taurus OX=9913 GN=TMEM187 PE=2 SV=1;;	PF15100.6	TMEM187	TMEM187 protein family
ENSSSCG00000019358		-	------	------	------	------	------	------	------	------	------	------	------	------	------	------	------	------
ENSSSCG00000008123	ARID5A	AT-rich interaction domain 5A [Source:VGNC Symbol;Acc:VGNC:85510]	GO:0000122;;GO:0071391;;GO:0006357;;GO:0005730;;GO:0005654;;GO:0005634;;GO:0030331;;GO:0008134;;GO:0003714;;GO:0050681;;GO:0043565;;GO:0046966;;GO:0046965;;GO:0003677;;GO:0044212;;GO:0042802	biological_process;;biological_process;;biological_process;;cellular_component;;cellular_component;;cellular_component;;molecular_function;;molecular_function;;molecular_function;;molecular_function;;molecular_function;;molecular_function;;molecular_function;;molecular_function;;molecular_function;;molecular_function;;	BP:negative regulation of transcription from RNA polymerase II promoter;;BP:cellular response to estrogen stimulus;;BP:regulation of transcription from RNA polymerase II promoter;;CC:nucleolus;;CC:nucleoplasm;;CC:nucleus;;MF:estrogen receptor binding;;MF:transcription factor binding;;MF:transcription corepressor activity;;MF:androgen receptor binding;;MF:sequence-specific DNA binding;;MF:thyroid …	------	------	------	------	ENOG4111RDB	S:Function unknown	XP_020942750.1	AT-rich interactive domain-containing protein 5A isoform X1 [Sus scrofa]	sp|Q3SWY1|ARI5A_BOVIN;;	AT-rich interactive domain-containing protein 5A OS=Bos taurus OX=9913 GN=ARID5A PE=2 SV=1;;	PF01388.21	ARID	ARID/BRIGHT DNA binding domain
ENSSSCG00000038361		-	------	------	------	------	------	------	------	------	------	------	------	------	------	------	------	------
ENSSSCG00000013551	C3	complement C3 [Source:VGNC Symbol;Acc:VGNC:99600]	GO:0006631;;GO:0006954;;GO:0048260;;GO:1905114;;GO:0010866;;GO:0009617;;GO:0045766;;GO:0010828;;GO:0045745;;GO:0097242;;GO:2000427;;GO:0150064;;GO:0045087;;GO:0016322;;GO:0150062;;GO:0006956;;GO:0006957;;GO:0010951;;GO:0060100;;GO:0006958;;GO:0010575;;GO:0002376;;GO:0001798;;GO:0010884;;GO:0001970;;GO:0097278;;GO:0001934;;GO:0005615;;GO:0009986;;GO:0005576;;GO:0032991;;GO:0031715;;GO:0004866	biological_process;;biological_process;;biological_process;;biological_process;;biological_process;;biological_process;;biological_process;;biological_process;;biological_process;;biological_process;;biological_process;;biological_process;;biological_process;;biological_process;;biological_process;;biological_process;;biological_process;;biological_process;;biological_process;;biological_process;…	BP:fatty acid metabolic process;;BP:inflammatory response;;BP:positive regulation of receptor-mediated endocytosis;;BP:cell surface receptor signaling pathway involved in cell-cell signaling;;BP:regulation of triglyceride biosynthetic process;;BP:response to bacterium;;BP:positive regulation of angiogenesis;;BP:positive regulation of glucose transport;;BP:positive regulation of G-protein coupled …	K03990	C3	map05140;;map05167;;map05142;;map05168;;map05134;;map04080;;map05131;;map05133;;map04145;;map05322;;map05152;;map05150;;map05203;;map04610	Leishmaniasis;;Kaposi sarcoma-associated herpesvirus infection;;Chagas disease (American trypanosomiasis);;Herpes simplex virus 1 infection;;Legionellosis;;Neuroactive ligand-receptor interaction;;Shigellosis;;Pertussis;;Phagosome;;Systemic lupus erythematosus;;Tuberculosis;;Staphylococcus aureus infection;;Viral carcinogenesis;;Complement and coagulation cascades	ENOG410XRED	S:Function unknown	XP_020936478.1	complement C3 isoform X1 [Sus scrofa]	sp|P01025|CO3_PIG;;	Complement C3 OS=Sus scrofa OX=9823 GN=C3 PE=1 SV=2;;	PF07678.14;;PF17790.1;;PF00207.22;;PF17789.1;;PF07703.14;;PF01759.21;;PF07677.14;;PF01835.19;;PF17791.1;;PF01821.18	TED_complement;;MG1;;A2M;;MG4;;A2M_BRD;;NTR;;A2M_recep;;MG2;;MG3;;ANATO	A-macroglobulin TED domain;;Macroglobulin domain MG1;;Alpha-2-macroglobulin family;;Macroglobulin domain MG4;;Alpha-2-macroglobulin bait region domain;;UNC-6/NTR/C345C module;;A-macroglobulin receptor binding domain;;MG2 domain;;Macroglobulin domain MG3;;Anaphylotoxin-like domain
ENSSSCG00000003149	TULP2	TUB like protein 2 [Source:VGNC Symbol;Acc:VGNC:94590]	GO:0061512;;GO:0005576;;GO:0005929;;GO:0044877	biological_process;;cellular_component;;cellular_component;;molecular_function;;	BP:protein localization to cilium;;CC:extracellular region;;CC:cilium;;MF:macromolecular complex binding;;	------	------	------	------	ENOG410XQFT	S:Function unknown	XP_020950365.1	tubby-related protein 2 isoform X1 [Sus scrofa]	sp|O00295|TULP2_HUMAN;;	Tubby-related protein 2 OS=Homo sapiens OX=9606 GN=TULP2 PE=2 SV=2;;	PF01167.18;;PF16322.5	Tub;;Tub_N	Tub family;;Tubby N-terminal
ENSSSCG00000049172		-	GO:0006644;;GO:0050482;;GO:0016042;;GO:0005576;;GO:0005509;;GO:0102567;;GO:0102568;;GO:0004623	biological_process;;biological_process;;biological_process;;cellular_component;;molecular_function;;molecular_function;;molecular_function;;molecular_function;;	BP:phospholipid metabolic process;;BP:arachidonic acid secretion;;BP:lipid catabolic process;;CC:extracellular region;;MF:calcium ion binding;;MF:phospholipase A2 activit;;MF:phospholipase A2 activity consuming 1,2-dioleoylphosphatidylethanolamine);;MF:phospholipase A2 activity;;	K13349;K01047	MPV17L;PLA2G, SPLA2	map00565;;map00564;;map00590;;map00591;;map00592;;map04270;;map04975;;map04972;;map04014;;map04146	Ether lipid metabolism;;Glycerophospholipid metabolism;;Arachidonic acid metabolism;;Linoleic acid metabolism;;alpha-Linolenic acid metabolism;;Vascular smooth muscle contraction;;Fat digestion and absorption;;Pancreatic secretion;;Ras signaling pathway;;Peroxisome	ENOG411283D	V:Defense mechanisms	XP_008956359.1	group 10 secretory phospholipase A2 [Pan paniscus]	sp|O15496|PA2GX_HUMAN;;	Group 10 secretory phospholipase A2 OS=Homo sapiens OX=9606 GN=PLA2G10 PE=1 SV=3;;	PF00068.19	Phospholip_A2_1	Phospholipase A2
ENSSSCG00000029626	NECAB3	N-terminal EF-hand calcium binding protein 3 [Source:VGNC Symbol;Acc:VGNC:95670]	GO:0019538;;GO:0042984;;GO:0005737;;GO:0000137;;GO:0005783;;GO:0005794;;GO:0005789;;GO:0005509	biological_process;;biological_process;;cellular_component;;cellular_component;;cellular_component;;cellular_component;;cellular_component;;molecular_function;;	BP:protein metabolic process;;BP:regulation of amyloid precursor protein biosynthetic process;;CC:cytoplasm;;CC:Golgi cis cisterna;;CC:endoplasmic reticulum;;CC:Golgi apparatus;;CC:endoplasmic reticulum membrane;;MF:calcium ion binding;;	------	------	------	------	ENOG4111GJU	S:Function unknown	XP_020933020.1	N-terminal EF-hand calcium-binding protein 3 [Sus scrofa]	sp|A2VDW6|NECA3_BOVIN;;	N-terminal EF-hand calcium-binding protein 3 OS=Bos taurus OX=9913 GN=NECAB3 PE=2 SV=1;;	PF13202.6;;PF03992.16;;PF00036.32;;PF13499.6;;PF13405.6;;PF13833.6	EF-hand_5;;ABM;;EF-hand_1;;EF-hand_7;;EF-hand_6;;EF-hand_8	EF hand;;Antibiotic biosynthesis monooxygenase;;EF hand;;EF-hand domain pair;;EF-hand domain;;EF-hand domain pair
ENSSSCG00000006729	TENT5C	terminal nucleotidyltransferase 5C [Source:VGNC Symbol;Acc:VGNC:93875]	GO:0048255;;GO:0005737;;GO:0005634;;GO:1990817	biological_process;;cellular_component;;cellular_component;;molecular_function;;	BP:mRNA stabilization;;CC:cytoplasm;;CC:nucleus;;MF:RNA adenylyltransferase activity;;	K23034	TENT5C, FAM46C	------	------	ENOG410XTG4	S:Function unknown	XP_005663599.1	protein FAM46C isoform X1 [Sus scrofa]	sp|Q4R8X4|TET5C_MACFA;;	Terminal nucleotidyltransferase 5C OS=Macaca fascicularis OX=9541 GN=TENT5C PE=2 SV=1;;	PF07984.12	NTP_transf_7	Nucleotidyltransferase
ENSSSCG00000013360	TMEM86A	transmembrane protein 86A [Source:VGNC Symbol;Acc:VGNC:94210]	GO:0046485;;GO:0016021;;GO:0016020;;GO:0047409;;GO:0047408	biological_process;;cellular_component;;cellular_component;;molecular_function;;molecular_function;;	BP:ether lipid metabolic process;;CC:integral component of membrane;;CC:membrane;;MF:alkenylglycerophosphoethanolamine hydrolase activity;;MF:alkenylglycerophosphocholine hydrolase activity;;	------	------	------	------	ENOG410ZQJ5	T:Signal transduction mechanisms	XP_003122978.1	lysoplasmalogenase-like protein TMEM86A [Sus scrofa]	sp|Q3MHQ7|TM86A_BOVIN;;	Lysoplasmalogenase-like protein TMEM86A OS=Bos taurus OX=9913 GN=TMEM86A PE=2 SV=1;;	PF07947.14	YhhN	YhhN family
ENSSSCG00000013620	PLPPR2	phospholipid phosphatase related 2 [Source:NCBI gene (formerly Entrezgene);Acc:100515428]	GO:0006644;;GO:0016311;;GO:0046839;;GO:0016021;;GO:0016020;;GO:0005887;;GO:0016791;;GO:0008195;;GO:0042577	biological_process;;biological_process;;biological_process;;cellular_component;;cellular_component;;cellular_component;;molecular_function;;molecular_function;;molecular_function;;	BP:phospholipid metabolic process;;BP:dephosphorylation;;BP:phospholipid dephosphorylation;;CC:integral component of membrane;;CC:membrane;;CC:integral component of plasma membrane;;MF:phosphatase activity;;MF:phosphatidate phosphatase activity;;MF:lipid phosphatase activity;;	K19581	LPPR1_2_5	------	------	COG0671	I:Lipid transport and metabolism	TKC41198.1	hypothetical protein EI555_010526, partial [Monodon monoceros]	sp|Q29RT8|PLPR2_BOVIN;;	Phospholipid phosphatase-related protein type 2 OS=Bos taurus OX=9913 GN=PLPPR2 PE=2 SV=1;;	PF01569.21	PAP2	PAP2 superfamily
ENSSSCG00000037132	POU2F2	POU class 2 homeobox 2 [Source:VGNC Symbol;Acc:VGNC:91673]	GO:0048305;;GO:0048469;;GO:0002380;;GO:0098586;;GO:0006355;;GO:0006357;;GO:0045944;;GO:0002335;;GO:0032755;;GO:0045893;;GO:0005634;;GO:0005654;;GO:0043231;;GO:0003677;;GO:0043565;;GO:1990837;;GO:0000976;;GO:0000981;;GO:0019904;;GO:0003700;;GO:0001228;;GO:0000978	biological_process;;biological_process;;biological_process;;biological_process;;biological_process;;biological_process;;biological_process;;biological_process;;biological_process;;biological_process;;cellular_component;;cellular_component;;cellular_component;;molecular_function;;molecular_function;;molecular_function;;molecular_function;;molecular_function;;molecular_function;;molecular_function;…	BP:immunoglobulin secretion;;BP:cell maturation;;BP:immunoglobulin secretion involved in immune response;;BP:cellular response to virus;;BP:regulation of transcription, DNA-templated;;BP:regulation of transcription from RNA polymerase II promoter;;BP:positive regulation of transcription from RNA polymerase II promoter;;BP:mature B cell differentiation;;BP:positive regulation of interleukin-6 prod…	K09364	POU2F, OTF	map05168	Herpes simplex virus 1 infection	ENOG410XQ7X	K:Transcription	XP_023100940.1	POU domain, class 2, transcription factor 2 isoform X1 [Felis catus]	sp|P09086|PO2F2_HUMAN;;	POU domain, class 2, transcription factor 2 OS=Homo sapiens OX=9606 GN=POU2F2 PE=1 SV=3;;	PF00157.17;;PF00046.29	Pou;;Homeodomain	Pou domain - N-terminal to homeobox domain;;Homeodomain
ENSSSCG00000019590	SNORA27	small nucleolar RNA, H/ACA box 27 [Source:HGNC Symbol;Acc:HGNC:32617]	------	------	------	------	------	------	------	------	------	------	------	------	------	------	------	------
ENSSSCG00000006639	C1orf56	chromosome 4 C1orf56 homolog [Source:VGNC Symbol;Acc:VGNC:86032]	GO:0042127;;GO:0008285;;GO:0040009;;GO:0006915;;GO:0006798;;GO:0005829;;GO:0005737;;GO:0005634;;GO:0004309;;GO:0042802	biological_process;;biological_process;;biological_process;;biological_process;;biological_process;;cellular_component;;cellular_component;;cellular_component;;molecular_function;;molecular_function;;	BP:regulation of cell proliferation;;BP:negative regulation of cell proliferation;;BP:regulation of growth rate;;BP:apoptotic process;;BP:polyphosphate catabolic process;;CC:cytosol;;CC:cytoplasm;;CC:nucleus;;MF:exopolyphosphatase activity;;MF:identical protein binding;;	K18448	BNIP2	------	------	ENOG4111F6D	S:Function unknown	XP_001928046.4	bcl-2/adenovirus E1B 19 kDa-interacting protein 2-like protein [Sus scrofa]	sp|Q7Z465|BNIPL_HUMAN;;	Bcl-2/adenovirus E1B 19 kDa-interacting protein 2-like protein OS=Homo sapiens OX=9606 GN=BNIPL PE=1 SV=1;;	PF15322.6	PMSI1	Protein missing in infertile sperm 1, putative
ENSSSCG00000011704	WWTR1	WW domain containing transcription regulator 1 [Source:VGNC Symbol;Acc:VGNC:94991]	GO:0090090;;GO:0072307;;GO:0003015;;GO:0035264;;GO:0035329;;GO:0001649;;GO:0000122;;GO:0060993;;GO:0008284;;GO:0048762;;GO:0006469;;GO:0060271;;GO:0032835;;GO:0031146;;GO:0016567;;GO:0001894;;GO:0001933;;GO:0045599;;GO:0010718;;GO:0060390;;GO:0006355;;GO:0045944;;GO:0017145;;GO:0060828;;GO:0005737;;GO:0016604;;GO:0005634;;GO:0005654;;GO:0005829;;GO:0005667;;GO:0003714;;GO:0003713;;GO:0042803	biological_process;;biological_process;;biological_process;;biological_process;;biological_process;;biological_process;;biological_process;;biological_process;;biological_process;;biological_process;;biological_process;;biological_process;;biological_process;;biological_process;;biological_process;;biological_process;;biological_process;;biological_process;;biological_process;;biological_process;…	BP:negative regulation of canonical Wnt signaling pathway;;BP:regulation of metanephric nephron tubule epithelial cell differentiation;;BP:heart process;;BP:multicellular organism growth;;BP:hippo signaling;;BP:osteoblast differentiation;;BP:negative regulation of transcription from RNA polymerase II promoter;;BP:kidney morphogenesis;;BP:positive regulation of cell proliferation;;BP:mesenchymal c…	K16820	WWTR1, TAZ	map04392;;map04390	Hippo signaling pathway - multiple species;;Hippo signaling pathway	ENOG4111U1C	K:Transcription	XP_013847805.2	LOW QUALITY PROTEIN: WW domain-containing transcription regulator protein 1 [Sus scrofa]	sp|Q9GZV5|WWTR1_HUMAN;;	WW domain-containing transcription regulator protein 1 OS=Homo sapiens OX=9606 GN=WWTR1 PE=1 SV=1;;	PF00397.26	WW	WW domain
ENSSSCG00000044016		-	GO:0016021	cellular_component;;	CC:integral component of membrane;;	------	------	------	------	------	------	XP_020954391.1	cullin-7 isoform X1 [Sus scrofa] >XP_020954392.1 cullin-7 isoform X1 [Sus scrofa]	------	------	------	------	------
ENSSSCG00000003741		zinc finger protein 397 [Source:NCBI gene (formerly Entrezgene);Acc:102164512]	GO:0002829;;GO:0002437;;GO:0045629;;GO:0005634;;GO:0003700;;GO:0003676	biological_process;;biological_process;;biological_process;;cellular_component;;molecular_function;;molecular_function;;	BP:negative regulation of type 2 immune response;;BP:inflammatory response to antigenic stimulus;;BP:negative regulation of T-helper 2 cell differentiation;;CC:nucleus;;MF:transcription factor activity, sequence-specific DNA binding;;MF:nucleic acid binding;;	K09230	SCAN	------	------	COG5048	S:Function unknown	XP_005665398.1	zinc finger protein 397 isoform X1 [Sus scrofa] >XP_005665399.1 zinc finger protein 397 isoform X1 [Sus scrofa] >XP_020951925.1 zinc finger protein 397 isoform X1 [Sus scrofa]	sp|Q5R5U3|ZN271_PONAB;;	Zinc finger protein 271 OS=Pongo abelii OX=9601 GN=ZNF271 PE=2 SV=1;;	PF13465.6;;PF00096.26;;PF13894.6;;PF13912.6;;PF09723.10	zf-H2C2_2;;zf-C2H2;;zf-C2H2_4;;zf-C2H2_6;;Zn-ribbon_8	Zinc-finger double domain;;Zinc finger, C2H2 type;;C2H2-type zinc finger;;C2H2-type zinc finger;;Zinc ribbon domain
ENSSSCG00000005587	NEK6	NIMA related kinase 6 [Source:VGNC Symbol;Acc:VGNC:90678]	GO:0018105;;GO:0046777;;GO:0030071;;GO:0007049;;GO:0051301;;GO:0006468;;GO:0006915;;GO:0007059;;GO:0005815;;GO:0005737;;GO:0000922;;GO:0005813;;GO:0005634;;GO:0005654;;GO:0016607;;GO:0034451;;GO:0032991;;GO:0043231;;GO:0005829;;GO:0033613;;GO:0019894;;GO:0000287;;GO:0000166;;GO:0004674;;GO:0004672;;GO:0046872;;GO:0005524;;GO:0019901;;GO:0031625;;GO:0001222	biological_process;;biological_process;;biological_process;;biological_process;;biological_process;;biological_process;;biological_process;;biological_process;;cellular_component;;cellular_component;;cellular_component;;cellular_component;;cellular_component;;cellular_component;;cellular_component;;cellular_component;;cellular_component;;cellular_component;;cellular_component;;molecular_function;…	BP:peptidyl-serine phosphorylation;;BP:protein autophosphorylation;;BP:regulation of mitotic metaphase/anaphase transition;;BP:cell cycle;;BP:cell division;;BP:protein phosphorylation;;BP:apoptotic process;;BP:chromosome segregation;;CC:microtubule organizing center;;CC:cytoplasm;;CC:spindle pole;;CC:centrosome;;CC:nucleus;;CC:nucleoplasm;;CC:nuclear speck;;CC:centriolar satellite;;CC:macromolecu…	K20875	NEK6	------	------	ENOG410XNQP	S:Function unknown	XP_003122211.3;;;;	;;Short=NimA-related protein kinase 6 >BAF45329.1 putative serine-threonine protein kinase [Sus scrofa]	sp|A2BD05|NEK6_PIG;;	Serine/threonine-protein kinase Nek6 OS=Sus scrofa OX=9823 GN=NEK6 PE=3 SV=1;;	PF00069.25;;PF07714.17;;PF14531.6;;PF12330.8	Pkinase;;Pkinase_Tyr;;Kinase-like;;Haspin_kinase	Protein kinase domain;;Protein tyrosine kinase;;Kinase-like;;Haspin like kinase domain
ENSSSCG00000036052		-	------	------	------	K12567	TTN	map05414;;map05410	Dilated cardiomyopathy (DCM);;Hypertrophic cardiomyopathy (HCM)	ENOG410XQFD	U:Intracellular trafficking, secretion, and vesicular transport	XP_024588598.1	titin [Neophocaena asiaeorientalis asiaeorientalis]	sp|Q8WZ42|TITIN_HUMAN;;	Titin OS=Homo sapiens OX=9606 GN=TTN PE=1 SV=4;;	PF07679.16;;PF13927.6;;PF13895.6;;PF00047.25;;PF07686.17;;PF08205.12	I-set;;Ig_3;;Ig_2;;ig;;V-set;;C2-set_2	Immunoglobulin I-set domain;;Immunoglobulin domain;;Immunoglobulin domain;;Immunoglobulin domain;;Immunoglobulin V-set domain;;CD80-like C2-set immunoglobulin domain
ENSSSCG00000010967	CCL27	C-C motif chemokine ligand 27 [Source:VGNC Symbol;Acc:VGNC:95486]	GO:2000251;;GO:0060326;;GO:0071677;;GO:0007165;;GO:0006955;;GO:0010820;;GO:0005615;;GO:0005576;;GO:0005125;;GO:0008009;;GO:0031728	biological_process;;biological_process;;biological_process;;biological_process;;biological_process;;biological_process;;cellular_component;;cellular_component;;molecular_function;;molecular_function;;molecular_function;;	BP:positive regulation of actin cytoskeleton reorganization;;BP:cell chemotaxis;;BP:positive regulation of mononuclear cell migration;;BP:signal transduction;;BP:immune response;;BP:positive regulation of T cell chemotaxis;;CC:extracellular space;;CC:extracellular region;;MF:cytokine activity;;MF:chemokine activity;;MF:CCR3 chemokine receptor binding;;	K16598	CCL27	map04060;;map04061;;map04062	Cytokine-cytokine receptor interaction;;Viral protein interaction with cytokine and cytokine receptor;;Chemokine signaling pathway	ENOG41118KC	U:Intracellular trafficking, secretion, and vesicular transport	NP_001003922.1	C-C motif chemokine 27 precursor [Sus scrofa] >AAM44069.1 skinkine [Sus scrofa]	sp|Q9Z1X0|CCL27_MOUSE;;	C-C motif chemokine 27 OS=Mus musculus OX=10090 GN=Ccl27 PE=2 SV=2;;	PF00048.20	IL8	Small cytokines
ENSSSCG00000051428		-	GO:0001516;;GO:0008202;;GO:0005829;;GO:0016229;;GO:0004032;;GO:0008106;;GO:0016491;;GO:0047086	biological_process;;biological_process;;cellular_component;;molecular_function;;molecular_function;;molecular_function;;molecular_function;;molecular_function;;	BP:prostaglandin biosynthetic process;;BP:steroid metabolic process;;CC:cytosol;;MF:steroid dehydrogenase activity;;MF:aldito;;MF:alcohol dehydrogenas;;MF:oxidoreductase activity;;MF:ketosteroid monooxygenase activity;;	------	------	------	------	COG0656	S:Function unknown	XP_024856821.1	dihydrodiol dehydrogenase 3-like isoform X1 [Bos taurus]	------	------	------	------	------
ENSSSCG00000011683	PAQR9	procollagen C-endopeptidase enhancer 2 [Source:NCBI gene (formerly Entrezgene);Acc:100156529]	GO:0016021;;GO:0016020;;GO:0038023	cellular_component;;cellular_component;;molecular_function;;	CC:integral component of membrane;;CC:membrane;;MF:signaling receptor activity;;	------	------	------	------	COG1272	O:Posttranslational modification, protein turnover, chaperones	XP_005669975.1	progestin and adipoQ receptor family member 9 isoform X1 [Sus scrofa]	sp|Q6ZVX9|PAQR9_HUMAN;;	Membrane progestin receptor epsilon OS=Homo sapiens OX=9606 GN=PAQR9 PE=1 SV=1;;	PF03006.20;;PF00431.20	HlyIII;;CUB	Haemolysin-III related;;CUB domain
ENSSSCG00000022446	SEL1L3	SEL1L family member 3 [Source:VGNC Symbol;Acc:VGNC:92688]	GO:0005654;;GO:0016021	cellular_component;;cellular_component;;	CC:nucleoplasm;;CC:integral component of membrane;;	------	------	------	------	COG0790	O:Posttranslational modification, protein turnover, chaperones	XP_020956738.1	LOW QUALITY PROTEIN: protein sel-1 homolog 3 [Sus scrofa]	sp|Q68CR1|SE1L3_HUMAN;;	Protein sel-1 homolog 3 OS=Homo sapiens OX=9606 GN=SEL1L3 PE=1 SV=2;;	PF08238.12	Sel1	Sel1 repeat
ENSSSCG00000003711	CABYR	calcium binding tyrosine phosphorylation regulated [Source:VGNC Symbol;Acc:VGNC:86114]	GO:0048240;;GO:0005737;;GO:0097228;;GO:0097229;;GO:0031514;;GO:0005829;;GO:0005654;;GO:0035686;;GO:0005509;;GO:0019904	biological_process;;cellular_component;;cellular_component;;cellular_component;;cellular_component;;cellular_component;;cellular_component;;cellular_component;;molecular_function;;molecular_function;;	BP:sperm capacitation;;CC:cytoplasm;;CC:sperm principal piece;;CC:sperm end piece;;CC:motile cilium;;CC:cytosol;;CC:nucleoplasm;;CC:sperm fibrous sheath;;MF:calcium ion binding;;MF:protein domain specific binding;;	------	------	------	------	ENOG410XTBZ	S:Function unknown	NP_001243700.2	calcium-binding tyrosine phosphorylation-regulated protein isoform 1 [Sus scrofa] >NP_001335696.1 calcium-binding tyrosine phosphorylation-regulated protein isoform 1 [Sus scrofa]	sp|Q8N584|TT39C_HUMAN;;	Tetratricopeptide repeat protein 39C OS=Homo sapiens OX=9606 GN=TTC39C PE=2 SV=2;;	PF02197.17	RIIa	Regulatory subunit of type II PKA R-subunit
ENSSSCG00000025362	U1	U1 spliceosomal RNA [Source:RFAM;Acc:RF00003]	------	------	------	------	------	------	------	------	------	------	------	------	------	------	------	------
ENSSSCG00000017380	ARL4D	ADP ribosylation factor like GTPase 4D [Source:VGNC Symbol;Acc:VGNC:85523]	GO:0016192;;GO:0006886;;GO:0005737;;GO:0005730;;GO:0005634;;GO:0005886;;GO:0000166;;GO:0005525	biological_process;;biological_process;;cellular_component;;cellular_component;;cellular_component;;cellular_component;;molecular_function;;molecular_function;;	BP:vesicle-mediated transport;;BP:intracellular protein transport;;CC:cytoplasm;;CC:nucleolus;;CC:nucleus;;CC:plasma membrane;;MF:nucleotide binding;;MF:GTP binding;;	K07945	ARL4	------	------	COG1100	K:Transcription	XP_003131426.1	ADP-ribosylation factor-like protein 4D [Sus scrofa]	sp|Q0VC18|ARL4D_BOVIN;;	ADP-ribosylation factor-like protein 4D OS=Bos taurus OX=9913 GN=ARL4D PE=2 SV=1;;	PF00025.21;;PF00071.22;;PF08477.13;;PF09439.10;;PF01926.23;;PF00009.27;;PF00503.20;;PF04670.12	Arf;;Ras;;Roc;;SRPRB;;MMR_HSR1;;GTP_EFTU;;G-alpha;;Gtr1_RagA	ADP-ribosylation factor family;;Ras family;;Ras of Complex, Roc, domain of DAPkinase;;Signal recognition particle receptor beta subunit;;50S ribosome-binding GTPase;;Elongation factor Tu GTP binding domain;;G-protein alpha subunit;;Gtr1/RagA G protein conserved region
ENSSSCG00000011949	CEP97	centrosomal protein 97 [Source:NCBI gene (formerly Entrezgene);Acc:100521822]	GO:1901673;;GO:0000398;;GO:1902018;;GO:0034451;;GO:0032991;;GO:0005829;;GO:0005813;;GO:0005686;;GO:0030620	biological_process;;biological_process;;biological_process;;cellular_component;;cellular_component;;cellular_component;;cellular_component;;cellular_component;;molecular_function;;	BP:regulation of mitotic spindle assembly;;BP:mRNA splicing, via spliceosome;;BP:negative regulation of cilium assembly;;CC:centriolar satellite;;CC:macromolecular complex;;CC:cytosol;;CC:centrosome;;CC:U2 snRNP;;MF:U2 snRNA binding;;	K16717	CEP97	------	------	COG4886	S:Function unknown	XP_020926159.1	centrosomal protein of 97 kDa [Sus scrofa]	sp|Q8IW35|CEP97_HUMAN;;	Centrosomal protein of 97 kDa OS=Homo sapiens OX=9606 GN=CEP97 PE=1 SV=1;;	PF14580.6;;PF12799.7;;PF13855.6	LRR_9;;LRR_4;;LRR_8	Leucine-rich repeat;;Leucine Rich repeats;;Leucine rich repeat
ENSSSCG00000022773		caspase-15 [Source:NCBI gene (formerly Entrezgene);Acc:641352]	GO:0097194;;GO:0006508;;GO:0005737;;GO:0097200;;GO:0004197;;GO:0008234	biological_process;;biological_process;;cellular_component;;molecular_function;;molecular_function;;molecular_function;;	BP:execution phase of apoptosis;;BP:proteolysis;;CC:cytoplasm;;MF:cysteine-type endopeptidase activity involved in execution phase of apoptosis;;MF:cysteine-type endopeptidase activity;;MF:cysteine-type peptidase activity;;	K13521	CASP15	------	------	ENOG410ZQIE;;ENOG410XRMK	U:Intracellular trafficking, secretion, and vesicular transport;;	XP_020924288.1	caspase-15 isoform X1 [Sus scrofa]	sp|B2MVX9|S2538_SHEEP;;	Mitochondrial glycine transporter OS=Ovis aries OX=9940 GN=SLC25A38 PE=2 SV=1;;	PF00656.22;;PF02758.16	Peptidase_C14;;PYRIN	Caspase domain;;PAAD/DAPIN/Pyrin domain
ENSSSCG00000040569	PLA2G10	group 10 secretory phospholipase A2-like [Source:NCBI gene (formerly Entrezgene);Acc:110259864]	GO:0034374;;GO:2000344;;GO:0042116;;GO:0006658;;GO:0043433;;GO:0062234;;GO:0007411;;GO:0002532;;GO:0043030;;GO:0050728;;GO:0043249;;GO:1990830;;GO:0016042;;GO:0032270;;GO:0051977;;GO:0006644;;GO:0006629;;GO:0090238;;GO:0090370;;GO:0001516;;GO:0046337;;GO:0042632;;GO:0031069;;GO:0034638;;GO:0036335;;GO:1900016;;GO:0051607;;GO:0046471;;GO:0009566;;GO:0050482;;GO:0010884;;GO:0032308;;GO:0046470;;GO:…	biological_process;;biological_process;;biological_process;;biological_process;;biological_process;;biological_process;;biological_process;;biological_process;;biological_process;;biological_process;;biological_process;;biological_process;;biological_process;;biological_process;;biological_process;;biological_process;;biological_process;;biological_process;;biological_process;;biological_process;…	BP:low-density lipoprotein particle remodeling;;BP:positive regulation of acrosome reaction;;BP:macrophage activation;;BP:phosphatidylserine metabolic process;;BP:negative regulation of sequence-specific DNA binding transcription factor activity;;BP:platelet activating factor catabolic process;;BP:axon guidance;;BP:production of molecular mediator involved in inflammatory response;;BP:regulation …	K01047	PLA2G, SPLA2	map00565;;map00564;;map00590;;map00591;;map00592;;map04270;;map04975;;map04972;;map04014	Ether lipid metabolism;;Glycerophospholipid metabolism;;Arachidonic acid metabolism;;Linoleic acid metabolism;;alpha-Linolenic acid metabolism;;Vascular smooth muscle contraction;;Fat digestion and absorption;;Pancreatic secretion;;Ras signaling pathway	ENOG411283D	K:Transcription	XP_020941842.1	group 10 secretory phospholipase A2-like [Sus scrofa]	sp|Q9QZT3|PA2GX_RAT;;	Group 10 secretory phospholipase A2 OS=Rattus norvegicus OX=10116 GN=Pla2g10 PE=2 SV=1;;	PF00068.19	Phospholip_A2_1	Phospholipase A2
ENSSSCG00000038141		toll like receptor adaptor molecule 2 [Source:NCBI gene (formerly Entrezgene);Acc:100520421]	GO:0006909;;GO:2000494;;GO:0007165;;GO:0071222;;GO:0006888;;GO:0006886;;GO:0035669;;GO:0045087;;GO:0032729;;GO:0034145;;GO:0006954;;GO:0007030;;GO:0051607;;GO:0071651;;GO:0070671;;GO:0032755;;GO:0016020;;GO:0005783;;GO:0030134;;GO:0005794;;GO:0005793;;GO:0005886;;GO:0042995;;GO:0001891;;GO:0005770;;GO:0005768;;GO:0005769;;GO:0005543	biological_process;;biological_process;;biological_process;;biological_process;;biological_process;;biological_process;;biological_process;;biological_process;;biological_process;;biological_process;;biological_process;;biological_process;;biological_process;;biological_process;;biological_process;;biological_process;;cellular_component;;cellular_component;;cellular_component;;cellular_component;…	BP:phagocytosis;;BP:positive regulation of interleukin-18-mediated signaling pathway;;BP:signal transduction;;BP:cellular response to lipopolysaccharide;;BP:ER to Golgi vesicle-mediated transport;;BP:intracellular protein transport;;BP:TRAM-dependent toll-like receptor 4 signaling pathway;;BP:innate immune response;;BP:positive regulation of interferon-gamma production;;BP:positive regulation of …	K05409	TIRP, TRAM	map05161;;map04217;;map04620;;map05133;;map04064;;map05235	Hepatitis B;;Necroptosis;;Toll-like receptor signaling pathway;;Pertussis;;NF-kappa B signaling pathway;;PD-L1 expression and PD-1 checkpoint pathway in cancer	ENOG410Y8DE;;ENOG4111JPD	U:Intracellular trafficking, secretion, and vesicular transport;;	NP_001191280.1	TIR domain-containing adapter molecule 2 [Sus scrofa] >XP_020934855.1 TIR domain-containing adapter molecule 2 isoform X1 [Sus scrofa] >XP_020934858.1 TIR domain-containing adapter molecule 2 isoform X1 [Sus scrofa] >XP_020934868.1 TIR domain-containing adapter molecule 2 isoform X1 [Sus scrofa]	sp|Q2LGB7|TCAM2_BOVIN;;	TIR domain-containing adapter molecule 2 OS=Bos taurus OX=9913 GN=TICAM2 PE=2 SV=1;;	PF13676.6;;PF01582.20	TIR_2;;TIR	TIR domain;;TIR domain
ENSSSCG00000004705	MAP1A	microtubule associated protein 1A [Source:VGNC Symbol;Acc:VGNC:89978]	GO:0000226;;GO:0005874;;GO:0008017	biological_process;;cellular_component;;molecular_function;;	BP:microtubule cytoskeleton organization;;CC:microtubule;;MF:microtubule binding;;	K10429	MAP1	------	------	ENOG410XRYM	S:Function unknown	XP_005659735.3	microtubule-associated protein 1A isoform X1 [Sus scrofa]	sp|P78559|MAP1A_HUMAN;;	Microtubule-associated protein 1A OS=Homo sapiens OX=9606 GN=MAP1A PE=1 SV=6;;	------	------	------
ENSSSCG00000033996	U1	U1 spliceosomal RNA [Source:RFAM;Acc:RF00003]	GO:0016021	cellular_component;;	CC:integral component of membrane;;	------	------	------	------	ENOG4111AW1;;ENOG410ZBUH	S:Function unknown;;	VFV43673.1	Hypothetical predicted protein, partial [Lynx pardinus]	------	------	------	------	------
ENSSSCG00000000234	TAMALIN	trafficking regulator and scaffold protein tamalin [Source:VGNC Symbol;Acc:VGNC:88661]	GO:0099152;;GO:0007165;;GO:0098978;;GO:0098685;;GO:0005886	biological_process;;biological_process;;cellular_component;;cellular_component;;cellular_component;;	BP:regulation of neurotransmitter receptor transport, endosome to postsynaptic membrane;;BP:signal transduction;;CC:glutamatergic synapse;;CC:Schaffer collateral - CA1 synapse;;CC:plasma membrane;;	------	------	------	------	ENOG410ZJVP	U:Intracellular trafficking, secretion, and vesicular transport	XP_003126196.2	general receptor for phosphoinositides 1-associated scaffold protein [Sus scrofa]	sp|Q8R4T5|GRASP_RAT;;	General receptor for phosphoinositides 1-associated scaffold protein OS=Rattus norvegicus OX=10116 GN=Grasp PE=1 SV=1;;	PF00595.24;;PF17820.1;;PF13180.6	PDZ;;PDZ_6;;PDZ_2	PDZ domain;;PDZ domain;;PDZ domain
ENSSSCG00000004225	TPD52L1	TPD52 like 1 [Source:VGNC Symbol;Acc:VGNC:94334]	------	------	------	------	------	------	------	ENOG4111M9H	S:Function unknown	XP_020944359.1	tumor protein D53 isoform X1 [Sus scrofa]	sp|Q16890|TPD53_HUMAN;;	Tumor protein D53 OS=Homo sapiens OX=9606 GN=TPD52L1 PE=1 SV=1;;	PF04201.15;;PF05701.11	TPD52;;WEMBL	Tumour protein D52 family;;Weak chloroplast movement under blue light
ENSSSCG00000014833	UCP2	uncoupling protein 2 [Source:NCBI gene (formerly Entrezgene);Acc:397549]	GO:0051881;;GO:0120162;;GO:1902600;;GO:0009409;;GO:1990542;;GO:1990845;;GO:0006839;;GO:0001666;;GO:0005743;;GO:0016021;;GO:0016020;;GO:0005739;;GO:0031966;;GO:0017077	biological_process;;biological_process;;biological_process;;biological_process;;biological_process;;biological_process;;biological_process;;biological_process;;cellular_component;;cellular_component;;cellular_component;;cellular_component;;cellular_component;;molecular_function;;	BP:regulation of mitochondrial membrane potential;;BP:positive regulation of cold-induced thermogenesis;;BP:hydrogen ion transmembrane transport;;BP:response to cold;;BP:mitochondrial transmembrane transport;;BP:adaptive thermogenesis;;BP:mitochondrial transport;;BP:response to hypoxia;;CC:mitochondrial inner membrane;;CC:integral component of membrane;;CC:membrane;;CC:mitochondrion;;CC:mitochond…	K15103	UCP2_3, SLC25A8_9	------	------	ENOG410XRV1	S:Function unknown	XP_022377513.1	mitochondrial uncoupling protein 2 [Enhydra lutris kenyoni]	sp|O97562|UCP2_PIG;;	Mitochondrial uncoupling protein 2 OS=Sus scrofa OX=9823 GN=UCP2 PE=2 SV=1;;	PF00153.27	Mito_carr	Mitochondrial carrier protein
ENSSSCG00000038945		-	GO:0000183;;GO:0007596;;GO:0044267;;GO:0006325;;GO:0045814;;GO:0038111;;GO:0051290;;GO:0060964;;GO:0060968;;GO:0045652;;GO:0006335;;GO:0032200;;GO:0006334;;GO:0000786;;GO:0000788;;GO:0000228;;GO:0070062;;GO:0005634;;GO:0016020;;GO:0005654;;GO:0032991;;GO:0005576;;GO:0031492;;GO:0003677;;GO:0045296;;GO:0046982	biological_process;;biological_process;;biological_process;;biological_process;;biological_process;;biological_process;;biological_process;;biological_process;;biological_process;;biological_process;;biological_process;;biological_process;;biological_process;;cellular_component;;cellular_component;;cellular_component;;cellular_component;;cellular_component;;cellular_component;;cellular_component;…	BP:chromatin silencing at rDNA;;BP:blood coagulation;;BP:cellular protein metabolic process;;BP:chromatin organization;;BP:negative regulation of gene expression, epigenetic;;BP:interleukin-7-mediated signaling pathway;;BP:protein heterotetramerization;;BP:regulation of gene silencing by miRNA;;BP:regulation of gene silencing;;BP:regulation of megakaryocyte differentiation;;BP:DNA replication-dep…	K11254;K11253	H4;H3	map05034;;map05203;;map05322;;map05131;;map05202	Alcoholism;;Viral carcinogenesis;;Systemic lupus erythematosus;;Shigellosis;;Transcriptional misregulation in cancer	COG2036	B:Chromatin structure and dynamics	AAH67493.1	Histone cluster 1, H3i [Homo sapiens]	sp|P68432|H31_BOVIN;;	Histone H3.1 OS=Bos taurus OX=9913 PE=1 SV=2;;	------	------	------
ENSSSCG00000039030		-	GO:0005882;;GO:0045095	cellular_component;;cellular_component;;	CC:intermediate filament;;CC:keratin filament;;	------	------	------	------	------	------	XP_014334862.1	PREDICTED: bromodomain-containing protein 4-like [Bos mutus]	------	------	PF01500.17;;PF13885.6	Keratin_B2;;Keratin_B2_2	Keratin, high sulfur B2 protein;;Keratin, high sulfur B2 protein
ENSSSCG00000033390		zinc finger protein 597 [Source:NCBI gene (formerly Entrezgene);Acc:100516601]	GO:0006355;;GO:0046872;;GO:0003676	biological_process;;molecular_function;;molecular_function;;	BP:regulation of transcription, DNA-templated;;MF:metal ion binding;;MF:nucleic acid binding;;	K09228	KRAB	map05168	Herpes simplex virus 1 infection	COG5048	S:Function unknown	XP_013851164.1	LOW QUALITY PROTEIN: zinc finger protein 597 [Sus scrofa]	sp|Q96LX8|ZN597_HUMAN;;	Zinc finger protein 597 OS=Homo sapiens OX=9606 GN=ZNF597 PE=1 SV=1;;	------	------	------
ENSSSCG00000036438	GPX3	glutathione peroxidase 3 [Source:VGNC Symbol;Acc:VGNC:98026]	GO:0051289;;GO:0055114;;GO:0098869;;GO:0042744;;GO:0006979;;GO:0005615;;GO:0008430;;GO:0004601;;GO:0042802;;GO:0004602;;GO:0016491	biological_process;;biological_process;;biological_process;;biological_process;;biological_process;;cellular_component;;molecular_function;;molecular_function;;molecular_function;;molecular_function;;molecular_function;;	BP:protein homotetramerization;;BP:oxidation-reduction process;;BP:cellular oxidant detoxification;;BP:hydrogen peroxide catabolic process;;BP:response to oxidative stress;;CC:extracellular space;;MF:selenium binding;;MF:peroxidase activity;;MF:identical protein binding;;MF:glutathione peroxidase activity;;MF:oxidoreductase activity;;	K00432	gpx, btuE, bsaA	map00480;;map00590;;map04918;;map05016;;map05014	Glutathione metabolism;;Arachidonic acid metabolism;;Thyroid hormone synthesis;;Huntington disease;;Amyotrophic lateral sclerosis (ALS)	COG0386	S:Function unknown	NP_001108627.1	glutathione peroxidase 3 precursor [Sus scrofa]	sp|P37141|GPX3_BOVIN;;	Glutathione peroxidase 3 OS=Bos taurus OX=9913 GN=GPX3 PE=2 SV=2;;	PF00255.19	GSHPx	Glutathione peroxidase
ENSSSCG00000035796	U2	U2 spliceosomal RNA [Source:RFAM;Acc:RF00004]	GO:0016021	cellular_component;;	CC:integral component of membrane;;	------	------	------	------	------	------	CAA24954.2	unnamed protein product [Xenopus laevis]	------	------	------	------	------
ENSSSCG00000004755	DLL4	delta like canonical Notch ligand 4 [Source:VGNC Symbol;Acc:VGNC:87337]	GO:0060579;;GO:0044344;;GO:0010629;;GO:0010628;;GO:0001525;;GO:0003344;;GO:0007275;;GO:0050767;;GO:0007219;;GO:0000122;;GO:0001569;;GO:0003209;;GO:0003208;;GO:0003222;;GO:0045746;;GO:0045747;;GO:1903588;;GO:0035912;;GO:0061314;;GO:0008285;;GO:0090051;;GO:0030217;;GO:0043537;;GO:0007154;;GO:0061074;;GO:0010596;;GO:0072554;;GO:2000179;;GO:0001974;;GO:0035924;;GO:0016020;;GO:0016021;;GO:0005886;;GO:…	biological_process;;biological_process;;biological_process;;biological_process;;biological_process;;biological_process;;biological_process;;biological_process;;biological_process;;biological_process;;biological_process;;biological_process;;biological_process;;biological_process;;biological_process;;biological_process;;biological_process;;biological_process;;biological_process;;biological_process;…	BP:ventral spinal cord interneuron fate commitment;;BP:cellular response to fibroblast growth factor stimulus;;BP:negative regulation of gene expression;;BP:positive regulation of gene expression;;BP:angiogenesis;;BP:pericardium morphogenesis;;BP:multicellular organism development;;BP:regulation of neurogenesis;;BP:Notch signaling pathway;;BP:negative regulation of transcription from RNA polymera…	K06051	DLL	map05200;;map04658;;map01522;;map04330;;map05224	Pathways in cancer;;Th1 and Th2 cell differentiation;;Endocrine resistance;;Notch signaling pathway;;Breast cancer	ENOG410XP6K	S:Function unknown	NP_001231347.1	delta-like protein 4 precursor [Sus scrofa]	sp|Q9NR61|DLL4_HUMAN;;	Delta-like protein 4 OS=Homo sapiens OX=9606 GN=DLL4 PE=1 SV=1;;	PF00008.27;;PF01414.19;;PF12661.7;;PF07657.13;;PF07974.13	EGF;;DSL;;hEGF;;MNNL;;EGF_2	EGF-like domain;;Delta serrate ligand;;Human growth factor-like EGF;;N terminus of Notch ligand;;EGF-like domain
ENSSSCG00000018541		-	------	------	------	------	------	------	------	------	------	------	------	------	------	------	------	------
ENSSSCG00000031261	RHOQ	ras homolog family member Q [Source:VGNC Symbol;Acc:VGNC:92292]	GO:0030031;;GO:0032956;;GO:0030036;;GO:0007163;;GO:0046325;;GO:0046326;;GO:0032869;;GO:0051491;;GO:0016477;;GO:0051056;;GO:0008286;;GO:0046039;;GO:1903077;;GO:0008360;;GO:0007266;;GO:0007264;;GO:0007015;;GO:0006897;;GO:0030866;;GO:0045944;;GO:0005737;;GO:0042995;;GO:0070062;;GO:0005884;;GO:0005886;;GO:0030660;;GO:0005829;;GO:0045121;;GO:0005938;;GO:0005522;;GO:0005525;;GO:0032427;;GO:0003924;;GO:…	biological_process;;biological_process;;biological_process;;biological_process;;biological_process;;biological_process;;biological_process;;biological_process;;biological_process;;biological_process;;biological_process;;biological_process;;biological_process;;biological_process;;biological_process;;biological_process;;biological_process;;biological_process;;biological_process;;biological_process;…	BP:cell projection assembly;;BP:regulation of actin cytoskeleton organization;;BP:actin cytoskeleton organization;;BP:establishment or maintenance of cell polarity;;BP:negative regulation of glucose import;;BP:positive regulation of glucose import;;BP:cellular response to insulin stimulus;;BP:positive regulation of filopodium assembly;;BP:cell migration;;BP:regulation of small GTPase mediated sig…	K07194	RHOQ, TC10	map04910	Insulin signaling pathway	COG1100	S:Function unknown	EDL38618.1	ras homolog gene family, member Q, partial [Mus musculus]	sp|P17081|RHOQ_HUMAN;;	Rho-related GTP-binding protein RhoQ OS=Homo sapiens OX=9606 GN=RHOQ PE=1 SV=2;;	PF00071.22;;PF08477.13;;PF00025.21	Ras;;Roc;;Arf	Ras family;;Ras of Complex, Roc, domain of DAPkinase;;ADP-ribosylation factor family
ENSSSCG00000010452	IFIT1	interferon-induced protein with tetratricopeptide repeats 1 [Source:NCBI gene (formerly Entrezgene);Acc:100153038]	GO:0008285;;GO:0051607;;GO:0009615;;GO:0043066;;GO:0035457;;GO:0005737;;GO:0005829;;GO:0005739;;GO:0042802;;GO:0003723	biological_process;;biological_process;;biological_process;;biological_process;;biological_process;;cellular_component;;cellular_component;;cellular_component;;molecular_function;;molecular_function;;	BP:negative regulation of cell proliferation;;BP:defense response to virus;;BP:response to virus;;BP:negative regulation of apoptotic process;;BP:cellular response to interferon-alpha;;CC:cytoplasm;;CC:cytosol;;CC:mitochondrion;;MF:identical protein binding;;MF:RNA binding;;	------	------	------	------	COG0457	S:Function unknown	NP_001191324.1	interferon-induced protein with tetratricopeptide repeats 3 [Sus scrofa] >XP_020927588.1 interferon-induced protein with tetratricopeptide repeats 3 isoform X1 [Sus scrofa] >ADX31994.1 interferon-stimulated protein 60 [Sus scrofa]	sp|A5A6J9|IFIT3_PANTR;;	Interferon-induced protein with tetratricopeptide repeats 3 OS=Pan troglodytes OX=9598 GN=IFIT3 PE=2 SV=1;;	PF14559.6;;PF13431.6;;PF07719.17;;PF13424.6;;PF13432.6;;PF17874.1;;PF09295.10	TPR_19;;TPR_17;;TPR_2;;TPR_12;;TPR_16;;TPR_MalT;;ChAPs	Tetratricopeptide repeat;;Tetratricopeptide repeat;;Tetratricopeptide repeat;;Tetratricopeptide repeat;;Tetratricopeptide repeat;;MalT-like TPR region;;ChAPs
ENSSSCG00000015550	RGS16	regulator of G protein signaling 16 [Source:VGNC Symbol;Acc:VGNC:92262]	GO:0043547;;GO:0009968;;GO:0016032;;GO:0007186;;GO:0005737;;GO:0031224;;GO:0005096	biological_process;;biological_process;;biological_process;;biological_process;;cellular_component;;cellular_component;;molecular_function;;	BP:positive regulation of GTPase activity;;BP:negative regulation of signal transduction;;BP:viral process;;BP:G-protein coupled receptor signaling pathway;;CC:cytoplasm;;CC:intrinsic component of membrane;;MF:GTPase activator activity;;	K16449	RGS	------	------	ENOG410YMJD	K:Transcription	XP_020919422.1;;	;;Short=poRGS16	sp|F1S668|RGS16_PIG;;	Regulator of G-protein signaling 16 OS=Sus scrofa OX=9823 GN=RGS16 PE=1 SV=3;;	PF00615.19	RGS	Regulator of G protein signaling domain
ENSSSCG00000004249	CEP85L	centrosomal protein 85 like [Source:VGNC Symbol;Acc:VGNC:86580]	GO:0005813	cellular_component;;	CC:centrosome;;	K16766	CEP85	------	------	ENOG410ZR9W	S:Function unknown	XP_003121296.3	LOW QUALITY PROTEIN: centrosomal protein of 85 kDa-like [Sus scrofa]	sp|Q5SZL2|CE85L_HUMAN;;	Centrosomal protein of 85 kDa-like OS=Homo sapiens OX=9606 GN=CEP85L PE=1 SV=1;;	------	------	------
ENSSSCG00000023906	SCARNA1	small Cajal body-specific RNA 1 [Source:HGNC Symbol;Acc:HGNC:32555]	------	------	------	------	------	------	------	------	------	------	------	------	------	------	------	------
ENSSSCG00000031180		-	GO:1901998;;GO:0016021;;GO:0016020;;GO:0005886;;GO:0009986;;GO:0038023;;GO:0004888	biological_process;;cellular_component;;cellular_component;;cellular_component;;cellular_component;;molecular_function;;molecular_function;;	BP:toxin transport;;CC:integral component of membrane;;CC:membrane;;CC:plasma membrane;;CC:cell surface;;MF:signaling receptor activity;;MF:transmembrane signaling receptor activity;;	------	------	------	------	ENOG410XUV2	S:Function unknown	XP_020929360.1	cell wall protein DAN4-like [Sus scrofa]	sp|A6NF34|ANTRL_HUMAN;;	Anthrax toxin receptor-like OS=Homo sapiens OX=9606 GN=ANTXRL PE=3 SV=3;;	PF05587.13;;PF13519.6	Anth_Ig;;VWA_2	Anthrax receptor extracellular domain;;von Willebrand factor type A domain
ENSSSCG00000018712	ssc-mir-339-1	ssc-mir-339-1 [Source:miRBase;Acc:MI0013149]	------	------	------	------	------	------	------	------	------	------	------	------	------	------	------	------
ENSSSCG00000002279	GPX2	glutathione peroxidase 2 [Source:VGNC Symbol;Acc:VGNC:88653]	GO:0006979;;GO:0098869;;GO:0055114;;GO:0004602;;GO:0004601;;GO:0016491	biological_process;;biological_process;;biological_process;;molecular_function;;molecular_function;;molecular_function;;	BP:response to oxidative stress;;BP:cellular oxidant detoxification;;BP:oxidation-reduction process;;MF:glutathione peroxidase activity;;MF:peroxidase activity;;MF:oxidoreductase activity;;	K00432	gpx, btuE, bsaA	map00480;;map00590;;map04918;;map05016;;map05014	Glutathione metabolism;;Arachidonic acid metabolism;;Thyroid hormone synthesis;;Huntington disease;;Amyotrophic lateral sclerosis (ALS)	COG0386	K:Transcription	NP_001108608.1	glutathione peroxidase 2 [Sus scrofa] >ABI63991.2 glutathione peroxidase 2 [Sus scrofa]	sp|P18283|GPX2_HUMAN;;	Glutathione peroxidase 2 OS=Homo sapiens OX=9606 GN=GPX2 PE=1 SV=3;;	PF00255.19	GSHPx	Glutathione peroxidase
ENSSSCG00000011570	IRAK2	interleukin 1 receptor associated kinase 2 [Source:VGNC Symbol;Acc:VGNC:89200]	GO:0019221;;GO:0016310;;GO:0007165;;GO:0070498;;GO:0035556;;GO:0006468;;GO:0051092;;GO:0006954;;GO:0043433;;GO:0002755;;GO:0001959;;GO:0031663;;GO:0007249;;GO:0032088;;GO:0070555;;GO:0005737;;GO:0005634;;GO:0005886;;GO:0000166;;GO:0004674;;GO:0004672;;GO:0005524;;GO:0042803;;GO:0016301;;GO:0046982	biological_process;;biological_process;;biological_process;;biological_process;;biological_process;;biological_process;;biological_process;;biological_process;;biological_process;;biological_process;;biological_process;;biological_process;;biological_process;;biological_process;;biological_process;;cellular_component;;cellular_component;;cellular_component;;molecular_function;;molecular_function;…	BP:cytokine-mediated signaling pathway;;BP:phosphorylation;;BP:signal transduction;;BP:interleukin-1-mediated signaling pathway;;BP:intracellular signal transduction;;BP:protein phosphorylation;;BP:positive regulation of NF-kappaB transcription factor activity;;BP:inflammatory response;;BP:negative regulation of sequence-specific DNA binding transcription factor activity;;BP:MyD88-dependent toll-…	K04731	IRAK2	map05152;;map04722	Tuberculosis;;Neurotrophin signaling pathway	COG0515	O:Posttranslational modification, protein turnover, chaperones	XP_020924978.1	interleukin-1 receptor-associated kinase-like 2 [Sus scrofa]	sp|Q0P5I2|IRAK2_BOVIN;;	Interleukin-1 receptor-associated kinase-like 2 OS=Bos taurus OX=9913 GN=IRAK2 PE=2 SV=1;;	PF00069.25;;PF07714.17;;PF00531.22	Pkinase;;Pkinase_Tyr;;Death	Protein kinase domain;;Protein tyrosine kinase;;Death domain
ENSSSCG00000034545		zinc finger protein 77-like [Source:NCBI gene (formerly Entrezgene);Acc:110259370]	GO:0006355;;GO:0006357;;GO:0005634;;GO:0000977;;GO:0003676;;GO:0046872	biological_process;;biological_process;;cellular_component;;molecular_function;;molecular_function;;molecular_function;;	BP:regulation of transcription, DNA-templated;;BP:regulation of transcription from RNA polymerase II promoter;;CC:nucleus;;MF:RNA polymerase II regulatory region sequence-specific DNA binding;;MF:nucleic acid binding;;MF:metal ion binding;;	K09228	KRAB	map05168	Herpes simplex virus 1 infection	COG5048	S:Function unknown	XP_020939821.1	zinc finger protein 77-like isoform X1 [Sus scrofa] >XP_020939823.1 zinc finger protein 77-like isoform X2 [Sus scrofa]	sp|Q15935|ZNF77_HUMAN;;	Zinc finger protein 77 OS=Homo sapiens OX=9606 GN=ZNF77 PE=2 SV=2;;	PF13465.6;;PF00096.26;;PF13894.6;;PF13912.6;;PF01352.27;;PF12171.8	zf-H2C2_2;;zf-C2H2;;zf-C2H2_4;;zf-C2H2_6;;KRAB;;zf-C2H2_jaz	Zinc-finger double domain;;Zinc finger, C2H2 type;;C2H2-type zinc finger;;C2H2-type zinc finger;;KRAB box;;Zinc-finger double-stranded RNA-binding
ENSSSCG00000004674	SHF	Src homology 2 domain containing F [Source:NCBI gene (formerly Entrezgene);Acc:100157418]	------	------	------	------	------	------	------	ENOG410XQJ2	S:Function unknown	XP_005659698.1	SH2 domain-containing adapter protein F isoform X1 [Sus scrofa]	sp|Q7M4L6|SHF_HUMAN;;	SH2 domain-containing adapter protein F OS=Homo sapiens OX=9606 GN=SHF PE=1 SV=2;;	PF00017.24	SH2	SH2 domain
ENSSSCG00000040725	IL11	interleukin 11 [Source:VGNC Symbol;Acc:VGNC:89078]	GO:0008284;;GO:0033138;;GO:0050731;;GO:0043410;;GO:0045944;;GO:0007165;;GO:0046888;;GO:0005737;;GO:0005125;;GO:0008083;;GO:0005142	biological_process;;biological_process;;biological_process;;biological_process;;biological_process;;biological_process;;biological_process;;cellular_component;;molecular_function;;molecular_function;;molecular_function;;	BP:positive regulation of cell proliferation;;BP:positive regulation of peptidyl-serine phosphorylation;;BP:positive regulation of peptidyl-tyrosine phosphorylation;;BP:positive regulation of MAPK cascade;;BP:positive regulation of transcription from RNA polymerase II promoter;;BP:signal transduction;;BP:negative regulation of hormone secretion;;CC:cytoplasm;;MF:cytokine activity;;MF:growth facto…	K05417	IL11	map04640;;map04060;;map05323;;map04630	Hematopoietic cell lineage;;Cytokine-cytokine receptor interaction;;Rheumatoid arthritis;;Jak-STAT signaling pathway	ENOG411181Z	O:Posttranslational modification, protein turnover, chaperones	XP_020950667.1	interleukin-11 [Sus scrofa]	sp|P20809|IL11_HUMAN;;	Interleukin-11 OS=Homo sapiens OX=9606 GN=IL11 PE=1 SV=1;;	PF07400.11	IL11	Interleukin 11
ENSSSCG00000049749		-	------	------	------	------	------	------	------	------	------	XP_020945460.1	CREB-regulated transcription coactivator 2 isoform X3 [Sus scrofa]	------	------	------	------	------
ENSSSCG00000042211		-	GO:0006446;;GO:0001732;;GO:0001731;;GO:0005886;;GO:0005829;;GO:0005092;;GO:0071074;;GO:0003743	biological_process;;biological_process;;biological_process;;cellular_component;;cellular_component;;molecular_function;;molecular_function;;molecular_function;;	BP:regulation of translational initiation;;BP:formation of cytoplasmic translation initiation complex;;BP:formation of translation preinitiation complex;;CC:plasma membrane;;CC:cytosol;;MF:GDP-dissociation inhibitor activity;;MF:eukaryotic initiation factor eIF2 binding;;MF:translation initiation factor activity;;	K03262	EIF5	map03013;;map04214	RNA transport;;Apoptosis - fly	COG1601;;COG1601;;COG1601	D:Cell cycle control, cell division, chromosome partitioning;;T:Signal transduction mechanisms;;Z:Cytoskeleton	XP_025038837.1	eukaryotic translation initiation factor 5 isoform X1 [Pelodiscus sinensis]	sp|P55010|IF5_HUMAN;;	Eukaryotic translation initiation factor 5 OS=Homo sapiens OX=9606 GN=EIF5 PE=1 SV=2;;	------	------	------
ENSSSCG00000022719	RAB20	RAB20, member RAS oncogene family [Source:VGNC Symbol;Acc:VGNC:98243]	GO:0006897;;GO:0090385;;GO:0006886;;GO:0071346;;GO:0090383;;GO:0032482;;GO:0030100;;GO:0005768;;GO:0005794;;GO:0043231;;GO:0030139;;GO:0045335;;GO:0012505;;GO:0005886;;GO:0005769;;GO:0003924;;GO:0005525	biological_process;;biological_process;;biological_process;;biological_process;;biological_process;;biological_process;;biological_process;;cellular_component;;cellular_component;;cellular_component;;cellular_component;;cellular_component;;cellular_component;;cellular_component;;cellular_component;;molecular_function;;molecular_function;;	BP:endocytosis;;BP:phagosome-lysosome fusion;;BP:intracellular protein transport;;BP:cellular response to interferon-gamma;;BP:phagosome acidification;;BP:Rab protein signal transduction;;BP:regulation of endocytosis;;CC:endosome;;CC:Golgi apparatus;;CC:intracellular membrane-bounded organelle;;CC:endocytic vesicle;;CC:phagocytic vesicle;;CC:endomembrane system;;CC:plasma membrane;;CC:early endos…	K07911	RAB20	------	------	ENOG410YCCP	S:Function unknown	XP_003482979.1	ras-related protein Rab-20 [Sus scrofa]	sp|P35295|RAB20_MOUSE;;	Ras-related protein Rab-20 OS=Mus musculus OX=10090 GN=Rab20 PE=2 SV=2;;	PF00071.22;;PF08477.13;;PF00025.21;;PF01926.23	Ras;;Roc;;Arf;;MMR_HSR1	Ras family;;Ras of Complex, Roc, domain of DAPkinase;;ADP-ribosylation factor family;;50S ribosome-binding GTPase
ENSSSCG00000033985	FIZ1	FLT3 interacting zinc finger 1 [Source:VGNC Symbol;Acc:VGNC:88141]	GO:0001934;;GO:0005737;;GO:0005634;;GO:0030971	biological_process;;cellular_component;;cellular_component;;molecular_function;;	BP:positive regulation of protein phosphorylation;;CC:cytoplasm;;CC:nucleus;;MF:receptor tyrosine kinase binding;;	------	------	------	------	COG5048	S:Function unknown	XP_020950702.1	flt3-interacting zinc finger protein 1 isoform X1 [Sus scrofa]	sp|Q96SL8|FIZ1_HUMAN;;	Flt3-interacting zinc finger protein 1 OS=Homo sapiens OX=9606 GN=FIZ1 PE=1 SV=2;;	PF00096.26;;PF13465.6;;PF13894.6;;PF13912.6	zf-C2H2;;zf-H2C2_2;;zf-C2H2_4;;zf-C2H2_6	Zinc finger, C2H2 type;;Zinc-finger double domain;;C2H2-type zinc finger;;C2H2-type zinc finger
ENSSSCG00000010468	CPEB3	cytoplasmic polyadenylation element binding protein 3 [Source:VGNC Symbol;Acc:VGNC:86938]	GO:0000122;;GO:1900153;;GO:0060213;;GO:0061158;;GO:0017148;;GO:0006417;;GO:0071230;;GO:0005737;;GO:0043005;;GO:0005634;;GO:0030014;;GO:0008135;;GO:0003730;;GO:0003676;;GO:0045182;;GO:0003723	biological_process;;biological_process;;biological_process;;biological_process;;biological_process;;biological_process;;biological_process;;cellular_component;;cellular_component;;cellular_component;;cellular_component;;molecular_function;;molecular_function;;molecular_function;;molecular_function;;molecular_function;;	BP:negative regulation of transcription from RNA polymerase II promoter;;BP:positive regulation of nuclear-transcribed mRNA catabolic process, deadenylation-dependent decay;;BP:positive regulation of nuclear-transcribed mRNA pol;;BP:3'-UTR-mediated mRNA destabilization;;BP:negative regulation of translation;;BP:regulation of translation;;BP:cellular response to amino acid stimulus;;CC:cytoplasm;;…	K02602	CPEB, ORB	map04114;;map04320;;map04914	Oocyte meiosis;;Dorso-ventral axis formation;;Progesterone-mediated oocyte maturation	ENOG410Y1XZ	S:Function unknown	XP_019799673.1	PREDICTED: cytoplasmic polyadenylation element-binding protein 3 isoform X2 [Tursiops truncatus]	sp|Q7TN99|CPEB3_MOUSE;;	Cytoplasmic polyadenylation element-binding protein 3 OS=Mus musculus OX=10090 GN=Cpeb3 PE=1 SV=1;;	PF16367.5;;PF16366.5;;PF00076.22	RRM_7;;CEBP_ZZ;;RRM_1	RNA recognition motif;;Cytoplasmic polyadenylation element-binding protein ZZ domain;;RNA recognition motif.
ENSSSCG00000002392		interferon regulatory factor 2 binding protein like [Source:NCBI gene (formerly Entrezgene);Acc:100152768]	------	------	------	K22383	IRF2BP	------	------	ENOG410Z1AW	K:Transcription	XP_001928351.2	LOW QUALITY PROTEIN: interferon regulatory factor 2-binding protein-like [Sus scrofa]	sp|Q9H1B7|I2BPL_HUMAN;;	Probable E3 ubiquitin-protein ligase IRF2BPL OS=Homo sapiens OX=9606 GN=IRF2BPL PE=1 SV=1;;	------	------	------
ENSSSCG00000036060	RRAD	RRAD, Ras related glycolysis inhibitor and calcium channel regulator [Source:VGNC Symbol;Acc:VGNC:92454]	GO:1901842;;GO:0007165;;GO:1901841;;GO:0016020;;GO:0005886;;GO:0003924;;GO:0000166;;GO:0005246;;GO:0005525	biological_process;;biological_process;;biological_process;;cellular_component;;cellular_component;;molecular_function;;molecular_function;;molecular_function;;molecular_function;;	BP:negative regulation of high voltage-gated calcium channel activity;;BP:signal transduction;;BP:regulation of high voltage-gated calcium channel activity;;CC:membrane;;CC:plasma membrane;;MF:GTPase activity;;MF:nucleotide binding;;MF:calcium channel regulator activity;;MF:GTP binding;;	K07845	RRAD, RAD1	------	------	COG1100;;COG5133	U:Intracellular trafficking, secretion, and vesicular transport;;	XP_020949683.1	GTP-binding protein RAD [Sus scrofa] >XP_020949685.1 GTP-binding protein RAD [Sus scrofa] >XP_020949686.1 GTP-binding protein RAD [Sus scrofa] >XP_020949687.1 GTP-binding protein RAD [Sus scrofa] >XP_020949688.1 GTP-binding protein RAD [Sus scrofa]	sp|P55042|RAD_HUMAN;;	GTP-binding protein RAD OS=Homo sapiens OX=9606 GN=RRAD PE=1 SV=2;;	PF00071.22;;PF08477.13	Ras;;Roc	Ras family;;Ras of Complex, Roc, domain of DAPkinase
ENSSSCG00000027726	DLL1	delta like canonical Notch ligand 1 [Source:VGNC Symbol;Acc:VGNC:87335]	GO:0048631;;GO:0048630;;GO:0030155;;GO:0035265;;GO:0034351;;GO:0021510;;GO:0010628;;GO:0008217;;GO:0060041;;GO:0060042;;GO:0007154;;GO:0098773;;GO:0060853;;GO:0007275;;GO:0072070;;GO:0045746;;GO:0007219;;GO:0045747;;GO:0003323;;GO:0007368;;GO:0007386;;GO:0001947;;GO:0045665;;GO:0032693;;GO:0045605;;GO:0045662;;GO:2000726;;GO:0048633;;GO:0040008;;GO:0097009;;GO:0030857;;GO:0008284;;GO:0008285;;GO:…	biological_process;;biological_process;;biological_process;;biological_process;;biological_process;;biological_process;;biological_process;;biological_process;;biological_process;;biological_process;;biological_process;;biological_process;;biological_process;;biological_process;;biological_process;;biological_process;;biological_process;;biological_process;;biological_process;;biological_process;…	BP:regulation of skeletal muscle tissue growth;;BP:skeletal muscle tissue growth;;BP:regulation of cell adhesion;;BP:organ growth;;BP:negative regulation of glial cell apoptotic process;;BP:spinal cord development;;BP:positive regulation of gene expression;;BP:regulation of blood pressure;;BP:retina development in camera-type eye;;BP:retina morphogenesis in camera-type eye;;BP:cell communication;…	K06051	DLL	map05200;;map04658;;map01522;;map04330;;map05224	Pathways in cancer;;Th1 and Th2 cell differentiation;;Endocrine resistance;;Notch signaling pathway;;Breast cancer	ENOG410XUNS	U:Intracellular trafficking, secretion, and vesicular transport	XP_003353199.2	delta-like protein 1 isoform X1 [Sus scrofa] >XP_013847870.1 delta-like protein 1 isoform X1 [Sus scrofa] >XP_020941181.1 delta-like protein 1 isoform X1 [Sus scrofa]	sp|O00548|DLL1_HUMAN;;	Delta-like protein 1 OS=Homo sapiens OX=9606 GN=DLL1 PE=1 SV=2;;	PF00008.27;;PF07657.13;;PF01414.19;;PF12661.7;;PF07974.13;;PF07645.15	EGF;;MNNL;;DSL;;hEGF;;EGF_2;;EGF_CA	EGF-like domain;;N terminus of Notch ligand;;Delta serrate ligand;;Human growth factor-like EGF;;EGF-like domain;;Calcium-binding EGF domain
ENSSSCG00000038512	U3	Small nucleolar RNA U3 [Source:RFAM;Acc:RF00012]	------	------	------	------	------	------	------	------	------	DAA31417.1	TPA: polypyrimidine tract binding protein 2-like [Bos taurus]	------	------	------	------	------
ENSSSCG00000038881		-	------	------	------	------	------	------	------	------	------	------	------	------	------	------	------	------
ENSSSCG00000035663		zinc finger protein 709-like [Source:NCBI gene (formerly Entrezgene);Acc:102167351]	GO:0006355;;GO:0006357;;GO:0005634;;GO:0004519;;GO:0000977;;GO:0003676;;GO:0003964;;GO:0046872	biological_process;;biological_process;;cellular_component;;molecular_function;;molecular_function;;molecular_function;;molecular_function;;molecular_function;;	BP:regulation of transcription, DNA-templated;;BP:regulation of transcription from RNA polymerase II promoter;;CC:nucleus;;MF:endonuclease activity;;MF:RNA polymerase II regulatory region sequence-specific DNA binding;;MF:nucleic acid binding;;MF:RNA-directed DNA polymerase activity;;MF:metal ion binding;;	K09228	KRAB	map05168	Herpes simplex virus 1 infection	COG5048;;ENOG410Y3WU	S:Function unknown;;	XP_020939405.1	zinc finger protein 709-like isoform X1 [Sus scrofa]	sp|O00370|LORF2_HUMAN;;	LINE-1 retrotransposable element ORF2 protein OS=Homo sapiens OX=9606 PE=1 SV=1;;	PF13465.6;;PF00096.26;;PF13894.6;;PF01352.27;;PF13912.6;;PF12171.8;;PF17283.2	zf-H2C2_2;;zf-C2H2;;zf-C2H2_4;;KRAB;;zf-C2H2_6;;zf-C2H2_jaz;;Zn_ribbon_SprT	Zinc-finger double domain;;Zinc finger, C2H2 type;;C2H2-type zinc finger;;KRAB box;;C2H2-type zinc finger;;Zinc-finger double-stranded RNA-binding;;SprT-like zinc ribbon domain
ENSSSCG00000010322	ZNF503	zinc finger protein 503 [Source:VGNC Symbol;Acc:VGNC:95252]	GO:0008285;;GO:0070315;;GO:0010629;;GO:0045892;;GO:0061351;;GO:0005634;;GO:0003676;;GO:0070491	biological_process;;biological_process;;biological_process;;biological_process;;biological_process;;cellular_component;;molecular_function;;molecular_function;;	BP:negative regulation of cell proliferation;;BP:G1 to G0 transition involved in cell differentiation;;BP:negative regulation of gene expression;;BP:negative regulation of transcription, DNA-templated;;BP:neural precursor cell proliferation;;CC:nucleus;;MF:nucleic acid binding;;MF:repressing transcription factor binding;;	------	------	------	------	ENOG4111EZY	S:Function unknown	XP_020928807.1	zinc finger protein 503 [Sus scrofa]	sp|Q96F45|ZN503_HUMAN;;	Zinc finger protein 503 OS=Homo sapiens OX=9606 GN=ZNF503 PE=1 SV=1;;	PF12402.8	nlz1	NocA-like zinc-finger protein 1
ENSSSCG00000048545		-	GO:0016021	cellular_component;;	CC:integral component of membrane;;	K10798	PARP2_3_4	map04212;;map04210;;map03410	Longevity regulating pathway - worm;;Apoptosis;;Base excision repair	ENOG4112A03;;ENOG4111K5V	S:Function unknown;;	ELR59242.1	hypothetical protein M91_06506 [Bos mutus]	sp|O00370|LORF2_HUMAN;;	LINE-1 retrotransposable element ORF2 protein OS=Homo sapiens OX=9606 PE=1 SV=1;;	PF00078.27;;PF14529.6	RVT_1;;Exo_endo_phos_2	Reverse transcriptase;;Endonuclease-reverse transcriptase
ENSSSCG00000003072	ZNF283	zinc finger protein 283 [Source:VGNC Symbol;Acc:VGNC:95217]	GO:0006355;;GO:0046872;;GO:0003676	biological_process;;molecular_function;;molecular_function;;	BP:regulation of transcription, DNA-templated;;MF:metal ion binding;;MF:nucleic acid binding;;	K09228	KRAB	map05168	Herpes simplex virus 1 infection	COG5048	S:Function unknown	XP_020950146.1	zinc finger protein 283 isoform X1 [Sus scrofa]	sp|Q8N7M2|ZN283_HUMAN;;	Zinc finger protein 283 OS=Homo sapiens OX=9606 GN=ZNF283 PE=1 SV=4;;	PF13465.6;;PF00096.26;;PF13894.6;;PF13912.6;;PF01352.27	zf-H2C2_2;;zf-C2H2;;zf-C2H2_4;;zf-C2H2_6;;KRAB	Zinc-finger double domain;;Zinc finger, C2H2 type;;C2H2-type zinc finger;;C2H2-type zinc finger;;KRAB box
ENSSSCG00000046843		uncharacterized LOC110261410 [Source:NCBI gene (formerly Entrezgene);Acc:110261410]	------	------	------	------	------	------	------	ENOG4111BK4	S:Function unknown	XP_020953288.1	uncharacterized protein LOC110261410 [Sus scrofa]	sp|A0A0D9SF12|CC163_HUMAN;;	Transmembrane protein CCDC163 OS=Homo sapiens OX=9606 GN=CCDC163 PE=2 SV=1;;	------	------	------
ENSSSCG00000003917	TESK2	testis associated actin remodelling kinase 2 [Source:VGNC Symbol;Acc:VGNC:93886]	GO:0006468;;GO:0016310;;GO:0030036;;GO:0005737;;GO:0016604;;GO:0005634;;GO:0005654;;GO:0016301;;GO:0004674;;GO:0004672;;GO:0005524	biological_process;;biological_process;;biological_process;;cellular_component;;cellular_component;;cellular_component;;cellular_component;;molecular_function;;molecular_function;;molecular_function;;molecular_function;;	BP:protein phosphorylation;;BP:phosphorylation;;BP:actin cytoskeleton organization;;CC:cytoplasm;;CC:nuclear body;;CC:nucleus;;CC:nucleoplasm;;MF:kinase activity;;MF:protein serine/threonine kinase activity;;MF:protein kinase activity;;MF:ATP binding;;	K08842	TESK2	------	------	COG0515	B:Chromatin structure and dynamics	XP_003128092.3	dual specificity testis-specific protein kinase 2 [Sus scrofa] >XP_005665531.1 dual specificity testis-specific protein kinase 2 [Sus scrofa] >XP_005665532.1 dual specificity testis-specific protein kinase 2 [Sus scrofa] >XP_005665533.1 dual specificity testis-specific protein kinase 2 [Sus scrofa] >XP_005665534.1 dual specificity testis-specific protein kinase 2 [Sus scrofa] >XP_020952411.1 dual…	sp|Q96S53|TESK2_HUMAN;;	Dual specificity testis-specific protein kinase 2 OS=Homo sapiens OX=9606 GN=TESK2 PE=1 SV=1;;	PF07714.17;;PF00069.25;;PF17667.1	Pkinase_Tyr;;Pkinase;;Pkinase_fungal	Protein tyrosine kinase;;Protein kinase domain;;Fungal protein kinase
ENSSSCG00000005071	ARMH4	armadillo like helical domain containing 4 [Source:VGNC Symbol;Acc:VGNC:85535]	GO:0016021;;GO:0016020	cellular_component;;cellular_component;;	CC:integral component of membrane;;CC:membrane;;	------	------	------	------	ENOG410YWKQ	S:Function unknown	NP_001231471.1	armadillo-like helical domain-containing protein 4 precursor [Sus scrofa]	sp|Q2TA21|ARMD4_BOVIN;;	Armadillo-like helical domain-containing protein 4 OS=Bos taurus OX=9913 GN=ARMH4 PE=2 SV=1;;	PF15767.5	DUF4696	Domain of unknown function
ENSSSCG00000001202		-	GO:0005634;;GO:0003700;;GO:0046872;;GO:0003676	cellular_component;;molecular_function;;molecular_function;;molecular_function;;	CC:nucleus;;MF:transcription factor activity, sequence-specific DNA binding;;MF:metal ion binding;;MF:nucleic acid binding;;	K09229	ZKSCAN	------	------	COG5048	S:Function unknown	XP_024620083.1	zinc finger protein with KRAB and SCAN domains 8 [Neophocaena asiaeorientalis asiaeorientalis]	sp|A2T736|ZKSC8_PANTR;;	Zinc finger protein with KRAB and SCAN domains 8 OS=Pan troglodytes OX=9598 GN=ZKSCAN8 PE=3 SV=1;;	PF13465.6;;PF00096.26;;PF13894.6;;PF13912.6;;PF07975.12;;PF09723.10;;PF16622.5	zf-H2C2_2;;zf-C2H2;;zf-C2H2_4;;zf-C2H2_6;;C1_4;;Zn-ribbon_8;;zf-C2H2_11	Zinc-finger double domain;;Zinc finger, C2H2 type;;C2H2-type zinc finger;;C2H2-type zinc finger;;TFIIH C1-like domain;;Zinc ribbon domain;;zinc-finger C2H2-type
ENSSSCG00000014374	DND1	DND microRNA-mediated repression inhibitor 1 [Source:VGNC Symbol;Acc:VGNC:87378]	GO:0048255;;GO:0007281;;GO:0061158;;GO:0060965;;GO:0005737;;GO:0005634;;GO:0017091;;GO:0003730;;GO:0003676;;GO:0003729;;GO:0003723	biological_process;;biological_process;;biological_process;;biological_process;;cellular_component;;cellular_component;;molecular_function;;molecular_function;;molecular_function;;molecular_function;;molecular_function;;	BP:mRNA stabilization;;BP:germ cell development;;BP:3'-UTR-mediated mRNA destabilization;;BP:negative regulation of gene silencing by miRNA;;CC:cytoplasm;;CC:nucleus;;MF:AU-rich element binding;;MF:mRNA 3'-UTR binding;;MF:nucleic acid binding;;MF:mRNA binding;;MF:RNA binding;;	------	------	------	------	ENOG410YAVC	S:Function unknown	XP_003124091.1	dead end protein homolog 1 [Sus scrofa]	sp|Q8IYX4|DND1_HUMAN;;	Dead end protein homolog 1 OS=Homo sapiens OX=9606 GN=DND1 PE=1 SV=1;;	PF14709.7;;PF00076.22	DND1_DSRM;;RRM_1	double strand RNA binding domain from DEAD END PROTEIN 1;;RNA recognition motif.
ENSSSCG00000016151	MAP2	microtubule associated protein 2 [Source:VGNC Symbol;Acc:VGNC:96409]	GO:0016358;;GO:1903827;;GO:0000226;;GO:0030010;;GO:0031175;;GO:0071310;;GO:0021954;;GO:0007409;;GO:0030517;;GO:0001578;;GO:0048813;;GO:0030425;;GO:0005874;;GO:0005737;;GO:0043203;;GO:0043005;;GO:0043025;;GO:0005856;;GO:0044297;;GO:0014069;;GO:1990769;;GO:0043194;;GO:0034399;;GO:0043198;;GO:0097442;;GO:0002162;;GO:0015631;;GO:0008017	biological_process;;biological_process;;biological_process;;biological_process;;biological_process;;biological_process;;biological_process;;biological_process;;biological_process;;biological_process;;biological_process;;cellular_component;;cellular_component;;cellular_component;;cellular_component;;cellular_component;;cellular_component;;cellular_component;;cellular_component;;cellular_component;…	BP:dendrite development;;BP:regulation of cellular protein localization;;BP:microtubule cytoskeleton organization;;BP:establishment of cell polarity;;BP:neuron projection development;;BP:cellular response to organic substance;;BP:central nervous system neuron development;;BP:axonogenesis;;BP:negative regulation of axon extension;;BP:microtubule bundle formation;;BP:dendrite morphogenesis;;CC:dend…	K10430	MAP2	------	------	ENOG4111J07	O:Posttranslational modification, protein turnover, chaperones	XP_005672203.1	microtubule-associated protein 2 isoform X3 [Sus scrofa] >XP_005672206.1 microtubule-associated protein 2 isoform X3 [Sus scrofa]	sp|P11137|MTAP2_HUMAN;;	Microtubule-associated protein 2 OS=Homo sapiens OX=9606 GN=MAP2 PE=1 SV=4;;	PF08377.10;;PF00418.19	MAP2_projctn;;Tubulin-binding	MAP2/Tau projection domain;;Tau and MAP protein, tubulin-binding repeat
ENSSSCG00000031924	NKX3-1	NK3 homeobox 1 [Source:VGNC Symbol;Acc:VGNC:90772]	GO:0045931;;GO:2001022;;GO:2001235;;GO:0045930;;GO:0071383;;GO:0030154;;GO:0050680;;GO:0048754;;GO:0008584;;GO:0010629;;GO:0010628;;GO:0010942;;GO:0060770;;GO:0032880;;GO:0060442;;GO:0007431;;GO:0071356;;GO:0043569;;GO:0030850;;GO:0045893;;GO:0071456;;GO:0035907;;GO:2000836;;GO:0060037;;GO:0008284;;GO:0008285;;GO:0006919;;GO:2001244;;GO:0045892;;GO:0001655;;GO:0001656;;GO:0043280;;GO:0060664;;GO:…	biological_process;;biological_process;;biological_process;;biological_process;;biological_process;;biological_process;;biological_process;;biological_process;;biological_process;;biological_process;;biological_process;;biological_process;;biological_process;;biological_process;;biological_process;;biological_process;;biological_process;;biological_process;;biological_process;;biological_process;…	BP:positive regulation of mitotic cell cycle;;BP:positive regulation of response to DNA damage stimulus;;BP:positive regulation of apoptotic signaling pathway;;BP:negative regulation of mitotic cell cycle;;BP:cellular response to steroid hormone stimulus;;BP:cell differentiation;;BP:negative regulation of epithelial cell proliferation;;BP:branching morphogenesis of an epithelial tube;;BP:male gon…	K09348	NKX3-1	map05215;;map05200	Prostate cancer;;Pathways in cancer	ENOG410XR21	K:Transcription	XP_003483439.1	homeobox protein Nkx-3.1 [Sus scrofa]	sp|Q99801|NKX31_HUMAN;;	Homeobox protein Nkx-3.1 OS=Homo sapiens OX=9606 GN=NKX3-1 PE=1 SV=2;;	PF00046.29	Homeodomain	Homeodomain
ENSSSCG00000045134	FASTKD5	FAST kinase domains 5 [Source:NCBI gene (formerly Entrezgene);Acc:102167168]	GO:0044528;;GO:0004672	biological_process;;molecular_function;;	BP:regulation of mitochondrial mRNA stability;;MF:protein kinase activity;;	------	------	------	------	ENOG4111F08	T:Signal transduction mechanisms	XP_020934011.1	FAST kinase domain-containing protein 5, mitochondrial [Sus scrofa] >XP_020934012.1 FAST kinase domain-containing protein 5, mitochondrial [Sus scrofa] >XP_020934014.1 FAST kinase domain-containing protein 5, mitochondrial [Sus scrofa] >XP_020934015.1 FAST kinase domain-containing protein 5, mitochondrial [Sus scrofa]	sp|Q95KD0|FAKD5_MACFA;;	FAST kinase domain-containing protein 5, mitochondrial OS=Macaca fascicularis OX=9541 GN=FASTKD5 PE=2 SV=1;;	PF08368.12;;PF06743.15;;PF08373.10	FAST_2;;FAST_1;;RAP	FAST kinase-like protein, subdomain 2;;FAST kinase-like protein, subdomain 1;;RAP domain
ENSSSCG00000039779	CHGB	chromogranin B [Source:VGNC Symbol;Acc:VGNC:95908]	GO:0006887;;GO:0030141;;GO:0005576;;GO:0005615	biological_process;;cellular_component;;cellular_component;;cellular_component;;	BP:exocytosis;;CC:secretory granule;;CC:extracellular region;;CC:extracellular space;;	K19991	CHGB	------	------	ENOG410ZHMS	O:Posttranslational modification, protein turnover, chaperones	Q9GLG4.1;;;;;;;;;;;;;;;;;;;;	;;Flags: Precursor >AAG13399.1 chromogranin B [Sus scrofa]	sp|Q9GLG4|SCG1_PIG;;	Secretogranin-1 OS=Sus scrofa OX=9823 GN=CHGB PE=1 SV=1;;	PF01271.17	Granin	Granin
ENSSSCG00000032902	KLK7	kallikrein related peptidase 7 [Source:VGNC Symbol;Acc:VGNC:89546]	GO:0002803;;GO:0006508;;GO:0005615;;GO:0097209;;GO:0004252;;GO:0016787;;GO:0008233;;GO:0008236	biological_process;;biological_process;;cellular_component;;cellular_component;;molecular_function;;molecular_function;;molecular_function;;molecular_function;;	BP:positive regulation of antibacterial peptide production;;BP:proteolysis;;CC:extracellular space;;CC:epidermal lamellar body;;MF:serine-type endopeptidase activity;;MF:hydrolase activity;;MF:peptidase activity;;MF:serine-type peptidase activity;;	K08668	KLK7, PRSS6	------	------	COG5640	O:Posttranslational modification, protein turnover, chaperones	XP_020948936.1	kallikrein-7 isoform X1 [Sus scrofa] >XP_020948937.1 kallikrein-7 isoform X1 [Sus scrofa]	sp|P49862|KLK7_HUMAN;;	Kallikrein-7 OS=Homo sapiens OX=9606 GN=KLK7 PE=1 SV=1;;	PF00089.26;;PF13365.6	Trypsin;;Trypsin_2	Trypsin;;Trypsin-like peptidase domain
ENSSSCG00000017589	DLX3	distal-less homeobox 3 [Source:VGNC Symbol;Acc:VGNC:87339]	GO:0042475;;GO:0001568;;GO:0030154;;GO:0006355;;GO:0006357;;GO:0045944;;GO:0030855;;GO:0071895;;GO:0001890;;GO:0005634;;GO:0043565;;GO:1990837;;GO:0003700;;GO:0001228;;GO:0000981;;GO:0003677;;GO:0000978;;GO:0003682	biological_process;;biological_process;;biological_process;;biological_process;;biological_process;;biological_process;;biological_process;;biological_process;;biological_process;;cellular_component;;molecular_function;;molecular_function;;molecular_function;;molecular_function;;molecular_function;;molecular_function;;molecular_function;;molecular_function;;	BP:odontogenesis of dentin-containing tooth;;BP:blood vessel development;;BP:cell differentiation;;BP:regulation of transcription, DNA-templated;;BP:regulation of transcription from RNA polymerase II promoter;;BP:positive regulation of transcription from RNA polymerase II promoter;;BP:epithelial cell differentiation;;BP:odontoblast differentiation;;BP:placenta development;;CC:nucleus;;MF:sequence…	K09315	DLX3	------	------	ENOG410ZHZR	K:Transcription	TKC50586.1	hypothetical protein EI555_011519, partial [Monodon monoceros]	sp|O60479|DLX3_HUMAN;;	Homeobox protein DLX-3 OS=Homo sapiens OX=9606 GN=DLX3 PE=1 SV=1;;	PF12413.8;;PF00046.29	DLL_N;;Homeodomain	Homeobox protein distal-less-like N terminal;;Homeodomain
ENSSSCG00000019599		-	------	------	------	------	------	------	------	------	------	------	------	------	------	------	------	------
ENSSSCG00000024587		-	------	------	------	K22401	E4F1	------	------	COG5048	S:Function unknown	XP_015992009.1	PREDICTED: transcription factor E4F1 isoform X13 [Rousettus aegyptiacus]	sp|Q8CCE9|E4F1_MOUSE;;	Transcription factor E4F1 OS=Mus musculus OX=10090 GN=E4f1 PE=1 SV=2;;	------	------	------
ENSSSCG00000041387		-	GO:0030036;;GO:0030054;;GO:0003779	biological_process;;cellular_component;;molecular_function;;	BP:actin cytoskeleton organization;;CC:cell junction;;MF:actin binding;;	------	------	------	------	ENOG410ZM11	S:Function unknown	NP_001137400.1	xin actin-binding repeat-containing protein 1 [Sus scrofa] >ABQ57423.1 cardiomyopathy associated 1 [Sus scrofa]	sp|Q702N8|XIRP1_HUMAN;;	Xin actin-binding repeat-containing protein 1 OS=Homo sapiens OX=9606 GN=XIRP1 PE=1 SV=1;;	------	------	------
ENSSSCG00000002001	REC8	REC8 meiotic recombination protein [Source:VGNC Symbol;Acc:VGNC:92193]	GO:0072520;;GO:0007141;;GO:0051321;;GO:0006302;;GO:0000724;;GO:0007129;;GO:0001556;;GO:0007062;;GO:0007286;;GO:0007059;;GO:0007130;;GO:0009566;;GO:0034991;;GO:0000795;;GO:0000780;;GO:0008278;;GO:0005634;;GO:0000800;;GO:0030893;;GO:0000778;;GO:0000793;;GO:0000794;;GO:0000798;;GO:0001673;;GO:0003682	biological_process;;biological_process;;biological_process;;biological_process;;biological_process;;biological_process;;biological_process;;biological_process;;biological_process;;biological_process;;biological_process;;biological_process;;cellular_component;;cellular_component;;cellular_component;;cellular_component;;cellular_component;;cellular_component;;cellular_component;;cellular_component;…	BP:seminiferous tubule development;;BP:male meiosis I;;BP:meiotic cell cycle;;BP:double-strand break repair;;BP:double-strand break repair via homologous recombination;;BP:synapsis;;BP:oocyte maturation;;BP:sister chromatid cohesion;;BP:spermatid development;;BP:chromosome segregation;;BP:synaptonemal complex assembly;;BP:fertilization;;CC:nuclear meiotic cohesin complex;;CC:synaptonemal complex;…	K13054	REC8L	map04114	Oocyte meiosis	ENOG410XRB4	S:Function unknown	XP_005666297.1	meiotic recombination protein REC8 homolog isoform X2 [Sus scrofa]	sp|O95072|REC8_HUMAN;;	Meiotic recombination protein REC8 homolog OS=Homo sapiens OX=9606 GN=REC8 PE=1 SV=1;;	PF04825.13;;PF04824.16	Rad21_Rec8_N;;Rad21_Rec8	N terminus of Rad21 / Rec8 like protein;;Conserved region of Rad21 / Rec8 like protein
ENSSSCG00000041364		-	GO:0002474;;GO:0006955;;GO:0016021;;GO:0042612	biological_process;;biological_process;;cellular_component;;cellular_component;;	BP:antigen processing and presentation of peptide antigen via MHC class I;;BP:immune response;;CC:integral component of membrane;;CC:MHC class I protein complex;;	K06751	MHC1	map05166;;map05167;;map05165;;map05203;;map05163;;map05320;;map05332;;map05330;;map05168;;map05169;;map04514;;map04218;;map04940;;map05416;;map05170;;map04145;;map04144;;map04612	Human T-cell leukemia virus 1 infection;;Kaposi sarcoma-associated herpesvirus infection;;Human papillomavirus infection;;Viral carcinogenesis;;Human cytomegalovirus infection;;Autoimmune thyroid disease;;Graft-versus-host disease;;Allograft rejection;;Herpes simplex virus 1 infection;;Epstein-Barr virus infection;;Cell adhesion molecules (CAMs);;Cellular senescence;;Type I diabetes mellitus;;Vir…	ENOG4111K8F;;ENOG4111519	U:Intracellular trafficking, secretion, and vesicular transport;;	XP_020953508.1	MHC class I antigen 3 isoform X1 [Sus scrofa]	sp|P30385|1C02_GORGO;;	Class I histocompatibility antigen, Gogo-C*0201 alpha chain OS=Gorilla gorilla gorilla OX=9595 PE=2 SV=1;;	------	------	------
ENSSSCG00000037472	U1	U1 spliceosomal RNA [Source:RFAM;Acc:RF00003]	GO:0016021	cellular_component;;	CC:integral component of membrane;;	------	------	------	------	ENOG4111AW1;;ENOG410ZBUH	S:Function unknown;;	VFV43673.1	Hypothetical predicted protein, partial [Lynx pardinus]	------	------	------	------	------
ENSSSCG00000045710		-	------	------	------	------	------	------	------	------	------	------	------	------	------	------	------	------
ENSSSCG00000038491	MEX3B	mex-3 RNA binding family member B [Source:VGNC Symbol;Acc:VGNC:90169]	GO:0005829;;GO:0000932;;GO:0005654;;GO:0003723;;GO:0003676;;GO:0046872	cellular_component;;cellular_component;;cellular_component;;molecular_function;;molecular_function;;molecular_function;;	CC:cytosol;;CC:cytoplasmic mRNA processing body;;CC:nucleoplasm;;MF:RNA binding;;MF:nucleic acid binding;;MF:metal ion binding;;	K15686	MEX3, RKHD	------	------	ENOG410YCYR	S:Function unknown	XP_020954527.1	RNA-binding protein MEX3B isoform X1 [Sus scrofa]	sp|Q69Z36|MEX3B_MOUSE;;	RNA-binding protein MEX3B OS=Mus musculus OX=10090 GN=Mex3b PE=2 SV=2;;	PF00013.29;;PF13920.6;;PF14447.6;;PF00097.25	KH_1;;zf-C3HC4_3;;Prok-RING_4;;zf-C3HC4	KH domain;;Zinc finger, C3HC4 type;;Prokaryotic RING finger family 4;;Zinc finger, C3HC4 type
ENSSSCG00000005630		-	GO:0030308;;GO:0006915;;GO:1902108;;GO:0005829;;GO:0005739;;GO:0005654;;GO:0005886;;GO:0005634	biological_process;;biological_process;;biological_process;;cellular_component;;cellular_component;;cellular_component;;cellular_component;;cellular_component;;	BP:negative regulation of cell growth;;BP:apoptotic process;;BP:regulation of mitochondrial membrane permeability involved in apoptotic process;;CC:cytosol;;CC:mitochondrion;;CC:nucleoplasm;;CC:plasma membrane;;CC:nucleus;;	K23221	NAIF1	------	------	ENOG4110DBH	A:RNA processing and modification	XP_003480664.2	LOW QUALITY PROTEIN: nuclear apoptosis-inducing factor 1 [Sus scrofa]	sp|Q69YI7|NAIF1_HUMAN;;	Nuclear apoptosis-inducing factor 1 OS=Homo sapiens OX=9606 GN=NAIF1 PE=1 SV=1;;	------	------	------
ENSSSCG00000014161		KIAA0825 [Source:VGNC Symbol;Acc:VGNC:99781]	------	------	------	------	------	------	------	------	------	XP_020941039.1	uncharacterized protein KIAA0825 homolog isoform X2 [Sus scrofa]	sp|Q8IV33|K0825_HUMAN;;	Uncharacterized protein KIAA0825 OS=Homo sapiens OX=9606 GN=KIAA0825 PE=2 SV=3;;	PF14906.6	DUF4495	Domain of unknown function
ENSSSCG00000020864	VDR	vitamin D receptor [Source:VGNC Symbol;Acc:VGNC:94814]	GO:0007595;;GO:0060558;;GO:0030154;;GO:0001501;;GO:0010629;;GO:0010628;;GO:0007275;;GO:0030522;;GO:0000902;;GO:0000122;;GO:0042359;;GO:0038183;;GO:0006367;;GO:0045944;;GO:0008285;;GO:0009887;;GO:0060058;;GO:0006874;;GO:0006816;;GO:0045892;;GO:0060745;;GO:0010839;;GO:0050892;;GO:0006355;;GO:0045618;;GO:0070561;;GO:0046697;;GO:0010980;;GO:0007165;;GO:0005737;;GO:0005634;;GO:0005654;;GO:0043235;;GO:…	biological_process;;biological_process;;biological_process;;biological_process;;biological_process;;biological_process;;biological_process;;biological_process;;biological_process;;biological_process;;biological_process;;biological_process;;biological_process;;biological_process;;biological_process;;biological_process;;biological_process;;biological_process;;biological_process;;biological_process;…	BP:lactation;;BP:regulation of calcidiol 1-monooxygenase activity;;BP:cell differentiation;;BP:skeletal system development;;BP:negative regulation of gene expression;;BP:positive regulation of gene expression;;BP:multicellular organism development;;BP:intracellular receptor signaling pathway;;BP:cell morphogenesis;;BP:negative regulation of transcription from RNA polymerase II promoter;;BP:vitami…	K08539	VDR, NR1I1	map05152;;map04978;;map04961;;map04928	Tuberculosis;;Mineral absorption;;Endocrine and other factor-regulated calcium reabsorption;;Parathyroid hormone synthesis, secretion and action	ENOG410XRZC	K:Transcription	NP_001090883.1;;;;;;	;;AltName: Full=Nuclear receptor subfamily 1 group I member 1 >ABN80095.1 vitamin D receptor [Sus scrofa]	sp|A3RGC1|VDR_PIG;;	Vitamin D3 receptor OS=Sus scrofa OX=9823 GN=VDR PE=2 SV=1;;	PF00105.18;;PF00104.30	zf-C4;;Hormone_recep	Zinc finger, C4 type;;Ligand-binding domain of nuclear hormone receptor
ENSSSCG00000008388	REL	REL proto-oncogene, NF-kB subunit [Source:VGNC Symbol;Acc:VGNC:92202]	GO:0007249;;GO:0006355;;GO:0010629;;GO:0045944;;GO:0045893;;GO:0032688;;GO:0043123;;GO:0005737;;GO:0005634;;GO:0042025;;GO:0003700;;GO:0001228;;GO:0003677;;GO:0000978;;GO:0000980	biological_process;;biological_process;;biological_process;;biological_process;;biological_process;;biological_process;;biological_process;;cellular_component;;cellular_component;;cellular_component;;molecular_function;;molecular_function;;molecular_function;;molecular_function;;molecular_function;;	BP:I-kappaB kinase/NF-kappaB signaling;;BP:regulation of transcription, DNA-templated;;BP:negative regulation of gene expression;;BP:positive regulation of transcription from RNA polymerase II promoter;;BP:positive regulation of transcription, DNA-templated;;BP:negative regulation of interferon-beta production;;BP:positive regulation of I-kappaB kinase/NF-kappaB signaling;;CC:cytoplasm;;CC:nucleu…	K09254	REL	map05203;;map05202;;map04014;;map04624	Viral carcinogenesis;;Transcriptional misregulation in cancer;;Ras signaling pathway;;Toll and Imd signaling pathway	ENOG410XT64	J:Translation, ribosomal structure and biogenesis	XP_005662584.1	proto-oncogene c-Rel isoform X1 [Sus scrofa]	sp|Q04864|REL_HUMAN;;	Proto-oncogene c-Rel OS=Homo sapiens OX=9606 GN=REL PE=1 SV=1;;	PF00554.22;;PF16179.5	RHD_DNA_bind;;RHD_dimer	Rel homology DNA-binding domain;;Rel homology dimerisation domain
ENSSSCG00000003431	NPPB	natriuretic peptide B [Source:NCBI gene (formerly Entrezgene);Acc:396844]	GO:0006457;;GO:0019934;;GO:0008217;;GO:0043508;;GO:0007168;;GO:0007218;;GO:0050880;;GO:0010460;;GO:0006182;;GO:1902261;;GO:0060372;;GO:1903766;;GO:0007565;;GO:0003085;;GO:0060452;;GO:0014898;;GO:0005737;;GO:0005615;;GO:0005634;;GO:0032991;;GO:0042995;;GO:0043204;;GO:0005576;;GO:0005179;;GO:0071855;;GO:0051427;;GO:0005184;;GO:0005102	biological_process;;biological_process;;biological_process;;biological_process;;biological_process;;biological_process;;biological_process;;biological_process;;biological_process;;biological_process;;biological_process;;biological_process;;biological_process;;biological_process;;biological_process;;biological_process;;cellular_component;;cellular_component;;cellular_component;;cellular_component;…	BP:protein folding;;BP:cGMP-mediated signaling;;BP:regulation of blood pressure;;BP:negative regulation of JUN kinase activity;;BP:receptor guanylyl cyclase signaling pathway;;BP:neuropeptide signaling pathway;;BP:regulation of blood vessel size;;BP:positive regulation of heart rate;;BP:cGMP biosynthetic process;;BP:positive regulation of delayed rectifier potassium channel activity;;BP:regulatio…	K12334	NPPA	map04066;;map04024;;map05143;;map04714;;map04270;;map04921;;map04923;;map04925;;map04022;;map04924	HIF-1 signaling pathway;;cAMP signaling pathway;;African trypanosomiasis;;Thermogenesis;;Vascular smooth muscle contraction;;Oxytocin signaling pathway;;Regulation of lipolysis in adipocytes;;Aldosterone synthesis and secretion;;cGMP-PKG signaling pathway;;Renin secretion	ENOG410ZUY6	K:Transcription	XP_005665043.1	natriuretic peptides A isoform X1 [Sus scrofa]	sp|P24259|ANF_PIG;;	Natriuretic peptides A OS=Sus scrofa OX=9823 GN=NPPA PE=1 SV=1;;	PF00212.18	ANP	Atrial natriuretic peptide
ENSSSCG00000012944	PELI3	pellino E3 ubiquitin protein ligase family member 3 [Source:VGNC Symbol;Acc:VGNC:91308]	GO:2001237;;GO:0010804;;GO:0016567;;GO:0008592;;GO:0008063;;GO:0000209;;GO:0016874;;GO:0016740;;GO:0061630	biological_process;;biological_process;;biological_process;;biological_process;;biological_process;;biological_process;;molecular_function;;molecular_function;;molecular_function;;	BP:negative regulation of extrinsic apoptotic signaling pathway;;BP:negative regulation of tumor necrosis factor-mediated signaling pathway;;BP:protein ubiquitination;;BP:regulation of Toll signaling pathway;;BP:Toll signaling pathway;;BP:protein polyubiquitination;;MF:ligase activity;;MF:transferase activity;;MF:ubiquitin protein ligase activity;;	K11964	PELI	------	------	ENOG410XP3S	O:Posttranslational modification, protein turnover, chaperones	XP_003122539.1	E3 ubiquitin-protein ligase pellino homolog 3 isoform X1 [Sus scrofa] >XP_013849507.1 E3 ubiquitin-protein ligase pellino homolog 3 isoform X1 [Sus scrofa]	sp|Q8N2H9|PELI3_HUMAN;;	E3 ubiquitin-protein ligase pellino homolog 3 OS=Homo sapiens OX=9606 GN=PELI3 PE=1 SV=2;;	PF04710.14	Pellino	Pellino
ENSSSCG00000029710	GCNT4	glucosaminyl (N-acetyl) transferase 4 [Source:VGNC Symbol;Acc:VGNC:96616]	GO:0048729;;GO:0042403;;GO:0060993;;GO:0002121;;GO:0048872;;GO:0016021;;GO:0016020;;GO:0000139;;GO:0016740;;GO:0016757;;GO:0008375	biological_process;;biological_process;;biological_process;;biological_process;;biological_process;;cellular_component;;cellular_component;;cellular_component;;molecular_function;;molecular_function;;molecular_function;;	BP:tissue morphogenesis;;BP:thyroid hormone metabolic process;;BP:kidney morphogenesis;;BP:inter-male aggressive behavior;;BP:homeostasis of number of cells;;CC:integral component of membrane;;CC:membrane;;CC:Golgi membrane;;MF:transferase activity;;MF:transferase activity, transferring glycosyl groups;;MF:acetylglucosaminyltransferase activity;;	K09663	GCNT4	map00512	Mucin type O-glycan biosynthesis	ENOG410XQ7M	S:Function unknown	XP_005661546.2	beta-1,3-galactosyl-O-glycosyl-glycoprotein beta-1,6-N-acetylglucosaminyltransferase 4 isoform X1 [Sus scrofa]	sp|Q9P109|GCNT4_HUMAN;;	Beta-1,3-galactosyl-O-glycosyl-glycoprotein beta-1,6-N-acetylglucosaminyltransferase 4 OS=Homo sapiens OX=9606 GN=GCNT4 PE=2 SV=1;;	PF02485.21	Branch	Core-2/I-Branching enzyme
ENSSSCG00000024517	AKAP6	A-kinase anchoring protein 6 [Source:VGNC Symbol;Acc:VGNC:85221]	GO:1902261;;GO:0016310;;GO:0060306;;GO:1901381;;GO:0071320;;GO:0005635;;GO:0031965;;GO:0034704;;GO:0016529;;GO:0048471;;GO:0016301;;GO:0051018;;GO:0044325	biological_process;;biological_process;;biological_process;;biological_process;;biological_process;;cellular_component;;cellular_component;;cellular_component;;cellular_component;;cellular_component;;molecular_function;;molecular_function;;molecular_function;;	BP:positive regulation of delayed rectifier potassium channel activity;;BP:phosphorylation;;BP:regulation of membrane repolarization;;BP:positive regulation of potassium ion transmembrane transport;;BP:cellular response to cAMP;;CC:nuclear envelope;;CC:nuclear membrane;;CC:calcium channel complex;;CC:sarcoplasmic reticulum;;CC:perinuclear region of cytoplasm;;MF:kinase activity;;MF:protein kinase…	K16523	AKAP6	------	------	ENOG410XT58	T:Signal transduction mechanisms	XP_020955528.1	A-kinase anchor protein 6 isoform X2 [Sus scrofa] >XP_020955530.1 A-kinase anchor protein 6 isoform X2 [Sus scrofa] >XP_020955531.1 A-kinase anchor protein 6 isoform X2 [Sus scrofa] >XP_020955532.1 A-kinase anchor protein 6 isoform X2 [Sus scrofa] >XP_020955533.1 A-kinase anchor protein 6 isoform X2 [Sus scrofa]	sp|Q13023|AKAP6_HUMAN;;	A-kinase anchor protein 6 OS=Homo sapiens OX=9606 GN=AKAP6 PE=1 SV=3;;	PF00435.21	Spectrin	Spectrin repeat
ENSSSCG00000011020	JCAD	junctional cadherin 5 associated [Source:VGNC Symbol;Acc:VGNC:96212]	GO:0090050;;GO:0043410;;GO:0007155;;GO:1903589;;GO:1900748;;GO:0005912;;GO:0005911;;GO:0048471;;GO:0032587	biological_process;;biological_process;;biological_process;;biological_process;;biological_process;;cellular_component;;cellular_component;;cellular_component;;cellular_component;;	BP:positive regulation of cell migration involved in sprouting angiogenesis;;BP:positive regulation of MAPK cascade;;BP:cell adhesion;;BP:positive regulation of blood vessel endothelial cell proliferation involved in sprouting angiogenesis;;BP:positive regulation of vascular endothelial growth factor signaling pathway;;CC:adherens junction;;CC:cell-cell junction;;CC:perinuclear region of cytoplas…	------	------	------	------	ENOG4110T3P	S:Function unknown	XP_003130754.3	junctional protein associated with coronary artery disease isoform X1 [Sus scrofa] >XP_020920402.1 junctional protein associated with coronary artery disease isoform X1 [Sus scrofa]	sp|A2VE02|JCAD_BOVIN;;	Junctional protein associated with coronary artery disease homolog OS=Bos taurus OX=9913 GN=JCAD PE=2 SV=1;;	PF15351.6	JCAD	Junctional protein associated with coronary artery disease
ENSSSCG00000037646	DNAJA4	DnaJ heat shock protein family (Hsp40) member A4 [Source:NCBI gene (formerly Entrezgene);Acc:397613]	GO:0090084;;GO:0006457;;GO:0010596;;GO:0010628;;GO:0042026;;GO:0009408;;GO:0005829;;GO:0016020;;GO:0051087;;GO:0031072;;GO:0051082;;GO:0046872;;GO:0005524	biological_process;;biological_process;;biological_process;;biological_process;;biological_process;;biological_process;;cellular_component;;cellular_component;;molecular_function;;molecular_function;;molecular_function;;molecular_function;;molecular_function;;	BP:negative regulation of inclusion body assembly;;BP:protein folding;;BP:negative regulation of endothelial cell migration;;BP:positive regulation of gene expression;;BP:protein refolding;;BP:response to heat;;CC:cytosol;;CC:membrane;;MF:chaperone binding;;MF:heat shock protein binding;;MF:unfolded protein binding;;MF:metal ion binding;;MF:ATP binding;;	K09505	DNAJA4	------	------	COG0484	O:Posttranslational modification, protein turnover, chaperones	NP_999504.1	dnaJ homolog subfamily A member 4 [Sus scrofa] >AAP22730.1 pDJA1 chaperone [Sus scrofa]	sp|Q8WW22|DNJA4_HUMAN;;	DnaJ homolog subfamily A member 4 OS=Homo sapiens OX=9606 GN=DNAJA4 PE=1 SV=1;;	PF01556.18;;PF00226.31;;PF00684.19	DnaJ_C;;DnaJ;;DnaJ_CXXCXGXG	DnaJ C terminal domain;;DnaJ domain;;DnaJ central domain
ENSSSCG00000031616	FOSB	FosB proto-oncogene, AP-1 transcription factor subunit [Source:VGNC Symbol;Acc:VGNC:88190]	GO:0051412;;GO:0000122;;GO:0009612;;GO:0006366;;GO:0071277;;GO:0032870;;GO:0051591;;GO:0043278;;GO:0007565;;GO:0006355;;GO:0006357;;GO:0045944;;GO:0032570;;GO:0005634;;GO:0005654;;GO:0043231;;GO:0003677;;GO:1990837;;GO:0000981;;GO:0008134;;GO:0003700;;GO:0001228;;GO:0000978	biological_process;;biological_process;;biological_process;;biological_process;;biological_process;;biological_process;;biological_process;;biological_process;;biological_process;;biological_process;;biological_process;;biological_process;;biological_process;;cellular_component;;cellular_component;;cellular_component;;molecular_function;;molecular_function;;molecular_function;;molecular_function;…	BP:response to corticosterone;;BP:negative regulation of transcription from RNA polymerase II promoter;;BP:response to mechanical stimulus;;BP:transcription from RNA polymerase II promoter;;BP:cellular response to calcium ion;;BP:cellular response to hormone stimulus;;BP:response to cAMP;;BP:response to morphine;;BP:female pregnancy;;BP:regulation of transcription, DNA-templated;;BP:regulation of…	K09029	FOSB	map05034;;map05030;;map04657;;map05031;;map04380	Alcoholism;;Cocaine addiction;;IL-17 signaling pathway;;Amphetamine addiction;;Osteoclast differentiation	ENOG4111CH5	K:Transcription	XP_020950216.1	LOW QUALITY PROTEIN: protein fosB [Sus scrofa]	sp|Q9TUB3|FOSB_CANLF;;	Protein fosB OS=Canis lupus familiaris OX=9615 GN=FOSB PE=3 SV=1;;	PF00170.21;;PF07716.15;;PF03131.17	bZIP_1;;bZIP_2;;bZIP_Maf	bZIP transcription factor;;Basic region leucine zipper;;bZIP Maf transcription factor
ENSSSCG00000036340	ZBTB5	zinc finger and BTB domain containing 5 [Source:NCBI gene (formerly Entrezgene);Acc:110255881]	GO:0000122;;GO:0006974;;GO:0005634;;GO:0001227;;GO:0000977;;GO:0003676	biological_process;;biological_process;;cellular_component;;molecular_function;;molecular_function;;molecular_function;;	BP:negative regulation of transcription from RNA polymerase II promoter;;BP:cellular response to DNA damage stimulus;;CC:nucleus;;MF:transcriptional repressor activity, RNA polymerase II transcription regulatory region sequence-specific binding;;MF:RNA polymerase II regulatory region sequence-specific DNA binding;;MF:nucleic acid binding;;	K10492	ZBTB5	------	------	COG5048	S:Function unknown	XP_020921789.1	zinc finger and BTB domain-containing protein 5 isoform X1 [Sus scrofa]	sp|O15062|ZBTB5_HUMAN;;	Zinc finger and BTB domain-containing protein 5 OS=Homo sapiens OX=9606 GN=ZBTB5 PE=1 SV=1;;	PF00651.31;;PF13465.6	BTB;;zf-H2C2_2	BTB/POZ domain;;Zinc-finger double domain
ENSSSCG00000017781	PIPOX	peroxisomal sarcosine oxidase [Source:NCBI gene (formerly Entrezgene);Acc:100515508]	GO:0033514;;GO:0046653;;GO:0055114;;GO:0005777;;GO:0008115;;GO:0005102;;GO:0050031;;GO:0016491	biological_process;;biological_process;;biological_process;;cellular_component;;molecular_function;;molecular_function;;molecular_function;;molecular_function;;	BP:L-lysine catabolic process to acetyl-CoA via L-pipecolate;;BP:tetrahydrofolate metabolic process;;BP:oxidation-reduction process;;CC:peroxisome;;MF:sarcosine oxidase activity;;MF:receptor binding;;MF:L-pipecolate oxidase activity;;MF:oxidoreductase activity;;	K00306	PIPOX	map04146;;map00310;;map00260	Peroxisome;;Lysine degradation;;Glycine, serine and threonine metabolism	COG0665	E:Amino acid transport and metabolism	XP_020923162.1	peroxisomal sarcosine oxidase isoform X1 [Sus scrofa]	sp|Q29RU9|SOX_BOVIN;;	Peroxisomal sarcosine oxidase OS=Bos taurus OX=9913 GN=PIPOX PE=2 SV=2;;	PF01266.24	DAO	FAD dependent oxidoreductase
ENSSSCG00000000778	CPNE8	copine 8 [Source:VGNC Symbol;Acc:VGNC:86955]	GO:0071277;;GO:0005886;;GO:0005544	biological_process;;cellular_component;;molecular_function;;	BP:cellular response to calcium ion;;CC:plasma membrane;;MF:calcium-dependent phospholipid binding;;	------	------	------	------	ENOG410XPC8	S:Function unknown	XP_013853380.1	copine-8 isoform X1 [Sus scrofa]	sp|Q9DC53|CPNE8_MOUSE;;	Copine-8 OS=Mus musculus OX=10090 GN=Cpne8 PE=2 SV=3;;	PF07002.16;;PF00168.30;;PF10138.9	Copine;;C2;;vWA-TerF-like	Copine;;C2 domain;;vWA found in TerF C terminus
ENSSSCG00000012305	USP27X	ubiquitin specific peptidase 27 X-linked [Source:HGNC Symbol;Acc:HGNC:13486]	GO:0050821;;GO:0071108;;GO:0043065;;GO:0006511;;GO:0006508;;GO:0016579;;GO:0070536;;GO:0016787;;GO:1990380;;GO:0008234;;GO:0036459;;GO:0008270;;GO:0008233;;GO:0061578;;GO:0004843	biological_process;;biological_process;;biological_process;;biological_process;;biological_process;;biological_process;;biological_process;;molecular_function;;molecular_function;;molecular_function;;molecular_function;;molecular_function;;molecular_function;;molecular_function;;molecular_function;;	BP:protein stabilization;;BP:protein K48-linked deubiquitination;;BP:positive regulation of apoptotic process;;BP:ubiquitin-dependent protein catabolic process;;BP:proteolysis;;BP:protein deubiquitination;;BP:protein K63-linked deubiquitination;;MF:hydrolase activity;;MF:Lys48-specific deubiquitinase activity;;MF:cysteine-type peptidase activity;;MF:thiol-dependent ubiquitinyl hydrolase activity;…	K11366	USP22_27_51, UBP8	------	------	ENOG410XQQ0	O:Posttranslational modification, protein turnover, chaperones	XP_003135145.2	ubiquitin carboxyl-terminal hydrolase 27 [Sus scrofa]	sp|A6NNY8|UBP27_HUMAN;;	Ubiquitin carboxyl-terminal hydrolase 27 OS=Homo sapiens OX=9606 GN=USP27X PE=1 SV=3;;	PF00443.29;;PF13423.6;;PF15499.6	UCH;;UCH_1;;Peptidase_C98	Ubiquitin carboxyl-terminal hydrolase;;Ubiquitin carboxyl-terminal hydrolase;;Ubiquitin-specific peptidase-like, SUMO isopeptidase
ENSSSCG00000036724	CRYAB	crystallin alpha B [Source:VGNC Symbol;Acc:VGNC:87013]	GO:0006457;;GO:0071480;;GO:0032387;;GO:0050821;;GO:0010629;;GO:0002088;;GO:0010941;;GO:0007517;;GO:0001666;;GO:0030308;;GO:0051260;;GO:0043066;;GO:0060561;;GO:0007021;;GO:2000378;;GO:0006936;;GO:0032463;;GO:0031333;;GO:0032355;;GO:0010259;;GO:0045892;;GO:0031109;;GO:0042542;;GO:1900034;;GO:0043154;;GO:0051403;;GO:1905907;;GO:0043010;;GO:0032432;;GO:0005794;;GO:0030424;;GO:0030018;;GO:0005737;;GO:…	biological_process;;biological_process;;biological_process;;biological_process;;biological_process;;biological_process;;biological_process;;biological_process;;biological_process;;biological_process;;biological_process;;biological_process;;biological_process;;biological_process;;biological_process;;biological_process;;biological_process;;biological_process;;biological_process;;biological_process;…	BP:protein folding;;BP:cellular response to gamma radiation;;BP:negative regulation of intracellular transport;;BP:protein stabilization;;BP:negative regulation of gene expression;;BP:lens development in camera-type eye;;BP:regulation of cell death;;BP:muscle organ development;;BP:response to hypoxia;;BP:negative regulation of cell growth;;BP:protein homooligomerization;;BP:negative regulation of…	K09542	CRYAB	map04213;;map04141	Longevity regulating pathway - multiple species;;Protein processing in endoplasmic reticulum	ENOG410YERS	O:Posttranslational modification, protein turnover, chaperones	XP_010984284.1	PREDICTED: alpha-crystallin B chain [Camelus dromedarius]	sp|Q7M2W6|CRYAB_PIG;;	Alpha-crystallin B chain OS=Sus scrofa OX=9823 GN=CRYAB PE=2 SV=1;;	PF00525.18;;PF00011.21	Crystallin;;HSP20	Alpha crystallin A chain, N terminal;;Hsp20/alpha crystallin family
ENSSSCG00000032948		-	------	------	------	------	------	------	------	------	------	------	------	------	------	------	------	------
ENSSSCG00000010489		ATM interactor [Source:NCBI gene (formerly Entrezgene);Acc:102166602]	GO:0045893;;GO:0044458;;GO:1902857;;GO:0016604;;GO:0044212;;GO:0070840;;GO:0003676	biological_process;;biological_process;;biological_process;;cellular_component;;molecular_function;;molecular_function;;molecular_function;;	BP:positive regulation of transcription, DNA-templated;;BP:motile cilium assembly;;BP:positive regulation of non-motile cilium assembly;;CC:nuclear body;;MF:transcription regulatory region DNA binding;;MF:dynein complex binding;;MF:nucleic acid binding;;	------	------	------	------	COG5048	Q:Secondary metabolites biosynthesis, transport and catabolism	XP_020929682.1	LOW QUALITY PROTEIN: ATM interactor [Sus scrofa]	sp|O43313|ATMIN_HUMAN;;	ATM interactor OS=Homo sapiens OX=9606 GN=ATMIN PE=1 SV=2;;	------	------	------
ENSSSCG00000033472		-	------	------	------	------	------	------	------	------	------	BAE88657.1	unnamed protein product [Macaca fascicularis]	------	------	------	------	------
ENSSSCG00000016956	MAST4	microtubule associated serine/threonine kinase family member 4 [Source:VGNC Symbol;Acc:VGNC:90037]	GO:0006468;;GO:0016310;;GO:0016301;;GO:0000287;;GO:0000166;;GO:0004674;;GO:0016740;;GO:0004672;;GO:0005524	biological_process;;biological_process;;molecular_function;;molecular_function;;molecular_function;;molecular_function;;molecular_function;;molecular_function;;molecular_function;;	BP:protein phosphorylation;;BP:phosphorylation;;MF:kinase activity;;MF:magnesium ion binding;;MF:nucleotide binding;;MF:protein serine/threonine kinase activity;;MF:transferase activity;;MF:protein kinase activity;;MF:ATP binding;;	K08789	MAST	------	------	ENOG410XPWX	S:Function unknown	XP_020932409.1	microtubule-associated serine/threonine-protein kinase 4 isoform X3 [Sus scrofa]	sp|O15021|MAST4_HUMAN;;	Microtubule-associated serine/threonine-protein kinase 4 OS=Homo sapiens OX=9606 GN=MAST4 PE=1 SV=4;;	PF08926.11;;PF00069.25;;PF07714.17;;PF17820.1;;PF00595.24;;PF13180.6	DUF1908;;Pkinase;;Pkinase_Tyr;;PDZ_6;;PDZ;;PDZ_2	Domain of unknown function;;Protein kinase domain;;Protein tyrosine kinase;;PDZ domain;;PDZ domain;;PDZ domain
ENSSSCG00000017956	CD68	CD68 molecule [Source:NCBI gene (formerly Entrezgene);Acc:103158530]	GO:0072594;;GO:0016021;;GO:0016020;;GO:0005764;;GO:0005765;;GO:0005886;;GO:0031902	biological_process;;cellular_component;;cellular_component;;cellular_component;;cellular_component;;cellular_component;;cellular_component;;	BP:establishment of protein localization to organelle;;CC:integral component of membrane;;CC:membrane;;CC:lysosome;;CC:lysosomal membrane;;CC:plasma membrane;;CC:late endosome membrane;;	K06501	CD68	map04142	Lysosome	ENOG410XQ96	L:Replication, recombination and repair	NP_001278705.1	macrosialin precursor [Sus scrofa]	sp|P34810|CD68_HUMAN;;	Macrosialin OS=Homo sapiens OX=9606 GN=CD68 PE=1 SV=2;;	PF01299.17;;PF05827.12	Lamp;;ATP-synt_S1	Lysosome-associated membrane glycoprotein;;Vacuolar ATP synthase subunit S1
ENSSSCG00000014933	NAALAD2	N-acetylated alpha-linked acidic dipeptidase 2 [Source:VGNC Symbol;Acc:VGNC:90557]	GO:0042135;;GO:0006508;;GO:0016021;;GO:0016020;;GO:0005886;;GO:0004180;;GO:0050129;;GO:0008233	biological_process;;biological_process;;cellular_component;;cellular_component;;cellular_component;;molecular_function;;molecular_function;;molecular_function;;	BP:neurotransmitter catabolic process;;BP:proteolysis;;CC:integral component of membrane;;CC:membrane;;CC:plasma membrane;;MF:carboxypeptidase activity;;MF:N-formylglutamate deformylase activity;;MF:peptidase activity;;	K01301	NAALAD	------	------	COG2234	S:Function unknown	XP_013834712.2	N-acetylated-alpha-linked acidic dipeptidase 2 isoform X1 [Sus scrofa]	sp|Q9Y3Q0|NALD2_HUMAN;;	N-acetylated-alpha-linked acidic dipeptidase 2 OS=Homo sapiens OX=9606 GN=NAALAD2 PE=1 SV=1;;	PF04253.15;;PF04389.17;;PF02225.22	TFR_dimer;;Peptidase_M28;;PA	Transferrin receptor-like dimerisation domain;;Peptidase family M28;;PA domain
ENSSSCG00000013393	SPON1	spondin 1 [Source:VGNC Symbol;Acc:VGNC:93415]	GO:1902430;;GO:1902993;;GO:0032092;;GO:0007155;;GO:0010954;;GO:0031012;;GO:0005576;;GO:0062023;;GO:0005201;;GO:0050693	biological_process;;biological_process;;biological_process;;biological_process;;biological_process;;cellular_component;;cellular_component;;cellular_component;;molecular_function;;molecular_function;;	BP:negative regulation of beta-amyloid formation;;BP:positive regulation of amyloid precursor protein catabolic process;;BP:positive regulation of protein binding;;BP:cell adhesion;;BP:positive regulation of protein processing;;CC:extracellular matrix;;CC:extracellular region;;CC:collagen-containing extracellular matrix;;MF:extracellular matrix structural constituent;;MF:LBD domain binding;;	------	------	------	------	ENOG410XQHP	S:Function unknown	XP_019508396.1	PREDICTED: spondin-1 isoform X2 [Hipposideros armiger]	sp|Q9HCB6|SPON1_HUMAN;;	Spondin-1 OS=Homo sapiens OX=9606 GN=SPON1 PE=1 SV=2;;	PF00090.19;;PF06468.13;;PF02014.16	TSP_1;;Spond_N;;Reeler	Thrombospondin type 1 domain;;Spondin_N;;Reeler domain
ENSSSCG00000019350	SNORD15	Small nucleolar RNA SNORD15 [Source:RFAM;Acc:RF00067]	------	------	------	------	------	------	------	------	------	------	------	------	------	------	------	------
ENSSSCG00000032737	U2	U2 spliceosomal RNA [Source:RFAM;Acc:RF00004]	GO:0016021	cellular_component;;	CC:integral component of membrane;;	------	------	------	------	------	------	CAA24954.2	unnamed protein product [Xenopus laevis]	------	------	------	------	------
ENSSSCG00000009927	FAM222A	family with sequence similarity 222 member A [Source:VGNC Symbol;Acc:VGNC:87959]	------	------	------	------	------	------	------	ENOG410XR49	S:Function unknown	XP_001929209.4	protein FAM222A isoform X1 [Sus scrofa] >XP_020928106.1 protein FAM222A isoform X1 [Sus scrofa]	sp|Q5U5X8|F222A_HUMAN;;	Protein FAM222A OS=Homo sapiens OX=9606 GN=FAM222A PE=2 SV=1;;	PF15258.6	FAM222A	Protein family of FAM222A
ENSSSCG00000000838	SLC41A2	solute carrier family 41 member 2 [Source:VGNC Symbol;Acc:VGNC:93114]	GO:0070838;;GO:0006812;;GO:0098655;;GO:0016021;;GO:0016020;;GO:0005886;;GO:0008324;;GO:0072509	biological_process;;biological_process;;biological_process;;cellular_component;;cellular_component;;cellular_component;;molecular_function;;molecular_function;;	BP:divalent metal ion transport;;BP:cation transport;;BP:cation transmembrane transport;;CC:integral component of membrane;;CC:membrane;;CC:plasma membrane;;MF:cation transmembrane transporter activity;;MF:divalent inorganic cation transmembrane transporter activity;;	K15122	SLC41A	------	------	ENOG410XSTG	S:Function unknown	XP_005664240.2	LOW QUALITY PROTEIN: solute carrier family 41 member 2 [Sus scrofa]	sp|Q4R335|S41A2_MACFA;;	Solute carrier family 41 member 2 OS=Macaca fascicularis OX=9541 GN=SLC41A2 PE=2 SV=1;;	PF01769.16	MgtE	Divalent cation transporter
ENSSSCG00000044258		-	------	------	------	------	------	------	------	------	------	------	------	------	------	------	------	------
ENSSSCG00000027226	EPN3	epsin 3 [Source:VGNC Symbol;Acc:VGNC:87743]	GO:0006897;;GO:0005737;;GO:0019897;;GO:0043231;;GO:0005634;;GO:0005654;;GO:0005905;;GO:0005886;;GO:0048471;;GO:0030136;;GO:0005768;;GO:0030125;;GO:0005543;;GO:0008289;;GO:0030276;;GO:1990175	biological_process;;cellular_component;;cellular_component;;cellular_component;;cellular_component;;cellular_component;;cellular_component;;cellular_component;;cellular_component;;cellular_component;;cellular_component;;cellular_component;;molecular_function;;molecular_function;;molecular_function;;molecular_function;;	BP:endocytosis;;CC:cytoplasm;;CC:extrinsic component of plasma membrane;;CC:intracellular membrane-bounded organelle;;CC:nucleus;;CC:nucleoplasm;;CC:clathrin-coated pit;;CC:plasma membrane;;CC:perinuclear region of cytoplasm;;CC:clathrin-coated vesicle;;CC:endosome;;CC:clathrin vesicle coat;;MF:phospholipid binding;;MF:lipid binding;;MF:clathrin binding;;MF:EH domain binding;;	K12471	EPN	map04144	Endocytosis	ENOG410XSM0;;ENOG410XZES	S:Function unknown;;	XP_013836479.1	epsin-3 isoform X2 [Sus scrofa]	sp|Q9H201|EPN3_HUMAN;;	Epsin-3 OS=Homo sapiens OX=9606 GN=EPN3 PE=2 SV=1;;	PF01417.20;;PF07651.16	ENTH;;ANTH	ENTH domain;;ANTH domain
ENSSSCG00000040961	LIF	LIF interleukin 6 family cytokine [Source:VGNC Symbol;Acc:VGNC:89719]	GO:0048666;;GO:0030324;;GO:0048711;;GO:0072307;;GO:0010628;;GO:0060135;;GO:0033138;;GO:0048861;;GO:0048863;;GO:1903025;;GO:0042531;;GO:0072108;;GO:0045835;;GO:0060426;;GO:0007260;;GO:0048644;;GO:0060463;;GO:0008284;;GO:0008285;;GO:0033141;;GO:0060708;;GO:0060707;;GO:0043410;;GO:0045595;;GO:0006955;;GO:0046888;;GO:0046697;;GO:0019827;;GO:1900182;;GO:0050731;;GO:0045651;;GO:0007566;;GO:1901676;;GO:…	biological_process;;biological_process;;biological_process;;biological_process;;biological_process;;biological_process;;biological_process;;biological_process;;biological_process;;biological_process;;biological_process;;biological_process;;biological_process;;biological_process;;biological_process;;biological_process;;biological_process;;biological_process;;biological_process;;biological_process;…	BP:neuron development;;BP:lung development;;BP:positive regulation of astrocyte differentiation;;BP:regulation of metanephric nephron tubule epithelial cell differentiation;;BP:positive regulation of gene expression;;BP:maternal process involved in female pregnancy;;BP:positive regulation of peptidyl-serine phosphorylation;;BP:leukemia inhibitory factor signaling pathway;;BP:stem cell differentia…	K05419	LIF	map04550;;map04668;;map04630;;map04060	Signaling pathways regulating pluripotency of stem cells;;TNF signaling pathway;;Jak-STAT signaling pathway;;Cytokine-cytokine receptor interaction	ENOG410YVPP	K:Transcription	XP_019498588.1	PREDICTED: leukemia inhibitory factor, partial [Hipposideros armiger]	sp|O62728|LIF_NEOVI;;	Leukemia inhibitory factor OS=Neovison vison OX=452646 GN=LIF PE=2 SV=1;;	PF01291.17	LIF_OSM	LIF / OSM family
ENSSSCG00000036274		UDP glucuronosyltransferase 1 family, polypeptide A6 [Source:NCBI gene (formerly Entrezgene);Acc:100152603]	GO:0052696;;GO:0052697;;GO:0043231;;GO:0016021;;GO:0016020;;GO:0016740;;GO:0016757;;GO:0016758;;GO:0015020;;GO:0008194	biological_process;;biological_process;;cellular_component;;cellular_component;;cellular_component;;molecular_function;;molecular_function;;molecular_function;;molecular_function;;molecular_function;;	BP:flavonoid glucuronidation;;BP:xenobiotic glucuronidation;;CC:intracellular membrane-bounded organelle;;CC:integral component of membrane;;CC:membrane;;MF:transferase activity;;MF:transferase activity, transferring glycosyl groups;;MF:transferase activity, transferring hexosyl groups;;MF:glucuronosyltransferase activity;;MF:UDP-glycosyltransferase activity;;	K00699	UGT	map05204;;map00982;;map00040;;map00860;;map00053;;map00830;;map00983;;map00140;;map00980	Chemical carcinogenesis;;Drug metabolism - cytochrome P450;;Pentose and glucuronate interconversions;;Porphyrin and chlorophyll metabolism;;Ascorbate and aldarate metabolism;;Retinol metabolism;;Drug metabolism - other enzymes;;Steroid hormone biosynthesis;;Metabolism of xenobiotics by cytochrome P450	COG1819	S:Function unknown	XP_005672350.1	UDP glucuronosyltransferase 1 family, polypeptide A6 isoform X1 [Sus scrofa]	sp|P35503|UD13_HUMAN;;	UDP-glucuronosyltransferase 1-3 OS=Homo sapiens OX=9606 GN=UGT1A3 PE=1 SV=1;;	PF00201.18;;PF04101.16	UDPGT;;Glyco_tran_28_C	UDP-glucoronosyl and UDP-glucosyl transferase;;Glycosyltransferase family 28 C-terminal domain
ENSSSCG00000008007	WDR24	WD repeat domain 24 [Source:VGNC Symbol;Acc:VGNC:94911]	GO:0032008;;GO:0034198;;GO:0010506;;GO:0061700;;GO:0043231;;GO:0005829;;GO:0005765	biological_process;;biological_process;;biological_process;;cellular_component;;cellular_component;;cellular_component;;cellular_component;;	BP:positive regulation of TOR signaling;;BP:cellular response to amino acid starvation;;BP:regulation of autophagy;;CC:GATOR2 complex;;CC:intracellular membrane-bounded organelle;;CC:cytosol;;CC:lysosomal membrane;;	K20408	WDR24	map04150	mTOR signaling pathway	ENOG410XSJ6	S:Function unknown	XP_003124754.2	WD repeat-containing protein 24 isoform X1 [Sus scrofa]	sp|Q96S15|WDR24_HUMAN;;	GATOR complex protein WDR24 OS=Homo sapiens OX=9606 GN=WDR24 PE=1 SV=2;;	PF00400.32;;PF17120.5	WD40;;Zn_ribbon_17	WD domain, G-beta repeat;;Zinc-ribbon, C4HC2 type
ENSSSCG00000035223		synemin [Source:VGNC Symbol;Acc:VGNC:93670]	GO:0045104;;GO:0005882;;GO:0008307;;GO:0005200	biological_process;;cellular_component;;molecular_function;;molecular_function;;	BP:intermediate filament cytoskeleton organization;;CC:intermediate filament;;MF:structural constituent of muscle;;MF:structural constituent of cytoskeleton;;	K10376	DMN	------	------	ENOG4111GBF	S:Function unknown	XP_020954007.1	LOW QUALITY PROTEIN: synemin [Sus scrofa]	sp|O15061|SYNEM_HUMAN;;	Synemin OS=Homo sapiens OX=9606 GN=SYNM PE=1 SV=2;;	PF00038.21	Filament	Intermediate filament protein
ENSSSCG00000009979	NEFH	neurofilament heavy [Source:VGNC Symbol;Acc:VGNC:90669]	GO:0030031;;GO:0000226;;GO:0099185;;GO:0045110;;GO:1990830;;GO:0061564;;GO:0060052;;GO:0007409;;GO:1902513;;GO:0045104;;GO:0006334;;GO:0033693;;GO:0048936;;GO:0030424;;GO:0000786;;GO:0005737;;GO:0097418;;GO:0005856;;GO:0005883;;GO:0005882;;GO:0014069;;GO:0098685;;GO:0099160;;GO:0005200;;GO:0003677;;GO:0019894;;GO:0099184;;GO:0070840;;GO:0005198;;GO:0008017;;GO:0019901;;GO:0030674	biological_process;;biological_process;;biological_process;;biological_process;;biological_process;;biological_process;;biological_process;;biological_process;;biological_process;;biological_process;;biological_process;;biological_process;;biological_process;;cellular_component;;cellular_component;;cellular_component;;cellular_component;;cellular_component;;cellular_component;;cellular_component;…	BP:cell projection assembly;;BP:microtubule cytoskeleton organization;;BP:postsynaptic intermediate filament cytoskeleton organization;;BP:intermediate filament bundle assembly;;BP:cellular response to leukemia inhibitory factor;;BP:axon development;;BP:neurofilament cytoskeleton organization;;BP:axonogenesis;;BP:regulation of organelle transport along microtubule;;BP:intermediate filament cytosk…	K04574	NEFH, NF-H	map05014	Amyotrophic lateral sclerosis (ALS)	ENOG410XPTM	Z:Cytoskeleton	XP_005670835.2	LOW QUALITY PROTEIN: neurofilament heavy polypeptide [Sus scrofa]	sp|P12036|NFH_HUMAN;;	Neurofilament heavy polypeptide OS=Homo sapiens OX=9606 GN=NEFH PE=1 SV=4;;	PF00038.21;;PF07142.12	Filament;;DUF1388	Intermediate filament protein;;Repeat of unknown function
ENSSSCG00000042341	DEPDC7	DEP domain containing 7 [Source:NCBI gene (formerly Entrezgene);Acc:100621764]	GO:0035556	biological_process;;	BP:intracellular signal transduction;;	------	------	------	------	ENOG410ZQXJ	S:Function unknown	XP_020938868.1	DEP domain-containing protein 7 [Sus scrofa]	sp|Q95JW3|DEPD7_MACFA;;	DEP domain-containing protein 7 OS=Macaca fascicularis OX=9541 GN=DEPDC7 PE=2 SV=1;;	PF00610.21	DEP	Domain found in Dishevelled, Egl-10, and Pleckstrin
ENSSSCG00000039758		-	------	------	------	------	------	------	------	COG0702;;COG0702	G:Carbohydrate transport and metabolism;;M:Cell wall/membrane/envelope biogenesis	XP_008056742.1	nmrA-like family domain-containing protein 1 [Carlito syrichta]	sp|Q5ZID0|NMRL1_CHICK;;	NmrA-like family domain-containing protein 1 OS=Gallus gallus OX=9031 GN=NMRAL1 PE=2 SV=1;;	PF05368.13;;PF13460.6	NmrA;;NAD_binding_10	NmrA-like family;;NA
ENSSSCG00000013599	ANGPTL4	angiopoietin like 4 [Source:VGNC Symbol;Acc:VGNC:85306]	GO:0070328;;GO:0006629;;GO:0043066;;GO:2000352;;GO:0043335;;GO:0051005;;GO:0001525;;GO:0062023;;GO:0005576;;GO:0005615;;GO:0004857;;GO:0005102;;GO:0042802	biological_process;;biological_process;;biological_process;;biological_process;;biological_process;;biological_process;;biological_process;;cellular_component;;cellular_component;;cellular_component;;molecular_function;;molecular_function;;molecular_function;;	BP:triglyceride homeostasis;;BP:lipid metabolic process;;BP:negative regulation of apoptotic process;;BP:negative regulation of endothelial cell apoptotic process;;BP:protein unfolding;;BP:negative regulation of lipoprotein lipase activity;;BP:angiogenesis;;CC:collagen-containing extracellular matrix;;CC:extracellular region;;CC:extracellular space;;MF:enzyme inhibitor activity;;MF:receptor bindi…	K08767	ANGPTL4, PGAR	map04979;;map03320	Cholesterol metabolism;;PPAR signaling pathway	ENOG410ZYS4	S:Function unknown	Q2TNK5.2;;;;;;;;	;;Flags: Precursor	sp|Q2TNK5|ANGL4_PIG;;	Angiopoietin-related protein 4 OS=Sus scrofa OX=9823 GN=ANGPTL4 PE=2 SV=2;;	PF00147.18;;PF04102.12	Fibrinogen_C;;SlyX	Fibrinogen beta and gamma chains, C-terminal globular domain;;SlyX
ENSSSCG00000034479	RITA1	RBPJ interacting and tubulin associated 1 [Source:VGNC Symbol;Acc:VGNC:92326]	GO:0045746;;GO:0007219;;GO:0051168;;GO:0005737;;GO:0005813;;GO:0005634;;GO:0005623;;GO:0005654;;GO:0015631	biological_process;;biological_process;;biological_process;;cellular_component;;cellular_component;;cellular_component;;cellular_component;;cellular_component;;molecular_function;;	BP:negative regulation of Notch signaling pathway;;BP:Notch signaling pathway;;BP:nuclear export;;CC:cytoplasm;;CC:centrosome;;CC:nucleus;;CC:cell;;CC:nucleoplasm;;MF:tubulin binding;;	------	------	------	------	ENOG411251C	K:Transcription	XP_005670741.1	RBPJ-interacting and tubulin-associated protein 1 [Sus scrofa] >XP_005670742.1 RBPJ-interacting and tubulin-associated protein 1 [Sus scrofa] >XP_005670743.1 RBPJ-interacting and tubulin-associated protein 1 [Sus scrofa] >XP_005670744.1 RBPJ-interacting and tubulin-associated protein 1 [Sus scrofa] >XP_005670745.1 RBPJ-interacting and tubulin-associated protein 1 [Sus scrofa] >XP_013838378.1 RBPJ…	sp|D2HS03|RITA1_AILME;;	RBPJ-interacting and tubulin-associated protein 1 OS=Ailuropoda melanoleuca OX=9646 GN=RITA1 PE=3 SV=1;;	PF17066.5	RITA	RBPJ-interacting and tubulin associated protein
ENSSSCG00000000496	CCT2	chaperonin containing TCP1 subunit 2 [Source:VGNC Symbol;Acc:VGNC:86380]	GO:0006457;;GO:1904851;;GO:0050821;;GO:1904874;;GO:0090666;;GO:1901998;;GO:0051086;;GO:0032212;;GO:0051973;;GO:0051131;;GO:0007339;;GO:0005874;;GO:0005737;;GO:0005832;;GO:0044297;;GO:0005829;;GO:0002199;;GO:0051082;;GO:0000166;;GO:0005524;;GO:0031625;;GO:0044183	biological_process;;biological_process;;biological_process;;biological_process;;biological_process;;biological_process;;biological_process;;biological_process;;biological_process;;biological_process;;biological_process;;cellular_component;;cellular_component;;cellular_component;;cellular_component;;cellular_component;;cellular_component;;molecular_function;;molecular_function;;molecular_function;…	BP:protein folding;;BP:positive regulation of establishment of protein localization to telomere;;BP:protein stabilization;;BP:positive regulation of telomerase RNA localization to Cajal body;;BP:scaRNA localization to Cajal body;;BP:toxin transport;;BP:chaperone mediated protein folding independent of cofactor;;BP:positive regulation of telomere maintenance via telomerase;;BP:positive regulation …	K09494	CCT2	------	------	COG0459	U:Intracellular trafficking, secretion, and vesicular transport	XP_011784694.1	PREDICTED: T-complex protein 1 subunit beta isoform X1 [Colobus angolensis palliatus]	sp|P78371|TCPB_HUMAN;;	T-complex protein 1 subunit beta OS=Homo sapiens OX=9606 GN=CCT2 PE=1 SV=4;;	PF00118.24	Cpn60_TCP1	TCP-1/cpn60 chaperonin family
ENSSSCG00000046384		-	GO:0016021	cellular_component;;	CC:integral component of membrane;;	K09228	KRAB	map05168	Herpes simplex virus 1 infection	------	------	XP_020954391.1	cullin-7 isoform X1 [Sus scrofa] >XP_020954392.1 cullin-7 isoform X1 [Sus scrofa]	------	------	------	------	------
ENSSSCG00000047240		-	GO:0016021;;GO:0016020;;GO:0003964;;GO:0004519	cellular_component;;cellular_component;;molecular_function;;molecular_function;;	CC:integral component of membrane;;CC:membrane;;MF:RNA-directed DNA polymerase activity;;MF:endonuclease activity;;	------	------	------	------	ENOG4112A03;;ENOG4111K5V	S:Function unknown;;	ABR01162.1	endonuclease/reverse transcriptase [Sus scrofa]	sp|O00370|LORF2_HUMAN;;	LINE-1 retrotransposable element ORF2 protein OS=Homo sapiens OX=9606 PE=1 SV=1;;	------	------	------
ENSSSCG00000025243	SGIP1	SH3GL interacting endocytic adaptor 1 [Source:VGNC Symbol;Acc:VGNC:92792]	GO:0072583;;GO:0048260;;GO:0005737;;GO:0016020;;GO:0005905;;GO:0005886;;GO:0030122;;GO:0030136;;GO:0015631;;GO:0008017;;GO:0005543;;GO:0017124	biological_process;;biological_process;;cellular_component;;cellular_component;;cellular_component;;cellular_component;;cellular_component;;cellular_component;;molecular_function;;molecular_function;;molecular_function;;molecular_function;;	BP:clathrin-dependent endocytosis;;BP:positive regulation of receptor-mediated endocytosis;;CC:cytoplasm;;CC:membrane;;CC:clathrin-coated pit;;CC:plasma membrane;;CC:AP-2 adaptor complex;;CC:clathrin-coated vesicle;;MF:tubulin binding;;MF:microtubule binding;;MF:phospholipid binding;;MF:SH3 domain binding;;	K20065	SGIP1	------	------	ENOG410XTCY;;ENOG410Y7RY	U:Intracellular trafficking, secretion, and vesicular transport;;S:Function unknown	XP_019304515.1	PREDICTED: SH3-containing GRB2-like protein 3-interacting protein 1 isoform X8 [Panthera pardus]	sp|Q9BQI5|SGIP1_HUMAN;;	SH3-containing GRB2-like protein 3-interacting protein 1 OS=Homo sapiens OX=9606 GN=SGIP1 PE=1 SV=2;;	PF10291.9;;PF00928.21	muHD;;Adap_comp_sub	Muniscin C-terminal mu homology domain;;Adaptor complexes medium subunit family
ENSSSCG00000038256	U1	U1 spliceosomal RNA [Source:RFAM;Acc:RF00003]	GO:0016021	cellular_component;;	CC:integral component of membrane;;	------	------	------	------	ENOG4111AW1;;ENOG410ZBUH	S:Function unknown;;	VFV43673.1	Hypothetical predicted protein, partial [Lynx pardinus]	------	------	------	------	------
ENSSSCG00000045552		-	GO:0006352;;GO:0005634;;GO:0000786;;GO:0046982;;GO:0003677	biological_process;;cellular_component;;cellular_component;;molecular_function;;molecular_function;;	BP:DNA-templated transcription, initiation;;CC:nucleus;;CC:nucleosome;;MF:protein heterodimerization activity;;MF:DNA binding;;	K11253	H3	map05034;;map05322;;map05131;;map05202	Alcoholism;;Systemic lupus erythematosus;;Shigellosis;;Transcriptional misregulation in cancer	COG2036	O:Posttranslational modification, protein turnover, chaperones	XP_020939043.1	LOW QUALITY PROTEIN: histone H3.1, partial [Sus scrofa]	sp|P59226|H32_ARATH;;	Histone H3.2 OS=Arabidopsis thaliana OX=3702 GN=HTR2 PE=1 SV=2;;	------	------	------
ENSSSCG00000046312		-	------	------	------	------	------	------	------	------	------	------	------	------	------	------	------	------
ENSSSCG00000000784	LRRK2	leucine rich repeat kinase 2 [Source:VGNC Symbol;Acc:VGNC:98094]	GO:0032436;;GO:0006470;;GO:0007165;;GO:0007005;;GO:0060159;;GO:0000165;;GO:1903206;;GO:2000172;;GO:0046039;;GO:1902499;;GO:0007528;;GO:0022028;;GO:0035564;;GO:0071287;;GO:0010468;;GO:1901727;;GO:0010738;;GO:0060828;;GO:0042391;;GO:0090263;;GO:0006468;;GO:0061001;;GO:1902236;;GO:0035556;;GO:0032091;;GO:0032092;;GO:0043547;;GO:0070997;;GO:0046777;;GO:0035641;;GO:0048312;;GO:1904887;;GO:0034260;;GO:…	biological_process;;biological_process;;biological_process;;biological_process;;biological_process;;biological_process;;biological_process;;biological_process;;biological_process;;biological_process;;biological_process;;biological_process;;biological_process;;biological_process;;biological_process;;biological_process;;biological_process;;biological_process;;biological_process;;biological_process;…	BP:positive regulation of proteasomal ubiquitin-dependent protein catabolic process;;BP:protein dephosphorylation;;BP:signal transduction;;BP:mitochondrion organization;;BP:regulation of dopamine receptor signaling pathway;;BP:MAPK cascade;;BP:negative regulation of hydrogen peroxide-induced cell death;;BP:regulation of branching morphogenesis of a nerve;;BP:GTP metabolic process;;BP:positive reg…	K08844	LRRK2	map05012	Parkinson disease	COG4886	S:Function unknown	ABS18759.1	LRRK2 [Sus scrofa]	sp|Q5S007|LRRK2_HUMAN;;	Leucine-rich repeat serine/threonine-protein kinase 2 OS=Homo sapiens OX=9606 GN=LRRK2 PE=1 SV=2;;	PF00069.25;;PF07714.17;;PF08477.13;;PF13855.6;;PF12799.7;;PF16095.5;;PF00071.22;;PF00025.21	Pkinase;;Pkinase_Tyr;;Roc;;LRR_8;;LRR_4;;COR;;Ras;;Arf	Protein kinase domain;;Protein tyrosine kinase;;Ras of Complex, Roc, domain of DAPkinase;;Leucine rich repeat;;Leucine Rich repeats;;C-terminal of Roc, COR, domain;;Ras family;;ADP-ribosylation factor family
ENSSSCG00000043695		-	GO:0003964;;GO:0004519	molecular_function;;molecular_function;;	MF:RNA-directed DNA polymerase activity;;MF:endonuclease activity;;	------	------	------	------	ENOG410Y3WU	S:Function unknown	ELR53960.1	hypothetical protein M91_16134, partial [Bos mutus]	sp|P11369|LORF2_MOUSE;;	LINE-1 retrotransposable element ORF2 protein OS=Mus musculus OX=10090 GN=Pol PE=1 SV=2;;	------	------	------
ENSSSCG00000035789		-	GO:1903508;;GO:0051123;;GO:0043923;;GO:0006367;;GO:0006413;;GO:0005794;;GO:0005634;;GO:0005669;;GO:0047485;;GO:0003713;;GO:0046966;;GO:0042809;;GO:0003677;;GO:0046982;;GO:0008134;;GO:0003743	biological_process;;biological_process;;biological_process;;biological_process;;biological_process;;cellular_component;;cellular_component;;cellular_component;;molecular_function;;molecular_function;;molecular_function;;molecular_function;;molecular_function;;molecular_function;;molecular_function;;molecular_function;;	BP:positive regulation of nucleic acid-templated transcription;;BP:RNA polymerase II transcriptional preinitiation complex assembly;;BP:positive regulation by host of viral transcription;;BP:transcription initiation from RNA polymerase II promoter;;BP:translational initiation;;CC:Golgi apparatus;;CC:nucleus;;CC:transcription factor TFIID complex;;MF:protein N-terminus binding;;MF:transcription co…	K03135	TAF11	map03022	Basal transcription factors	COG5251	S:Function unknown	KHJ39795.1	hTAFII28-like protein region [Trichuris suis]	sp|Q5RA91|TAF11_PONAB;;	Transcription initiation factor TFIID subunit 11 OS=Pongo abelii OX=9601 GN=TAF11 PE=2 SV=1;;	PF04719.14;;PF00808.23	TAFII28;;CBFD_NFYB_HMF	hTAFII28-like protein conserved region;;Histone-like transcription factor
ENSSSCG00000038879	RELB	RELB proto-oncogene, NF-kB subunit [Source:VGNC Symbol;Acc:VGNC:92204]	GO:0032922;;GO:0038061;;GO:0010628;;GO:0000122;;GO:0019882;;GO:0034097;;GO:0045087;;GO:0045892;;GO:0006954;;GO:0042088;;GO:0045063;;GO:0007249;;GO:0006355;;GO:0006357;;GO:0045944;;GO:0030098;;GO:0032688;;GO:0043011;;GO:0005737;;GO:0005813;;GO:0005634;;GO:0005654;;GO:0017053;;GO:0000790;;GO:0042025;;GO:0032991;;GO:0005829;;GO:0003677;;GO:0042802;;GO:0000981;;GO:0000980;;GO:0019901;;GO:0003700;;GO:…	biological_process;;biological_process;;biological_process;;biological_process;;biological_process;;biological_process;;biological_process;;biological_process;;biological_process;;biological_process;;biological_process;;biological_process;;biological_process;;biological_process;;biological_process;;biological_process;;biological_process;;biological_process;;cellular_component;;cellular_component;…	BP:circadian regulation of gene expression;;BP:NIK/NF-kappaB signaling;;BP:positive regulation of gene expression;;BP:negative regulation of transcription from RNA polymerase II promoter;;BP:antigen processing and presentation;;BP:response to cytokine;;BP:innate immune response;;BP:negative regulation of transcription, DNA-templated;;BP:inflammatory response;;BP:T-helper 1 type immune response;;B…	K09253	RELB	map05166;;map04064;;map04010;;map05169;;map04625;;map04380	Human T-cell leukemia virus 1 infection;;NF-kappa B signaling pathway;;MAPK signaling pathway;;Epstein-Barr virus infection;;C-type lectin receptor signaling pathway;;Osteoclast differentiation	ENOG410ZMME	K:Transcription	XP_020950180.1	transcription factor RelB isoform X2 [Sus scrofa]	sp|Q01201|RELB_HUMAN;;	Transcription factor RelB OS=Homo sapiens OX=9606 GN=RELB PE=1 SV=2;;	PF16181.5;;PF00554.22;;PF16180.5;;PF16179.5	RelB_transactiv;;RHD_DNA_bind;;RelB_leu_zip;;RHD_dimer	RelB transactivation domain;;Rel homology DNA-binding domain;;RelB leucine zipper;;Rel homology dimerisation domain
ENSSSCG00000018225		-	------	------	------	------	------	------	------	------	------	------	------	------	------	------	------	------
ENSSSCG00000006911	TGFBR3	transforming growth factor beta receptor 3 [Source:VGNC Symbol;Acc:VGNC:93932]	GO:0030509;;GO:0007165;;GO:0035556;;GO:0032354;;GO:0034695;;GO:0034699;;GO:0060317;;GO:0006955;;GO:0007179;;GO:0051271;;GO:0001837;;GO:0060389;;GO:0009897;;GO:0016021;;GO:0016020;;GO:0005576;;GO:0034673;;GO:0043235;;GO:0062023;;GO:0005160;;GO:0005024;;GO:0050431;;GO:0005114;;GO:0015026;;GO:0070123;;GO:0046332;;GO:0008201;;GO:0005539	biological_process;;biological_process;;biological_process;;biological_process;;biological_process;;biological_process;;biological_process;;biological_process;;biological_process;;biological_process;;biological_process;;biological_process;;cellular_component;;cellular_component;;cellular_component;;cellular_component;;cellular_component;;cellular_component;;cellular_component;;molecular_function;…	BP:BMP signaling pathway;;BP:signal transduction;;BP:intracellular signal transduction;;BP:response to follicle-stimulating hormone;;BP:response to prostaglandin E;;BP:response to luteinizing hormone;;BP:cardiac epithelial to mesenchymal transition;;BP:immune response;;BP:transforming growth factor beta receptor signaling pathway;;BP:negative regulation of cellular component movement;;BP:epitheli…	K05843	TGFBR3	------	------	------	------	XP_020944380.1	transforming growth factor beta receptor type 3 isoform X2 [Sus scrofa]	sp|P35054|TGBR3_PIG;;	Transforming growth factor beta receptor type 3 OS=Sus scrofa OX=9823 GN=TGFBR3 PE=2 SV=1;;	PF00100.23	Zona_pellucida	Zona pellucida-like domain
ENSSSCG00000049539		-	------	------	------	------	------	------	------	------	------	------	------	------	------	------	------	------
ENSSSCG00000041050		-	------	------	------	------	------	------	------	------	------	VFV23121.1	ubiquitin-like protein [Lynx pardinus]	------	------	------	------	------
ENSSSCG00000020705	MAP3K8	mitogen-activated protein kinase kinase kinase 8 [Source:VGNC Symbol;Acc:VGNC:98110]	GO:0000186;;GO:0006468;;GO:0031098;;GO:0016310;;GO:0000165;;GO:0032147;;GO:0023014;;GO:0005737;;GO:0005829;;GO:0016301;;GO:0000166;;GO:0004674;;GO:0016740;;GO:0004672;;GO:0004709;;GO:0005524	biological_process;;biological_process;;biological_process;;biological_process;;biological_process;;biological_process;;biological_process;;cellular_component;;cellular_component;;molecular_function;;molecular_function;;molecular_function;;molecular_function;;molecular_function;;molecular_function;;molecular_function;;	BP:activation of MAPKK activity;;BP:protein phosphorylation;;BP:stress-activated protein kinase signaling cascade;;BP:phosphorylation;;BP:MAPK cascade;;BP:activation of protein kinase activity;;BP:signal transduction by protein phosphorylation;;CC:cytoplasm;;CC:cytosol;;MF:kinase activity;;MF:nucleotide binding;;MF:protein serine/threonine kinase activity;;MF:transferase activity;;MF:protein kina…	K04415	MAP3K8, COT	map04660;;map04668;;map04010;;map04620	T cell receptor signaling pathway;;TNF signaling pathway;;MAPK signaling pathway;;Toll-like receptor signaling pathway	ENOG410XP9G	T:Signal transduction mechanisms	XP_020920396.1	mitogen-activated protein kinase kinase kinase 8 isoform X1 [Sus scrofa]	sp|P41279|M3K8_HUMAN;;	Mitogen-activated protein kinase kinase kinase 8 OS=Homo sapiens OX=9606 GN=MAP3K8 PE=1 SV=2;;	PF00069.25;;PF07714.17;;PF17667.1	Pkinase;;Pkinase_Tyr;;Pkinase_fungal	Protein kinase domain;;Protein tyrosine kinase;;Fungal protein kinase
ENSSSCG00000001201	ZKSCAN8	zinc finger with KRAB and SCAN domains 8 [Source:HGNC Symbol;Acc:HGNC:12983]	GO:0006355;;GO:0005634;;GO:0003700;;GO:0003676;;GO:0003677;;GO:0046872	biological_process;;cellular_component;;molecular_function;;molecular_function;;molecular_function;;molecular_function;;	BP:regulation of transcription, DNA-templated;;CC:nucleus;;MF:transcription factor activity, sequence-specific DNA binding;;MF:nucleic acid binding;;MF:DNA binding;;MF:metal ion binding;;	K09229	ZKSCAN	------	------	COG5048	S:Function unknown	XP_020746116.1	uncharacterized protein LOC110135422 [Odocoileus virginianus texanus]	sp|A2T736|ZKSC8_PANTR;;	Zinc finger protein with KRAB and SCAN domains 8 OS=Pan troglodytes OX=9598 GN=ZKSCAN8 PE=3 SV=1;;	PF13465.6;;PF00096.26;;PF02023.17;;PF13894.6;;PF13912.6;;PF09723.10;;PF01352.27;;PF01363.21	zf-H2C2_2;;zf-C2H2;;SCAN;;zf-C2H2_4;;zf-C2H2_6;;Zn-ribbon_8;;KRAB;;FYVE	Zinc-finger double domain;;Zinc finger, C2H2 type;;SCAN domain;;C2H2-type zinc finger;;C2H2-type zinc finger;;Zinc ribbon domain;;KRAB box;;FYVE zinc finger
ENSSSCG00000019715	SNORD94	small nucleolar RNA, C/D box 94 [Source:HGNC Symbol;Acc:HGNC:32756]	------	------	------	------	------	------	------	------	------	------	------	------	------	------	------	------
ENSSSCG00000049947		mitochondrial ribosomal protein L53 [Source:NCBI gene (formerly Entrezgene);Acc:100513008]	GO:0005743;;GO:0005840;;GO:0005762	cellular_component;;cellular_component;;cellular_component;;	CC:mitochondrial inner membrane;;CC:ribosome;;CC:mitochondrial large ribosomal subunit;;	K17434	MRPL53	------	------	ENOG4111ZNN	J:Translation, ribosomal structure and biogenesis	PNJ79285.1	MRPL53 isoform 2 [Pongo abelii]	sp|Q2HJF1|RM53_BOVIN;;	39S ribosomal protein L53, mitochondrial OS=Bos taurus OX=9913 GN=MRPL53 PE=1 SV=1;;	------	------	------
ENSSSCG00000026387		receptor accessory protein 6 [Source:NCBI gene (formerly Entrezgene);Acc:100626712]	GO:0016021;;GO:0016020	cellular_component;;cellular_component;;	CC:integral component of membrane;;CC:membrane;;	K17279	REEP5_6	------	------	ENOG411197S;;COG5052	S:Function unknown;;	XP_020939896.1	receptor expression-enhancing protein 6 isoform X1 [Sus scrofa]	sp|Q32LG5|REEP6_BOVIN;;	Receptor expression-enhancing protein 6 OS=Bos taurus OX=9913 GN=REEP6 PE=1 SV=1;;	PF03134.19	TB2_DP1_HVA22	TB2/DP1, HVA22 family
ENSSSCG00000010861	COQ8A	coenzyme Q8A [Source:VGNC Symbol;Acc:VGNC:95818]	GO:0016310;;GO:0006744;;GO:0016020;;GO:0005739;;GO:0016301;;GO:0043531	biological_process;;biological_process;;cellular_component;;cellular_component;;molecular_function;;molecular_function;;	BP:phosphorylation;;BP:ubiquinone biosynthetic process;;CC:membrane;;CC:mitochondrion;;MF:kinase activity;;MF:ADP binding;;	K08869	ADCK, ABC1	------	------	COG0661	S:Function unknown	XP_020920075.1	atypical kinase COQ8A, mitochondrial [Sus scrofa] >XP_020920076.1 atypical kinase COQ8A, mitochondrial [Sus scrofa] >XP_020920077.1 atypical kinase COQ8A, mitochondrial [Sus scrofa] >XP_020920078.1 atypical kinase COQ8A, mitochondrial [Sus scrofa]	sp|Q29RI0|COQ8A_BOVIN;;	Atypical kinase COQ8A, mitochondrial OS=Bos taurus OX=9913 GN=COQ8A PE=2 SV=1;;	PF03109.16	ABC1	ABC1 family
ENSSSCG00000014152	MBLAC2	metallo-beta-lactamase domain containing 2 [Source:VGNC Symbol;Acc:VGNC:90053]	GO:0070062;;GO:0016787;;GO:0046872	cellular_component;;molecular_function;;molecular_function;;	CC:extracellular exosome;;MF:hydrolase activity;;MF:metal ion binding;;	------	------	------	------	COG0491;;COG0491;;COG0491	D:Cell cycle control, cell division, chromosome partitioning;;T:Signal transduction mechanisms;;Z:Cytoskeleton	XP_003123828.1	metallo-beta-lactamase domain-containing protein 2 [Sus scrofa]	sp|Q68D91|MBLC2_HUMAN;;	Metallo-beta-lactamase domain-containing protein 2 OS=Homo sapiens OX=9606 GN=MBLAC2 PE=1 SV=3;;	PF00753.27	Lactamase_B	Metallo-beta-lactamase superfamily
ENSSSCG00000032063	THEM6	thioesterase superfamily member 6 [Source:VGNC Symbol;Acc:VGNC:93953]	------	------	------	------	------	------	------	ENOG4111RKY	S:Function unknown	XP_020944443.1	protein THEM6 [Sus scrofa]	sp|A6H707|THEM6_BOVIN;;	Protein THEM6 OS=Bos taurus OX=9913 GN=THEM6 PE=2 SV=1;;	PF13279.6;;PF03061.22	4HBT_2;;4HBT	Thioesterase-like superfamily;;Thioesterase superfamily
ENSSSCG00000005625	ENG	endoglin [Source:NCBI gene (formerly Entrezgene);Acc:397096]	GO:0001934;;GO:0031953;;GO:0010629;;GO:0045766;;GO:0001525;;GO:0051897;;GO:0003222;;GO:0010862;;GO:0003203;;GO:0001569;;GO:0003209;;GO:0003208;;GO:0001947;;GO:0055009;;GO:1905222;;GO:0003198;;GO:0035912;;GO:0030336;;GO:0048844;;GO:0007507;;GO:0048745;;GO:0017015;;GO:0048845;;GO:0097084;;GO:1905065;;GO:1905007;;GO:0007155;;GO:0022009;;GO:0030513;;GO:0007179;;GO:0001570;;GO:0001300;;GO:0003148;;GO:…	biological_process;;biological_process;;biological_process;;biological_process;;biological_process;;biological_process;;biological_process;;biological_process;;biological_process;;biological_process;;biological_process;;biological_process;;biological_process;;biological_process;;biological_process;;biological_process;;biological_process;;biological_process;;biological_process;;biological_process;…	BP:positive regulation of protein phosphorylation;;BP:negative regulation of protein autophosphorylation;;BP:negative regulation of gene expression;;BP:positive regulation of angiogenesis;;BP:angiogenesis;;BP:positive regulation of protein kinase B signaling;;BP:ventricular trabecula myocardium morphogenesis;;BP:positive regulation of pathway-restricted SMAD protein phosphorylation;;BP:endocardia…	K06526	ENG, CD105	------	------	ENOG410YK9H	U:Intracellular trafficking, secretion, and vesicular transport	XP_005660506.2	endoglin isoform X1 [Sus scrofa]	sp|P37176|EGLN_PIG;;	Endoglin OS=Sus scrofa OX=9823 GN=ENG PE=1 SV=1;;	PF00100.23	Zona_pellucida	Zona pellucida-like domain
ENSSSCG00000010219	ARID5B	AT-rich interaction domain 5B [Source:VGNC Symbol;Acc:VGNC:85511]	GO:1903508;;GO:0030325;;GO:0060612;;GO:0048468;;GO:0008585;;GO:0060021;;GO:0009791;;GO:0048008;;GO:0006807;;GO:0060325;;GO:0035264;;GO:0045444;;GO:1990830;;GO:0000122;;GO:0001822;;GO:0060613;;GO:0010761;;GO:0048644;;GO:0048705;;GO:0051091;;GO:0008584;;GO:0005634;;GO:0003677;;GO:0003713;;GO:0001227;;GO:0000976;;GO:0000977	biological_process;;biological_process;;biological_process;;biological_process;;biological_process;;biological_process;;biological_process;;biological_process;;biological_process;;biological_process;;biological_process;;biological_process;;biological_process;;biological_process;;biological_process;;biological_process;;biological_process;;biological_process;;biological_process;;biological_process;…	BP:positive regulation of nucleic acid-templated transcription;;BP:adrenal gland development;;BP:adipose tissue development;;BP:cell development;;BP:female gonad development;;BP:palate development;;BP:post-embryonic development;;BP:platelet-derived growth factor receptor signaling pathway;;BP:nitrogen compound metabolic process;;BP:face morphogenesis;;BP:multicellular organism growth;;BP:fat cell…	------	------	------	------	ENOG410Y2AP;;ENOG4110NWK	S:Function unknown;;K:Transcription	XP_020928414.1	AT-rich interactive domain-containing protein 5B isoform X1 [Sus scrofa]	sp|E1BLP6|ARI5B_BOVIN;;	AT-rich interactive domain-containing protein 5B OS=Bos taurus OX=9913 GN=ARID5B PE=3 SV=1;;	PF01388.21	ARID	ARID/BRIGHT DNA binding domain
ENSSSCG00000007917	RBFOX1	RNA binding fox-1 homolog 1 [Source:VGNC Symbol;Acc:VGNC:92139]	GO:0000381;;GO:0050885;;GO:2001014;;GO:0006397;;GO:0008380;;GO:0005737;;GO:0005634;;GO:0003723;;GO:0003676;;GO:0003730	biological_process;;biological_process;;biological_process;;biological_process;;biological_process;;cellular_component;;cellular_component;;molecular_function;;molecular_function;;molecular_function;;	BP:regulation of alternative mRNA splicing, via spliceosome;;BP:neuromuscular process controlling balance;;BP:regulation of skeletal muscle cell differentiation;;BP:mRNA processing;;BP:RNA splicing;;CC:cytoplasm;;CC:nucleus;;MF:RNA binding;;MF:nucleic acid binding;;MF:mRNA 3'-UTR binding;;	K14946	RBFOX, FOX	------	------	ENOG4111WJT	A:RNA processing and modification	XP_020943722.1	RNA binding protein fox-1 homolog 1 isoform X1 [Sus scrofa]	sp|Q95KI0|RFOX1_MACFA;;	RNA binding protein fox-1 homolog 1 OS=Macaca fascicularis OX=9541 GN=RBFOX1 PE=2 SV=1;;	PF12414.8;;PF00076.22	Fox-1_C;;RRM_1	Calcitonin gene-related peptide regulator C terminal;;RNA recognition motif.
ENSSSCG00000020505		-	------	------	------	------	------	------	------	------	------	------	------	------	------	------	------	------
ENSSSCG00000039539	DHTKD1	dehydrogenase E1 and transketolase domain containing 1 [Source:VGNC Symbol;Acc:VGNC:97966]	GO:0006099;;GO:0002244;;GO:0015031;;GO:0006091;;GO:0055114;;GO:0016021;;GO:0005739;;GO:0016624;;GO:0030976;;GO:0004591;;GO:0016491	biological_process;;biological_process;;biological_process;;biological_process;;biological_process;;cellular_component;;cellular_component;;molecular_function;;molecular_function;;molecular_function;;molecular_function;;	BP:tricarboxylic acid cycle;;BP:hematopoietic progenitor cell differentiation;;BP:protein transport;;BP:generation of precursor metabolites and energy;;BP:oxidation-reduction process;;CC:integral component of membrane;;CC:mitochondrion;;MF:oxidoreductase activity, acting on the aldehyde or oxo group of donors, disulfide as acceptor;;MF:thiamine pyrophosphate binding;;MF:oxoglutarate dehydrogenas;…	K15791	DHKTD1	map00310;;map00380	Lysine degradation;;Tryptophan metabolism	COG0567	C:Energy production and conversion	XP_020920652.1	probable 2-oxoglutarate dehydrogenase E1 component DHKTD1, mitochondrial isoform X2 [Sus scrofa]	sp|Q5R7H0|DHTK1_PONAB;;	Probable 2-oxoglutarate dehydrogenase E1 component DHKTD1, mitochondrial OS=Pongo abelii OX=9601 GN=DHTKD1 PE=2 SV=1;;	PF02779.24;;PF16870.5;;PF00676.20	Transket_pyr;;OxoGdeHyase_C;;E1_dh	Transketolase, pyrimidine binding domain;;2-oxoglutarate dehydrogenase C-terminal;;Dehydrogenase E1 component
ENSSSCG00000007324	SOGA1	suppressor of glucose, autophagy associated 1 [Source:VGNC Symbol;Acc:VGNC:95740]	GO:0008286;;GO:0010506;;GO:0005615	biological_process;;biological_process;;cellular_component;;	BP:insulin receptor signaling pathway;;BP:regulation of autophagy;;CC:extracellular space;;	------	------	------	------	ENOG410XUHJ	S:Function unknown	XP_005672977.1	protein SOGA1 [Sus scrofa]	sp|O94964|SOGA1_HUMAN;;	Protein SOGA1 OS=Homo sapiens OX=9606 GN=SOGA1 PE=1 SV=2;;	PF11365.8;;PF14818.6	SOGA;;DUF4482	Protein SOGA;;Domain of unknown function
ENSSSCG00000039279		-	------	------	------	------	------	------	------	------	------	XP_020951831.1	uncharacterized protein LOC100525229 [Sus scrofa] >XP_020951832.1 uncharacterized protein LOC100525229 [Sus scrofa] >XP_020951834.1 uncharacterized protein LOC100525229 [Sus scrofa] >XP_020951835.1 uncharacterized protein LOC100525229 [Sus scrofa]	------	------	------	------	------
ENSSSCG00000005423	ABCA1	ATP binding cassette subfamily A member 1 [Source:VGNC Symbol;Acc:VGNC:84947]	GO:0038027;;GO:0071222;;GO:0071404;;GO:0006869;;GO:0140115;;GO:0043691;;GO:0060155;;GO:0042157;;GO:0007040;;GO:0042158;;GO:0055091;;GO:0071806;;GO:0090108;;GO:0007189;;GO:0120009;;GO:0050702;;GO:0008203;;GO:0007186;;GO:0033700;;GO:0032611;;GO:0023061;;GO:0034616;;GO:0042632;;GO:0032489;;GO:0006911;;GO:0099039;;GO:0010875;;GO:0006497;;GO:0055085;;GO:0002790;;GO:0016197;;GO:0034380;;GO:0071300;;GO:…	biological_process;;biological_process;;biological_process;;biological_process;;biological_process;;biological_process;;biological_process;;biological_process;;biological_process;;biological_process;;biological_process;;biological_process;;biological_process;;biological_process;;biological_process;;biological_process;;biological_process;;biological_process;;biological_process;;biological_process;…	BP:apolipoprotein A-I-mediated signaling pathway;;BP:cellular response to lipopolysaccharide;;BP:cellular response to low-density lipoprotein particle stimulus;;BP:lipid transport;;BP:export across plasma membrane;;BP:reverse cholesterol transport;;BP:platelet dense granule organization;;BP:lipoprotein metabolic process;;BP:lysosome organization;;BP:lipoprotein biosynthetic process;;BP:phospholip…	K05641	ABCA1	map04979;;map02010;;map04975	Cholesterol metabolism;;ABC transporters;;Fat digestion and absorption	COG1131	S:Function unknown	NP_001304009.1	ATP-binding cassette sub-family A member 1 [Sus scrofa] >AIU98522.1 ATP-binding cassette sub-family A member 1 [Sus scrofa]	sp|O95477|ABCA1_HUMAN;;	ATP-binding cassette sub-family A member 1 OS=Homo sapiens OX=9606 GN=ABCA1 PE=1 SV=3;;	PF12698.7;;PF00005.27;;PF13304.6	ABC2_membrane_3;;ABC_tran;;AAA_21	ABC-2 family transporter protein;;ABC transporter;;AAA domain, putative AbiEii toxin, Type IV TA system
ENSSSCG00000051610		-	GO:0003964;;GO:0004519	molecular_function;;molecular_function;;	MF:RNA-directed DNA polymerase activity;;MF:endonuclease activity;;	------	------	------	------	ENOG410Y65V	S:Function unknown	ABR01162.1	endonuclease/reverse transcriptase [Sus scrofa]	sp|O00370|LORF2_HUMAN;;	LINE-1 retrotransposable element ORF2 protein OS=Homo sapiens OX=9606 PE=1 SV=1;;	------	------	------
ENSSSCG00000004369	PRDM1	PR/SET domain 1 [Source:VGNC Symbol;Acc:VGNC:91772]	GO:0060576;;GO:0033082;;GO:0003281;;GO:0032823;;GO:0009791;;GO:0010629;;GO:0001763;;GO:0060976;;GO:1990654;;GO:0003170;;GO:0001701;;GO:0000122;;GO:0048869;;GO:0001822;;GO:0042127;;GO:0042462;;GO:0051136;;GO:0060707;;GO:0007281;;GO:0001892;;GO:0001893;;GO:0045165;;GO:0003279;;GO:0010628;;GO:0035904;;GO:0048844;;GO:0005737;;GO:0005634;;GO:0003676;;GO:0031490;;GO:0043565;;GO:0042826;;GO:1990837;;GO:…	biological_process;;biological_process;;biological_process;;biological_process;;biological_process;;biological_process;;biological_process;;biological_process;;biological_process;;biological_process;;biological_process;;biological_process;;biological_process;;biological_process;;biological_process;;biological_process;;biological_process;;biological_process;;biological_process;;biological_process;…	BP:intestinal epithelial cell development;;BP:regulation of extrathymic T cell differentiation;;BP:ventricular septum development;;BP:regulation of natural killer cell differentiation;;BP:post-embryonic development;;BP:negative regulation of gene expression;;BP:morphogenesis of a branching structure;;BP:coronary vasculature development;;BP:sebum secreting cell proliferation;;BP:heart valve develo…	------	------	------	------	ENOG410ZFVU	S:Function unknown	XP_005659397.1	PR domain zinc finger protein 1 isoform X1 [Sus scrofa]	sp|O75626|PRDM1_HUMAN;;	PR domain zinc finger protein 1 OS=Homo sapiens OX=9606 GN=PRDM1 PE=1 SV=2;;	PF13465.6;;PF00096.26;;PF00856.28;;PF13894.6;;PF13912.6	zf-H2C2_2;;zf-C2H2;;SET;;zf-C2H2_4;;zf-C2H2_6	Zinc-finger double domain;;Zinc finger, C2H2 type;;SET domain;;C2H2-type zinc finger;;C2H2-type zinc finger
ENSSSCG00000010757	EBF3	EBF transcription factor 3 [Source:VGNC Symbol;Acc:VGNC:87527]	GO:0006355;;GO:0045944;;GO:0045893;;GO:0007275;;GO:0005634;;GO:0003700;;GO:0001228;;GO:0003677;;GO:0000978;;GO:0046983;;GO:0046872	biological_process;;biological_process;;biological_process;;biological_process;;cellular_component;;molecular_function;;molecular_function;;molecular_function;;molecular_function;;molecular_function;;molecular_function;;	BP:regulation of transcription, DNA-templated;;BP:positive regulation of transcription from RNA polymerase II promoter;;BP:positive regulation of transcription, DNA-templated;;BP:multicellular organism development;;CC:nucleus;;MF:transcription factor activity, sequence-specific DNA binding;;MF:transcriptional activator activity, RNA polymerase II transcription regulatory region sequence-specific …	K09103	EBF, COE	------	------	ENOG410XQ9Z	K:Transcription	BAD90316.1	mKIAA4201 protein, partial [Mus musculus]	sp|O08791|COE3_MOUSE;;	Transcription factor COE3 OS=Mus musculus OX=10090 GN=Ebf3 PE=1 SV=1;;	PF16422.5;;PF16423.5;;PF01833.24	COE1_DBD;;COE1_HLH;;TIG	Transcription factor COE1 DNA-binding domain;;Transcription factor COE1 helix-loop-helix domain;;IPT/TIG domain
ENSSSCG00000039112		-	GO:0000183;;GO:0007596;;GO:0044267;;GO:0006325;;GO:0045814;;GO:0038111;;GO:0051290;;GO:0060964;;GO:0060968;;GO:0045652;;GO:0006335;;GO:0032200;;GO:0006334;;GO:0000786;;GO:0000788;;GO:0000228;;GO:0070062;;GO:0005634;;GO:0016020;;GO:0005654;;GO:0032991;;GO:0005576;;GO:0031492;;GO:0003677;;GO:0045296;;GO:0046982	biological_process;;biological_process;;biological_process;;biological_process;;biological_process;;biological_process;;biological_process;;biological_process;;biological_process;;biological_process;;biological_process;;biological_process;;biological_process;;cellular_component;;cellular_component;;cellular_component;;cellular_component;;cellular_component;;cellular_component;;cellular_component;…	BP:chromatin silencing at rDNA;;BP:blood coagulation;;BP:cellular protein metabolic process;;BP:chromatin organization;;BP:negative regulation of gene expression, epigenetic;;BP:interleukin-7-mediated signaling pathway;;BP:protein heterotetramerization;;BP:regulation of gene silencing by miRNA;;BP:regulation of gene silencing;;BP:regulation of megakaryocyte differentiation;;BP:DNA replication-dep…	K11254;K11253	H4;H3	map05034;;map05203;;map05322;;map05131;;map05202	Alcoholism;;Viral carcinogenesis;;Systemic lupus erythematosus;;Shigellosis;;Transcriptional misregulation in cancer	COG2036	B:Chromatin structure and dynamics	AAH67493.1	Histone cluster 1, H3i [Homo sapiens]	sp|P68432|H31_BOVIN;;	Histone H3.1 OS=Bos taurus OX=9913 PE=1 SV=2;;	------	------	------
ENSSSCG00000015266	FMO4	flavin containing dimethylaniline monoxygenase 4 [Source:VGNC Symbol;Acc:VGNC:88173]	GO:0042737;;GO:0055114;;GO:0043231;;GO:0005783;;GO:0016020;;GO:0005789;;GO:0031090;;GO:0004497;;GO:0050660;;GO:0004499;;GO:0050661;;GO:0016491	biological_process;;biological_process;;cellular_component;;cellular_component;;cellular_component;;cellular_component;;cellular_component;;molecular_function;;molecular_function;;molecular_function;;molecular_function;;molecular_function;;	BP:drug catabolic process;;BP:oxidation-reduction process;;CC:intracellular membrane-bounded organelle;;CC:endoplasmic reticulum;;CC:membrane;;CC:endoplasmic reticulum membrane;;CC:organelle membrane;;MF:monooxygenase activity;;MF:flavin adenine dinucleotide binding;;MF:N,N-dimethylaniline monooxygenase activity;;MF:NADP binding;;MF:oxidoreductase activity;;	K00485	FMO	map00982	Drug metabolism - cytochrome P450	COG2072	P:Inorganic ion transport and metabolism	XP_005656704.2	dimethylaniline monooxygenase [N-oxide-forming] 4 isoform X1 [Sus scrofa]	sp|P31512|FMO4_HUMAN;;	Dimethylaniline monooxygenase [N-oxide-forming] 4 OS=Homo sapiens OX=9606 GN=FMO4 PE=1 SV=3;;	PF00743.19;;PF13738.6;;PF13434.6;;PF07992.14;;PF13450.6	FMO-like;;Pyr_redox_3;;K_oxygenase;;Pyr_redox_2;;NAD_binding_8	Flavin-binding monooxygenase-like;;Pyridine nucleotide-disulphide oxidoreductase;;L-lysine 6-monooxygenase;;Pyridine nucleotide-disulphide oxidoreductase;;NA
ENSSSCG00000012053	CBR3	carbonyl reductase 3 [Source:VGNC Symbol;Acc:VGNC:86228]	GO:0050890;;GO:0055114;;GO:0005829;;GO:0005654;;GO:0004090;;GO:0070402;;GO:0016491	biological_process;;biological_process;;cellular_component;;cellular_component;;molecular_function;;molecular_function;;molecular_function;;	BP:cognition;;BP:oxidation-reduction process;;CC:cytosol;;CC:nucleoplasm;;MF:carbonyl reductas;;MF:NADPH binding;;MF:oxidoreductase activity;;	K00084	CBR3	map00590;;map00980	Arachidonic acid metabolism;;Metabolism of xenobiotics by cytochrome P450	COG1028	S:Function unknown	NP_001231661.1	carbonyl reductase [NADPH] 3 [Sus scrofa]	sp|Q8K354|CBR3_MOUSE;;	Carbonyl reductase [NADPH] 3 OS=Mus musculus OX=10090 GN=Cbr3 PE=1 SV=1;;	PF00106.25;;PF13561.6;;PF08659.10	adh_short;;adh_short_C2;;KR	short chain dehydrogenase;;Enoyl;;KR domain
ENSSSCG00000044449		-	GO:0007155;;GO:0007156;;GO:0016021;;GO:0016020;;GO:0005886;;GO:0005509	biological_process;;biological_process;;cellular_component;;cellular_component;;cellular_component;;molecular_function;;	BP:cell adhesion;;BP:homophilic cell adhesion via plasma membrane adhesion molecules;;CC:integral component of membrane;;CC:membrane;;CC:plasma membrane;;MF:calcium ion binding;;	K16496	PCDHGB	------	------	ENOG410XQHI	U:Intracellular trafficking, secretion, and vesicular transport	OWK11852.1	hypothetical protein Celaphus_00003686 [Cervus elaphus hippelaphus]	sp|Q9Y5F8|PCDGJ_HUMAN;;	Protocadherin gamma-B7 OS=Homo sapiens OX=9606 GN=PCDHGB7 PE=2 SV=1;;	PF00028.17	Cadherin	Cadherin domain
ENSSSCG00000036612	TNFAIP2	TNF alpha induced protein 2 [Source:VGNC Symbol;Acc:VGNC:94251]	GO:0006887;;GO:0051601;;GO:0000145;;GO:0000149	biological_process;;biological_process;;cellular_component;;molecular_function;;	BP:exocytosis;;BP:exocyst localization;;CC:exocyst;;MF:SNARE binding;;	K19989	TNFAIP2, EXOC3L3	------	------	COG5173	U:Intracellular trafficking, secretion, and vesicular transport	XP_020937187.1	tumor necrosis factor alpha-induced protein 2 [Sus scrofa] >XP_020937188.1 tumor necrosis factor alpha-induced protein 2 [Sus scrofa]	sp|Q03169|TNAP2_HUMAN;;	Tumor necrosis factor alpha-induced protein 2 OS=Homo sapiens OX=9606 GN=TNFAIP2 PE=2 SV=2;;	PF06046.13	Sec6	Exocyst complex component Sec6
ENSSSCG00000016808	C5orf22	chromosome 16 C5orf22 homolog [Source:VGNC Symbol;Acc:VGNC:85951]	------	------	------	------	------	------	------	ENOG41109E9	S:Function unknown	XP_003359785.2	LOW QUALITY PROTEIN: UPF0489 protein C5orf22 homolog [Sus scrofa]	sp|Q49AR2|CE022_HUMAN;;	UPF0489 protein C5orf22 OS=Homo sapiens OX=9606 GN=C5orf22 PE=1 SV=2;;	PF12640.7	UPF0489	UPF0489 domain
ENSSSCG00000002274		heat shock protein family A (Hsp70) member 2 [Source:NCBI gene (formerly Entrezgene);Acc:100621324]	GO:0090084;;GO:0034605;;GO:0034620;;GO:0007140;;GO:0007141;;GO:0006986;;GO:0051085;;GO:0032781;;GO:0010971;;GO:0042026;;GO:1901896;;GO:0007286;;GO:0009409;;GO:0009408;;GO:0070194;;GO:0016192;;GO:0007283;;GO:0001934;;GO:0000795;;GO:0005739;;GO:0005737;;GO:0072687;;GO:0036128;;GO:0043209;;GO:0005634;;GO:0005654;;GO:0005886;;GO:0009986;;GO:0001673;;GO:0005829;;GO:0016887;;GO:0031072;;GO:0019899;;GO:…	biological_process;;biological_process;;biological_process;;biological_process;;biological_process;;biological_process;;biological_process;;biological_process;;biological_process;;biological_process;;biological_process;;biological_process;;biological_process;;biological_process;;biological_process;;biological_process;;biological_process;;biological_process;;cellular_component;;cellular_component;…	BP:negative regulation of inclusion body assembly;;BP:cellular response to heat;;BP:cellular response to unfolded protein;;BP:male meiosis;;BP:male meiosis I;;BP:response to unfolded protein;;BP:chaperone mediated protein folding requiring cofactor;;BP:positive regulation of ATPase activity;;BP:positive regulation of G2/M transition of mitotic cell cycle;;BP:protein refolding;;BP:positive regulat…	K03283	HSPA1s	map04141;;map04144;;map05162;;map05145;;map03040;;map04010;;map05134;;map04612;;map04213;;map04915	Protein processing in endoplasmic reticulum;;Endocytosis;;Measles;;Toxoplasmosis;;Spliceosome;;MAPK signaling pathway;;Legionellosis;;Antigen processing and presentation;;Longevity regulating pathway - multiple species;;Estrogen signaling pathway	COG0443	O:Posttranslational modification, protein turnover, chaperones	XP_003356782.2	LOW QUALITY PROTEIN: heat shock-related 70 kDa protein 2 [Sus scrofa]	sp|P17156|HSP72_MOUSE;;	Heat shock-related 70 kDa protein 2 OS=Mus musculus OX=10090 GN=Hspa2 PE=1 SV=2;;	------	------	------
ENSSSCG00000040673	TMEM140	transmembrane protein 140 [Source:VGNC Symbol;Acc:VGNC:94088]	GO:0016021;;GO:0016020	cellular_component;;cellular_component;;	CC:integral component of membrane;;CC:membrane;;	------	------	------	------	ENOG41119TG	S:Function unknown	XP_003134698.1	transmembrane protein 140 [Sus scrofa]	sp|Q9NV12|TM140_HUMAN;;	Transmembrane protein 140 OS=Homo sapiens OX=9606 GN=TMEM140 PE=1 SV=2;;	PF14985.6	TM140	TM140 protein family
ENSSSCG00000011397	SLC38A3	solute carrier family 38 member 3 [Source:VGNC Symbol;Acc:VGNC:93095]	GO:0089709;;GO:0006868;;GO:0006867;;GO:0015817;;GO:0051365;;GO:0003333;;GO:0061402;;GO:0015808;;GO:0016324;;GO:0016021;;GO:0016020;;GO:0005887;;GO:0005886;;GO:0015171;;GO:0005290;;GO:0015186;;GO:0015180;;GO:0015182	biological_process;;biological_process;;biological_process;;biological_process;;biological_process;;biological_process;;biological_process;;biological_process;;cellular_component;;cellular_component;;cellular_component;;cellular_component;;cellular_component;;molecular_function;;molecular_function;;molecular_function;;molecular_function;;molecular_function;;	BP:L-histidine transmembrane transport;;BP:glutamine transport;;BP:asparagine transport;;BP:histidine transport;;BP:cellular response to potassium ion starvation;;BP:amino acid transmembrane transport;;BP:positive regulation of transcription from RNA polymerase II promoter in response to acidic pH;;BP:L-alanine transport;;CC:apical plasma membrane;;CC:integral component of membrane;;CC:membrane;;…	K13576	SLC38A3, SNAT3	map04724;;map04964;;map04727	Glutamatergic synapse;;Proximal tubule bicarbonate reclamation;;GABAergic synapse	COG0814	S:Function unknown	XP_005669647.1	sodium-coupled neutral amino acid transporter 3 isoform X1 [Sus scrofa]	sp|Q99624|S38A3_HUMAN;;	Sodium-coupled neutral amino acid transporter 3 OS=Homo sapiens OX=9606 GN=SLC38A3 PE=1 SV=1;;	PF01490.18	Aa_trans	Transmembrane amino acid transporter protein
ENSSSCG00000000248	KRT5	keratin 6A [Source:NCBI gene (formerly Entrezgene);Acc:102164968]	GO:0005737;;GO:0045095;;GO:0005882;;GO:0005886;;GO:0005198;;GO:0097110	cellular_component;;cellular_component;;cellular_component;;cellular_component;;molecular_function;;molecular_function;;	CC:cytoplasm;;CC:keratin filament;;CC:intermediate filament;;CC:plasma membrane;;MF:structural molecule activity;;MF:scaffold protein binding;;	K07605	KRT2	------	------	ENOG410YY6B	S:Function unknown	XP_003126221.1	keratin, type II cytoskeletal 5 [Sus scrofa]	sp|A5A6M8|K2C5_PANTR;;	Keratin, type II cytoskeletal 5 OS=Pan troglodytes OX=9598 GN=KRT5 PE=2 SV=1;;	PF00038.21;;PF16208.5;;PF07926.12;;PF13166.6;;PF10473.9;;PF08317.11	Filament;;Keratin_2_head;;TPR_MLP1_2;;AAA_13;;CENP-F_leu_zip;;Spc7	Intermediate filament protein;;Keratin type II head;;TPR/MLP1/MLP2-like protein;;AAA domain;;Leucine-rich repeats of kinetochore protein Cenp-F/LEK1;;Spc7 kinetochore protein
ENSSSCG00000012427		-	GO:0000184;;GO:0006614;;GO:0019083;;GO:0002181;;GO:0006413;;GO:0006412;;GO:0005829;;GO:0005840;;GO:0022625;;GO:0005634;;GO:0016020;;GO:0005925;;GO:0019843;;GO:0003735;;GO:0003723	biological_process;;biological_process;;biological_process;;biological_process;;biological_process;;biological_process;;cellular_component;;cellular_component;;cellular_component;;cellular_component;;cellular_component;;cellular_component;;molecular_function;;molecular_function;;molecular_function;;	BP:nuclear-transcribed mRNA catabolic process, nonsense-mediated decay;;BP:SRP-dependent cotranslational protein targeting to membrane;;BP:viral transcription;;BP:cytoplasmic translation;;BP:translational initiation;;BP:translation;;CC:cytosol;;CC:ribosome;;CC:cytosolic large ribosomal subunit;;CC:nucleus;;CC:membrane;;CC:focal adhesion;;MF:rRNA binding;;MF:structural constituent of ribosome;;MF:…	K02940	RP-L9e, RPL9	map03010	Ribosome	COG0097	J:Translation, ribosomal structure and biogenesis	XP_017205696.1	PREDICTED: 60S ribosomal protein L9 [Oryctolagus cuniculus]	sp|P32969|RL9_HUMAN;;	60S ribosomal protein L9 OS=Homo sapiens OX=9606 GN=RPL9 PE=1 SV=1;;	PF00347.23	Ribosomal_L6	Ribosomal protein L6
ENSSSCG00000035249	GADD45G	growth arrest and DNA damage inducible gamma [Source:VGNC Symbol;Acc:VGNC:88318]	GO:0000185;;GO:0030154;;GO:0051726;;GO:0006915;;GO:0043065;;GO:0046330;;GO:1900745;;GO:0007275;;GO:0005737;;GO:0005634	biological_process;;biological_process;;biological_process;;biological_process;;biological_process;;biological_process;;biological_process;;biological_process;;cellular_component;;cellular_component;;	BP:activation of MAPKKK activity;;BP:cell differentiation;;BP:regulation of cell cycle;;BP:apoptotic process;;BP:positive regulation of apoptotic process;;BP:positive regulation of JNK cascade;;BP:positive regulation of p38MAPK cascade;;BP:multicellular organism development;;CC:cytoplasm;;CC:nucleus;;	K04402	GADD45	map04110;;map05214;;map05216;;map05217;;map05210;;map04115;;map05212;;map05213;;map05218;;map04010;;map05169;;map04218;;map04210;;map05226;;map05223;;map05202;;map05200;;map04068;;map05225;;map05224;;map04064;;map05220;;map05222	Cell cycle;;Glioma;;Thyroid cancer;;Basal cell carcinoma;;Colorectal cancer;;p53 signaling pathway;;Pancreatic cancer;;Endometrial cancer;;Melanoma;;MAPK signaling pathway;;Epstein-Barr virus infection;;Cellular senescence;;Apoptosis;;Gastric cancer;;Non-small cell lung cancer;;Transcriptional misregulation in cancer;;Pathways in cancer;;FoxO signaling pathway;;Hepatocellular carcinoma;;Breast ca…	ENOG4111FXB	O:Posttranslational modification, protein turnover, chaperones	XP_005340283.2	growth arrest and DNA damage-inducible protein GADD45 gamma [Ictidomys tridecemlineatus]	sp|Q2KIX1|GA45G_BOVIN;;	Growth arrest and DNA damage-inducible protein GADD45 gamma OS=Bos taurus OX=9913 GN=GADD45G PE=2 SV=1;;	PF01248.26	Ribosomal_L7Ae	Ribosomal protein L7Ae/L30e/S12e/Gadd45 family
ENSSSCG00000000705	CD27	CD27 molecule [Source:VGNC Symbol;Acc:VGNC:86403]	GO:0046330;;GO:0070233;;GO:0045582;;GO:0097191;;GO:0045579;;GO:0043154;;GO:0043066;;GO:0009897;;GO:0016021;;GO:0016020;;GO:0009986;;GO:0004888;;GO:0043027	biological_process;;biological_process;;biological_process;;biological_process;;biological_process;;biological_process;;biological_process;;cellular_component;;cellular_component;;cellular_component;;cellular_component;;molecular_function;;molecular_function;;	BP:positive regulation of JNK cascade;;BP:negative regulation of T cell apoptotic process;;BP:positive regulation of T cell differentiation;;BP:extrinsic apoptotic signaling pathway;;BP:positive regulation of B cell differentiation;;BP:negative regulation of cysteine-type endopeptidase activity involved in apoptotic process;;BP:negative regulation of apoptotic process;;CC:external side of plasma …	K05144	TNFRSF7, CD27	map04060	Cytokine-cytokine receptor interaction	ENOG410ZDEA;;ENOG4111SQB	U:Intracellular trafficking, secretion, and vesicular transport;;	NP_001265692.1	CD27 antigen precursor [Sus scrofa] >AGB13926.1 CD27 [Sus scrofa]	sp|P26842|CD27_HUMAN;;	CD27 antigen OS=Homo sapiens OX=9606 GN=CD27 PE=1 SV=2;;	PF00020.18	TNFR_c6	TNFR/NGFR cysteine-rich region
ENSSSCG00000015322	TFPI2	tissue factor pathway inhibitor 2 [Source:VGNC Symbol;Acc:VGNC:93922]	GO:0007599;;GO:0007596;;GO:0010466;;GO:0010951;;GO:0005615;;GO:0005576;;GO:0030414;;GO:0004867	biological_process;;biological_process;;biological_process;;biological_process;;cellular_component;;cellular_component;;molecular_function;;molecular_function;;	BP:hemostasis;;BP:blood coagulation;;BP:negative regulation of peptidase activity;;BP:negative regulation of endopeptidase activity;;CC:extracellular space;;CC:extracellular region;;MF:peptidase inhibitor activity;;MF:serine-type endopeptidase inhibitor activity;;	K23087	TFPI2	------	------	ENOG410XQNP	O:Posttranslational modification, protein turnover, chaperones	XP_005667666.2	tissue factor pathway inhibitor 2 [Sus scrofa]	sp|Q7YRQ8|TFPI2_BOVIN;;	Tissue factor pathway inhibitor 2 OS=Bos taurus OX=9913 GN=TFPI2 PE=2 SV=1;;	PF00014.23	Kunitz_BPTI	Kunitz/Bovine pancreatic trypsin inhibitor domain
ENSSSCG00000004390	SESN1	sestrin 1 [Source:VGNC Symbol;Acc:VGNC:92753]	GO:1901031;;GO:0072593;;GO:1904262;;GO:0034198;;GO:0042149;;GO:0098869;;GO:0005737;;GO:0005654;;GO:0005634;;GO:0001650;;GO:0061700;;GO:0070728	biological_process;;biological_process;;biological_process;;biological_process;;biological_process;;biological_process;;cellular_component;;cellular_component;;cellular_component;;cellular_component;;cellular_component;;molecular_function;;	BP:regulation of response to reactive oxygen species;;BP:reactive oxygen species metabolic process;;BP:negative regulation of TORC1 signaling;;BP:cellular response to amino acid starvation;;BP:cellular response to glucose starvation;;BP:cellular oxidant detoxification;;CC:cytoplasm;;CC:nucleoplasm;;CC:nucleus;;CC:fibrillar center;;CC:GATOR2 complex;;MF:leucine binding;;	K10141	SESN1_3	map04211;;map04115	Longevity regulating pathway;;p53 signaling pathway	ENOG410XP7Z	S:Function unknown	XP_020946514.1	sestrin-1 isoform X1 [Sus scrofa] >XP_020946521.1 sestrin-1 isoform X1 [Sus scrofa]	sp|Q4R6P7|SESN1_MACFA;;	Sestrin-1 OS=Macaca fascicularis OX=9541 GN=SESN1 PE=2 SV=1;;	PF04636.13;;PF02627.20	PA26;;CMD	PA26 p53-induced protein;;Carboxymuconolactone decarboxylase family
ENSSSCG00000018402		-	------	------	------	------	------	------	------	------	------	------	------	------	------	------	------	------
ENSSSCG00000008347	FBXO48	F-box protein 48 [Source:VGNC Symbol;Acc:VGNC:88051]	GO:0031146;;GO:0019005	biological_process;;cellular_component;;	BP:SCF-dependent proteasomal ubiquitin-dependent protein catabolic process;;CC:SCF ubiquitin ligase complex;;	------	------	------	------	ENOG41125II	S:Function unknown	XP_020943079.1	F-box only protein 48 [Sus scrofa] >XP_020943080.1 F-box only protein 48 [Sus scrofa] >XP_020943081.1 F-box only protein 48 [Sus scrofa] >XP_020943082.1 F-box only protein 48 [Sus scrofa] >XP_020943083.1 F-box only protein 48 [Sus scrofa]	sp|Q5FWF7|FBX48_HUMAN;;	F-box only protein 48 OS=Homo sapiens OX=9606 GN=FBXO48 PE=1 SV=1;;	PF12937.7;;PF00646.33	F-box-like;;F-box	F-box-like;;F-box domain
ENSSSCG00000011147	AKR1C2	aldo-keto reductase family 1, member C1 [Source:NCBI gene (formerly Entrezgene);Acc:733634]	GO:0008202;;GO:0055114;;GO:0005829;;GO:0016229;;GO:0004032;;GO:0008106;;GO:0047086;;GO:0016491	biological_process;;biological_process;;cellular_component;;molecular_function;;molecular_function;;molecular_function;;molecular_function;;molecular_function;;	BP:steroid metabolic process;;BP:oxidation-reduction process;;CC:cytosol;;MF:steroid dehydrogenase activity;;MF:aldito;;MF:alcohol dehydrogenas;;MF:ketosteroid monooxygenase activity;;MF:oxidoreductase activity;;	K04119	AKR1C3	map00590;;map00140;;map00790;;map04913	Arachidonic acid metabolism;;Steroid hormone biosynthesis;;Folate biosynthesis;;Ovarian steroidogenesis	COG0656	S:Function unknown	XP_005668287.1	aldo-keto reductase family 1 member C1 isoform X1 [Sus scrofa] >XP_005668288.1 aldo-keto reductase family 1 member C1 isoform X1 [Sus scrofa] >XP_005668289.1 aldo-keto reductase family 1 member C1 isoform X1 [Sus scrofa] >XP_005668293.1 aldo-keto reductase family 1 member C1 isoform X1 [Sus scrofa] >XP_013835808.1 aldo-keto reductase family 1 member C1 isoform X1 [Sus scrofa]	sp|P52898|DDBX_BOVIN;;	Dihydrodiol dehydrogenase 3 OS=Bos taurus OX=9913 PE=2 SV=1;;	PF00248.21	Aldo_ket_red	Aldo/keto reductase family
ENSSSCG00000026516	EPHB3	EPH receptor B3 [Source:VGNC Symbol;Acc:VGNC:87738]	GO:0022038;;GO:0033674;;GO:0018108;;GO:0060021;;GO:0022407;;GO:0007169;;GO:0007411;;GO:0007413;;GO:0043087;;GO:0007275;;GO:0051135;;GO:0001525;;GO:0046777;;GO:0042531;;GO:0070102;;GO:0016477;;GO:0060996;;GO:0060997;;GO:0021952;;GO:0006468;;GO:0048538;;GO:0032816;;GO:0042104;;GO:0032729;;GO:0001655;;GO:0002827;;GO:0048013;;GO:0031290;;GO:0050770;;GO:0034446;;GO:0050671;;GO:0010536;;GO:0051965;;GO:…	biological_process;;biological_process;;biological_process;;biological_process;;biological_process;;biological_process;;biological_process;;biological_process;;biological_process;;biological_process;;biological_process;;biological_process;;biological_process;;biological_process;;biological_process;;biological_process;;biological_process;;biological_process;;biological_process;;biological_process;…	BP:corpus callosum development;;BP:positive regulation of kinase activity;;BP:peptidyl-tyrosine phosphorylation;;BP:palate development;;BP:regulation of cell-cell adhesion;;BP:transmembrane receptor protein tyrosine kinase signaling pathway;;BP:axon guidance;;BP:axonal fasciculation;;BP:regulation of GTPase activity;;BP:multicellular organism development;;BP:positive regulation of NK T cell activ…	K05112	EPHB3, HEK2, ETK2	map04360	Axon guidance	COG0515	S:Function unknown	XP_003358781.3	ephrin type-B receptor 3 isoform X1 [Sus scrofa]	sp|P54753|EPHB3_HUMAN;;	Ephrin type-B receptor 3 OS=Homo sapiens OX=9606 GN=EPHB3 PE=1 SV=2;;	PF07714.17;;PF01404.19;;PF00069.25;;PF00041.21;;PF00536.30;;PF14575.6;;PF07647.17;;PF07699.13;;PF16656.5	Pkinase_Tyr;;Ephrin_lbd;;Pkinase;;fn3;;SAM_1;;EphA2_TM;;SAM_2;;Ephrin_rec_like;;Pur_ac_phosph_N	Protein tyrosine kinase;;Ephrin receptor ligand binding domain;;Protein kinase domain;;Fibronectin type III domain;;SAM domain;;Ephrin type-A receptor 2 transmembrane domain;;SAM domain;;Putative ephrin-receptor like;;Purple acid Phosphatase, N-terminal domain
ENSSSCG00000028807		-	------	------	------	------	------	------	------	------	------	------	------	------	------	------	------	------
ENSSSCG00000006861	EXTL2	exostosin like glycosyltransferase 2 [Source:VGNC Symbol;Acc:VGNC:87849]	GO:0006486;;GO:0006044;;GO:0019276;;GO:0005654;;GO:0005783;;GO:0005829;;GO:0016020;;GO:0005789;;GO:0016021;;GO:0030145;;GO:0005539;;GO:0001888;;GO:0016757;;GO:0047237;;GO:0035248	biological_process;;biological_process;;biological_process;;cellular_component;;cellular_component;;cellular_component;;cellular_component;;cellular_component;;cellular_component;;molecular_function;;molecular_function;;molecular_function;;molecular_function;;molecular_function;;molecular_function;;	BP:protein glycosylation;;BP:N-acetylglucosamine metabolic process;;BP:UDP-N-acetylgalactosamine metabolic process;;CC:nucleoplasm;;CC:endoplasmic reticulum;;CC:cytosol;;CC:membrane;;CC:endoplasmic reticulum membrane;;CC:integral component of membrane;;MF:manganese ion binding;;MF:glycosaminoglycan binding;;MF:glucuronyl-galactosyl-proteoglycan 4-alpha-N-acetylglucosaminyltransferase activity;;MF…	K02369	EXTL2	map00534	Glycosaminoglycan biosynthesis - heparan sulfate / heparin	ENOG410XQYV	S:Function unknown	NP_001230478.1	exostosin-like 2 [Sus scrofa] >XP_013843622.1 exostosin-like 2 isoform X1 [Sus scrofa]	sp|Q9ES89|EXTL2_MOUSE;;	Exostosin-like 2 OS=Mus musculus OX=10090 GN=Extl2 PE=1 SV=1;;	PF09258.10	Glyco_transf_64	Glycosyl transferase family 64 domain
ENSSSCG00000045831		-	------	------	------	------	------	------	------	------	------	VFV33854.1	Hypothetical predicted protein, partial [Lynx pardinus]	------	------	------	------	------
ENSSSCG00000025134	FAM171B	family with sequence similarity 171 member B [Source:VGNC Symbol;Acc:VGNC:96218]	GO:0016021;;GO:0016020	cellular_component;;cellular_component;;	CC:integral component of membrane;;CC:membrane;;	------	------	------	------	ENOG410YAPI	U:Intracellular trafficking, secretion, and vesicular transport	XP_003133578.1	protein FAM171B [Sus scrofa]	sp|Q6P995|F171B_HUMAN;;	Protein FAM171B OS=Homo sapiens OX=9606 GN=FAM171B PE=2 SV=3;;	PF10577.9	UPF0560	Uncharacterised protein family UPF0560
ENSSSCG00000012415	NAP1L2	nucleosome assembly protein 1-like 2 [Source:NCBI gene (formerly Entrezgene);Acc:100525798]	GO:2000617;;GO:0035066;;GO:0030154;;GO:0071442;;GO:0045666;;GO:2000035;;GO:0006334;;GO:0005634;;GO:0042393;;GO:0003682	biological_process;;biological_process;;biological_process;;biological_process;;biological_process;;biological_process;;biological_process;;cellular_component;;molecular_function;;molecular_function;;	BP:positive regulation of histone H3-K9 acetylation;;BP:positive regulation of histone acetylation;;BP:cell differentiation;;BP:positive regulation of histone H3-K14 acetylation;;BP:positive regulation of neuron differentiation;;BP:regulation of stem cell division;;BP:nucleosome assembly;;CC:nucleus;;MF:histone binding;;MF:chromatin binding;;	K11280	NAP1L2, BPX	------	------	ENOG410XQN9	S:Function unknown	XP_003135234.1	nucleosome assembly protein 1-like 2 [Sus scrofa] >XP_020936423.1 nucleosome assembly protein 1-like 2 [Sus scrofa]	sp|Q9ULW6|NP1L2_HUMAN;;	Nucleosome assembly protein 1-like 2 OS=Homo sapiens OX=9606 GN=NAP1L2 PE=1 SV=1;;	PF00956.18	NAP	Nucleosome assembly protein
ENSSSCG00000039890	RASL11A	RAS like family 11 member A [Source:VGNC Symbol;Acc:VGNC:92119]	GO:0045943;;GO:0007165;;GO:0005730;;GO:0016020;;GO:0003924;;GO:0000166;;GO:0005525	biological_process;;biological_process;;cellular_component;;cellular_component;;molecular_function;;molecular_function;;molecular_function;;	BP:positive regulation of transcription from RNA polymerase I promoter;;BP:signal transduction;;CC:nucleolus;;CC:membrane;;MF:GTPase activity;;MF:nucleotide binding;;MF:GTP binding;;	K07852	RASL11A	------	------	COG1100	J:Translation, ribosomal structure and biogenesis	XP_003482916.2	ras-like protein family member 11A [Sus scrofa]	sp|Q6T310|RSLBA_HUMAN;;	Ras-like protein family member 11A OS=Homo sapiens OX=9606 GN=RASL11A PE=2 SV=1;;	PF00071.22;;PF08477.13;;PF01926.23	Ras;;Roc;;MMR_HSR1	Ras family;;Ras of Complex, Roc, domain of DAPkinase;;50S ribosome-binding GTPase
ENSSSCG00000034635	DOC2A	double C2 domain alpha [Source:VGNC Symbol;Acc:VGNC:87388]	GO:0017158;;GO:0061669;;GO:0007268;;GO:0005730;;GO:0016020;;GO:0005654;;GO:0098793;;GO:0030054;;GO:0045202;;GO:0005544;;GO:0005509;;GO:0046872	biological_process;;biological_process;;biological_process;;cellular_component;;cellular_component;;cellular_component;;cellular_component;;cellular_component;;cellular_component;;molecular_function;;molecular_function;;molecular_function;;	BP:regulation of calcium ion-dependent exocytosis;;BP:spontaneous neurotransmitter secretion;;BP:chemical synaptic transmission;;CC:nucleolus;;CC:membrane;;CC:nucleoplasm;;CC:presynapse;;CC:cell junction;;CC:synapse;;MF:calcium-dependent phospholipid binding;;MF:calcium ion binding;;MF:metal ion binding;;	K19916	DOC2A	------	------	ENOG410YZ99	S:Function unknown	XP_020943649.1	double C2-like domain-containing protein alpha isoform X2 [Sus scrofa]	sp|P70611|DOC2A_RAT;;	Double C2-like domain-containing protein alpha OS=Rattus norvegicus OX=10116 GN=Doc2a PE=1 SV=1;;	PF00168.30	C2	C2 domain
ENSSSCG00000040316	U2	U2 spliceosomal RNA [Source:RFAM;Acc:RF00004]	GO:0016021	cellular_component;;	CC:integral component of membrane;;	------	------	------	------	------	------	CAA24954.2	unnamed protein product [Xenopus laevis]	------	------	------	------	------
ENSSSCG00000008554	ABHD1	abhydrolase domain containing 1 [Source:VGNC Symbol;Acc:VGNC:84968]	GO:0044255;;GO:0051793;;GO:0051792;;GO:0016021;;GO:0016020;;GO:0016787;;GO:0008126;;GO:0034338;;GO:0016298;;GO:0047372	biological_process;;biological_process;;biological_process;;cellular_component;;cellular_component;;molecular_function;;molecular_function;;molecular_function;;molecular_function;;molecular_function;;	BP:cellular lipid metabolic process;;BP:medium-chain fatty acid catabolic process;;BP:medium-chain fatty acid biosynthetic process;;CC:integral component of membrane;;CC:membrane;;MF:hydrolase activity;;MF:acetylesterase activity;;MF:short-chain carboxylesterase activity;;MF:lipase activity;;MF:acylglycerol lipase activity;;	K13696	ABHD1_3	------	------	COG0429	S:Function unknown	XP_005662729.2	protein ABHD1 isoform X2 [Sus scrofa]	sp|Q3T0A0|ABHD1_BOVIN;;	Protein ABHD1 OS=Bos taurus OX=9913 GN=ABHD1 PE=2 SV=1;;	PF00561.20;;PF12146.8;;PF12697.7	Abhydrolase_1;;Hydrolase_4;;Abhydrolase_6	alpha/beta hydrolase fold;;Serine aminopeptidase, S33;;Alpha/beta hydrolase family
ENSSSCG00000038374	CIART	circadian associated repressor of transcription [Source:VGNC Symbol;Acc:VGNC:86694]	GO:0032922;;GO:0045892;;GO:0045475;;GO:0005634;;GO:0070888;;GO:0000976;;GO:0000978;;GO:0000980	biological_process;;biological_process;;biological_process;;cellular_component;;molecular_function;;molecular_function;;molecular_function;;molecular_function;;	BP:circadian regulation of gene expression;;BP:negative regulation of transcription, DNA-templated;;BP:locomotor rhythm;;CC:nucleus;;MF:E-box binding;;MF:transcription regulatory region sequence-specific DNA binding;;MF:RNA polymerase II core promoter proximal region sequence-specific DNA binding;;MF:RNA polymerase II distal enhancer sequence-specific DNA binding;;	K21599	CIART, CHRONO, GM129	------	------	ENOG410YK16	S:Function unknown	XP_020945571.1	circadian-associated transcriptional repressor isoform X1 [Sus scrofa] >XP_020945572.1 circadian-associated transcriptional repressor isoform X1 [Sus scrofa]	sp|Q8N365|CIART_HUMAN;;	Circadian-associated transcriptional repressor OS=Homo sapiens OX=9606 GN=CIART PE=1 SV=1;;	PF15673.5	Ciart	Circadian-associated transcriptional repressor
ENSSSCG00000046374		-	------	------	------	------	------	------	------	------	------	------	------	------	------	------	------	------
ENSSSCG00000020984	LXN	latexin [Source:VGNC Symbol;Acc:VGNC:89899]	GO:0010951;;GO:0050965;;GO:0005615;;GO:0008191	biological_process;;biological_process;;cellular_component;;molecular_function;;	BP:negative regulation of endopeptidase activity;;BP:detection of temperature stimulus involved in sensory perception of pain;;CC:extracellular space;;MF:metalloendopeptidase inhibitor activity;;	K23594	LXN	------	------	ENOG4111KGW	S:Function unknown	TEA30344.1	hypothetical protein DBR06_SOUSAS17910023, partial [Sousa chinensis]	sp|P70202|LXN_MOUSE;;	Latexin OS=Mus musculus OX=10090 GN=Lxn PE=1 SV=2;;	PF06907.12	Latexin	Latexin
ENSSSCG00000037781		-	GO:0016021	cellular_component;;	CC:integral component of membrane;;	------	------	------	------	------	------	BAE87627.1	unnamed protein product [Macaca fascicularis]	------	------	------	------	------
ENSSSCG00000048062		-	GO:0042147;;GO:0015031;;GO:0006886;;GO:0005794;;GO:0030027;;GO:0005829;;GO:0016020;;GO:0030904;;GO:0042995;;GO:0005768;;GO:0031901;;GO:0010008;;GO:0008289;;GO:0035091	biological_process;;biological_process;;biological_process;;cellular_component;;cellular_component;;cellular_component;;cellular_component;;cellular_component;;cellular_component;;cellular_component;;cellular_component;;cellular_component;;molecular_function;;molecular_function;;	BP:retrograde transport, endosome to Golgi;;BP:protein transport;;BP:intracellular protein transport;;CC:Golgi apparatus;;CC:lamellipodium;;CC:cytosol;;CC:membrane;;CC:retromer complex;;CC:cell projection;;CC:endosome;;CC:early endosome membrane;;CC:endosome membrane;;MF:lipid binding;;MF:phosphatidylinositol binding;;	K17917	SNX1_2	map04144	Endocytosis	COG5391	U:Intracellular trafficking, secretion, and vesicular transport	XP_020949569.1	sorting nexin-1 [Sus scrofa]	sp|Q5RFP8|SNX1_PONAB;;	Sorting nexin-1 OS=Pongo abelii OX=9601 GN=SNX1 PE=2 SV=1;;	PF09325.10;;PF00787.24;;PF03700.13;;PF10456.9	Vps5;;PX;;Sorting_nexin;;BAR_3_WASP_bdg	Vps5 C terminal like;;PX domain;;Sorting nexin, N-terminal domain;;WASP-binding domain of Sorting nexin protein
ENSSSCG00000034213	ACER2	alkaline ceramidase 2 [Source:VGNC Symbol;Acc:VGNC:85010]	GO:0035690;;GO:0010942;;GO:0042981;;GO:0090285;;GO:0033629;;GO:0010506;;GO:0006665;;GO:0008284;;GO:0032526;;GO:0006629;;GO:0030330;;GO:0006919;;GO:0006974;;GO:0001953;;GO:0046514;;GO:0046512;;GO:0006672;;GO:0030173;;GO:0016021;;GO:0016020;;GO:0005794;;GO:0017040;;GO:0016787;;GO:0102121;;GO:0071633;;GO:0016811	biological_process;;biological_process;;biological_process;;biological_process;;biological_process;;biological_process;;biological_process;;biological_process;;biological_process;;biological_process;;biological_process;;biological_process;;biological_process;;biological_process;;biological_process;;biological_process;;biological_process;;cellular_component;;cellular_component;;cellular_component;…	BP:cellular response to drug;;BP:positive regulation of cell death;;BP:regulation of apoptotic process;;BP:negative regulation of protein glycosylation in Golgi;;BP:negative regulation of cell adhesion mediated by integrin;;BP:regulation of autophagy;;BP:sphingolipid metabolic process;;BP:positive regulation of cell proliferation;;BP:response to retinoic acid;;BP:lipid metabolic process;;BP:DNA d…	K01441	ACER1_2, ASAH3	map00600;;map04071	Sphingolipid metabolism;;Sphingolipid signaling pathway	ENOG4111RPN	U:Intracellular trafficking, secretion, and vesicular transport	XP_014923196.2	alkaline ceramidase 2 [Acinonyx jubatus]	sp|Q8VD53|ACER2_MOUSE;;	Alkaline ceramidase 2 OS=Mus musculus OX=10090 GN=Acer2 PE=1 SV=1;;	PF05875.12	Ceramidase	Ceramidase
ENSSSCG00000023467		glutathione S-transferase A4 [Source:NCBI gene (formerly Entrezgene);Acc:100510917]	GO:0006805;;GO:0006749;;GO:0004364	biological_process;;biological_process;;molecular_function;;	BP:xenobiotic metabolic process;;BP:glutathione metabolic process;;MF:glutathione transferase activity;;	K00799	GST, gst	map00983;;map00480;;map05204;;map00982;;map00980;;map05418;;map05225;;map04212;;map01524;;map05200	Drug metabolism - other enzymes;;Glutathione metabolism;;Chemical carcinogenesis;;Drug metabolism - cytochrome P450;;Metabolism of xenobiotics by cytochrome P450;;Fluid shear stress and atherosclerosis;;Hepatocellular carcinoma;;Longevity regulating pathway - worm;;Platinum drug resistance;;Pathways in cancer	ENOG4111VAU	O:Posttranslational modification, protein turnover, chaperones	XP_003128841.1	glutathione S-transferase A4 [Sus scrofa]	sp|P24472|GSTA4_MOUSE;;	Glutathione S-transferase A4 OS=Mus musculus OX=10090 GN=Gsta4 PE=1 SV=3;;	PF14497.6;;PF00043.25;;PF02798.20;;PF13417.6	GST_C_3;;GST_C;;GST_N;;GST_N_3	Glutathione S-transferase, C-terminal domain;;Glutathione S-transferase, C-terminal domain;;Glutathione S-transferase, N-terminal domain;;Glutathione S-transferase, N-terminal domain
ENSSSCG00000012871	FGF19	fibroblast growth factor 19 [Source:VGNC Symbol;Acc:VGNC:88108]	GO:0008284;;GO:0046330;;GO:0070858;;GO:0010629;;GO:0046326;;GO:0070374;;GO:0008543;;GO:0001934;;GO:0005576;;GO:0008083;;GO:0005104	biological_process;;biological_process;;biological_process;;biological_process;;biological_process;;biological_process;;biological_process;;biological_process;;cellular_component;;molecular_function;;molecular_function;;	BP:positive regulation of cell proliferation;;BP:positive regulation of JNK cascade;;BP:negative regulation of bile acid biosynthetic process;;BP:negative regulation of gene expression;;BP:positive regulation of glucose import;;BP:positive regulation of ERK1 and ERK2 cascade;;BP:fibroblast growth factor receptor signaling pathway;;BP:positive regulation of protein phosphorylation;;CC:extracellula…	K04358	FGF	map04810;;map05200;;map04015;;map04014;;map05218;;map04010;;map05224;;map05226;;map04151	Regulation of actin cytoskeleton;;Pathways in cancer;;Rap1 signaling pathway;;Ras signaling pathway;;Melanoma;;MAPK signaling pathway;;Breast cancer;;Gastric cancer;;PI3K-Akt signaling pathway	ENOG4111IPH	U:Intracellular trafficking, secretion, and vesicular transport	XP_003122468.1	fibroblast growth factor 19 [Sus scrofa]	sp|O95750|FGF19_HUMAN;;	Fibroblast growth factor 19 OS=Homo sapiens OX=9606 GN=FGF19 PE=1 SV=1;;	PF00167.18;;PF06268.13	FGF;;Fascin	Fibroblast growth factor;;Fascin domain
ENSSSCG00000047365		-	GO:0003964;;GO:0004519	molecular_function;;molecular_function;;	MF:RNA-directed DNA polymerase activity;;MF:endonuclease activity;;	------	------	------	------	ENOG410Y3WU	S:Function unknown	ABR01162.1	endonuclease/reverse transcriptase [Sus scrofa]	sp|O00370|LORF2_HUMAN;;	LINE-1 retrotransposable element ORF2 protein OS=Homo sapiens OX=9606 PE=1 SV=1;;	------	------	------
ENSSSCG00000013260	MDK	midkine [Source:NCBI gene (formerly Entrezgene);Acc:100359358]	GO:1905564;;GO:0048714;;GO:2000249;;GO:1905555;;GO:1901215;;GO:0007614;;GO:0010667;;GO:0007162;;GO:0043524;;GO:0007165;;GO:2000347;;GO:0021987;;GO:0001662;;GO:2000391;;GO:0050729;;GO:0002286;;GO:0090023;;GO:0045785;;GO:1900026;;GO:0106015;;GO:0009611;;GO:0032330;;GO:0046850;;GO:1904036;;GO:0010996;;GO:0048477;;GO:0030421;;GO:2001224;;GO:0090090;;GO:0030335;;GO:0061036;;GO:2001184;;GO:1905653;;GO:…	biological_process;;biological_process;;biological_process;;biological_process;;biological_process;;biological_process;;biological_process;;biological_process;;biological_process;;biological_process;;biological_process;;biological_process;;biological_process;;biological_process;;biological_process;;biological_process;;biological_process;;biological_process;;biological_process;;biological_process;…	BP:positive regulation of vascular endothelial cell proliferation;;BP:positive regulation of oligodendrocyte differentiation;;BP:regulation of actin cytoskeleton reorganization;;BP:positive regulation of patterning of blood vessels;;BP:negative regulation of neuron death;;BP:short-term memory;;BP:negative regulation of cardiac muscle cell apoptotic process;;BP:negative regulation of cell adhesion…	K06828	MDK	------	------	ENOG4111ZWP	U:Intracellular trafficking, secretion, and vesicular transport	XP_005660995.1	midkine isoform X1 [Sus scrofa] >XP_005660996.1 midkine isoform X1 [Sus scrofa]	sp|P21741|MK_HUMAN;;	Midkine OS=Homo sapiens OX=9606 GN=MDK PE=1 SV=1;;	PF05196.13;;PF01091.18	PTN_MK_N;;PTN_MK_C	PTN/MK heparin-binding protein family, N-terminal domain;;PTN/MK heparin-binding protein family, C-terminal domain
ENSSSCG00000039106		-	GO:0016021	cellular_component;;	CC:integral component of membrane;;	------	------	------	------	------	------	BAE90738.1	unnamed protein product [Macaca fascicularis]	------	------	------	------	------
ENSSSCG00000007523	TUBB1	tubulin beta 1 class VI [Source:VGNC Symbol;Acc:VGNC:95804]	GO:0000278;;GO:0007017;;GO:0000226;;GO:0051225;;GO:0005737;;GO:0005856;;GO:0005874;;GO:0005200;;GO:0003924;;GO:0000166;;GO:0005525	biological_process;;biological_process;;biological_process;;biological_process;;cellular_component;;cellular_component;;cellular_component;;molecular_function;;molecular_function;;molecular_function;;molecular_function;;	BP:mitotic cell cycle;;BP:microtubule-based process;;BP:microtubule cytoskeleton organization;;BP:spindle assembly;;CC:cytoplasm;;CC:cytoskeleton;;CC:microtubule;;MF:structural constituent of cytoskeleton;;MF:GTPase activity;;MF:nucleotide binding;;MF:GTP binding;;	K07375	TUBB	map04540;;map05010;;map05016;;map05130;;map04145	Gap junction;;Alzheimer disease;;Huntington disease;;Pathogenic Escherichia coli infection;;Phagosome	COG5023	K:Transcription	NP_001107168.1	tubulin beta-1 chain [Sus scrofa] >CAN13204.1 tubulin, beta family 1 [Sus scrofa]	sp|Q9H4B7|TBB1_HUMAN;;	Tubulin beta-1 chain OS=Homo sapiens OX=9606 GN=TUBB1 PE=1 SV=1;;	PF00091.25;;PF03953.17;;PF10644.9	Tubulin;;Tubulin_C;;Misat_Tub_SegII	Tubulin/FtsZ family, GTPase domain;;Tubulin C-terminal domain;;Misato Segment II tubulin-like domain
ENSSSCG00000039278	U1	U1 spliceosomal RNA [Source:RFAM;Acc:RF00003]	------	------	------	------	------	------	------	ENOG4111AW1	S:Function unknown	VFV43673.1	Hypothetical predicted protein, partial [Lynx pardinus]	------	------	------	------	------
ENSSSCG00000011740	SERPINI1	serpin family I member 1 [Source:VGNC Symbol;Acc:VGNC:92747]	GO:0010951;;GO:0005615;;GO:0034774;;GO:0005576;;GO:0060205;;GO:0043025;;GO:0004867	biological_process;;cellular_component;;cellular_component;;cellular_component;;cellular_component;;cellular_component;;molecular_function;;	BP:negative regulation of endopeptidase activity;;CC:extracellular space;;CC:secretory granule lumen;;CC:extracellular region;;CC:cytoplasmic vesicle lumen;;CC:neuronal cell body;;MF:serine-type endopeptidase inhibitor activity;;	K23412	SERPINI1	------	------	COG4826	S:Function unknown	XP_001926075.4	neuroserpin [Sus scrofa] >XP_020925421.1 neuroserpin [Sus scrofa]	sp|Q99574|NEUS_HUMAN;;	Neuroserpin OS=Homo sapiens OX=9606 GN=SERPINI1 PE=1 SV=1;;	PF00079.20	Serpin	Serpin
ENSSSCG00000016260	SLC16A14	solute carrier family 16 member 14 [Source:VGNC Symbol;Acc:VGNC:96129]	GO:0055085;;GO:0016021;;GO:0016020;;GO:0022857	biological_process;;cellular_component;;cellular_component;;molecular_function;;	BP:transmembrane transport;;CC:integral component of membrane;;CC:membrane;;MF:transmembrane transporter activity;;	K08190	SLC16A14	------	------	COG0477;;ENOG41100FE;;ENOG410ZQ62	G:Carbohydrate transport and metabolism;;	XP_020930785.1	monocarboxylate transporter 14 [Sus scrofa] >XP_020930786.1 monocarboxylate transporter 14 [Sus scrofa]	sp|Q7RTX9|MOT14_HUMAN;;	Monocarboxylate transporter 14 OS=Homo sapiens OX=9606 GN=SLC16A14 PE=2 SV=1;;	PF07690.16	MFS_1	Major Facilitator Superfamily
ENSSSCG00000034688		histone H4 [Source:NCBI gene (formerly Entrezgene);Acc:110261674]	GO:0006352;;GO:0006334;;GO:0042025;;GO:0005634;;GO:0000786;;GO:0005694;;GO:0003677;;GO:0046982	biological_process;;biological_process;;cellular_component;;cellular_component;;cellular_component;;cellular_component;;molecular_function;;molecular_function;;	BP:DNA-templated transcription, initiation;;BP:nucleosome assembly;;CC:host cell nucleus;;CC:nucleus;;CC:nucleosome;;CC:chromosome;;MF:DNA binding;;MF:protein heterodimerization activity;;	K11254;K11253	H4;H3	map05034;;map05203;;map05322;;map05131;;map05202	Alcoholism;;Viral carcinogenesis;;Systemic lupus erythematosus;;Shigellosis;;Transcriptional misregulation in cancer	COG2036	B:Chromatin structure and dynamics	XP_022417992.1	histone H4-like [Delphinapterus leucas] >XP_029098683.1 histone H4-like [Monodon monoceros]	sp|P62803|H4_BOVIN;;	Histone H4 OS=Bos taurus OX=9913 PE=1 SV=2;;	PF15511.6;;PF02969.17;;PF15630.6;;PF00125.24;;PF00808.23	CENP-T_C;;TAF;;CENP-S;;Histone;;CBFD_NFYB_HMF	Centromere kinetochore component CENP-T histone fold;;TATA box binding protein associated factor;;CENP-S protein;;Core histone H2A/H2B/H3/H4;;Histone-like transcription factor
ENSSSCG00000022895	CRYBG3	crystallin beta-gamma domain containing 3 [Source:VGNC Symbol;Acc:VGNC:87020]	GO:0016310;;GO:0007601;;GO:0002088;;GO:0032991;;GO:0051018;;GO:0016301;;GO:0030246;;GO:0005212	biological_process;;biological_process;;biological_process;;cellular_component;;molecular_function;;molecular_function;;molecular_function;;molecular_function;;	BP:phosphorylation;;BP:visual perception;;BP:lens development in camera-type eye;;CC:macromolecular complex;;MF:protein kinase A binding;;MF:kinase activity;;MF:carbohydrate binding;;MF:structural constituent of eye lens;;	------	------	------	------	------	------	XP_020926350.1	very large A-kinase anchor protein [Sus scrofa]	sp|Q68DQ2|CRBG3_HUMAN;;	Very large A-kinase anchor protein OS=Homo sapiens OX=9606 GN=CRYBG3 PE=1 SV=3;;	PF00030.19;;PF00652.22;;PF14200.6	Crystall;;Ricin_B_lectin;;RicinB_lectin_2	Beta/Gamma crystallin;;Ricin-type beta-trefoil lectin domain;;Ricin-type beta-trefoil lectin domain-like
ENSSSCG00000004971	TLE3	TLE family member 3, transcriptional corepressor [Source:VGNC Symbol;Acc:VGNC:94016]	GO:0090090;;GO:0016055;;GO:0120163;;GO:1903507;;GO:0006355;;GO:0005634;;GO:0005654;;GO:0005667;;GO:1990907;;GO:0003714;;GO:0070491	biological_process;;biological_process;;biological_process;;biological_process;;biological_process;;cellular_component;;cellular_component;;cellular_component;;cellular_component;;molecular_function;;molecular_function;;	BP:negative regulation of canonical Wnt signaling pathway;;BP:Wnt signaling pathway;;BP:negative regulation of cold-induced thermogenesis;;BP:negative regulation of nucleic acid-templated transcription;;BP:regulation of transcription, DNA-templated;;CC:nucleus;;CC:nucleoplasm;;CC:transcription factor complex;;CC:beta-catenin-TCF complex;;MF:transcription corepressor activity;;MF:repressing transc…	------	------	------	------	ENOG410XPX3	S:Function unknown	XP_028361257.1	transducin-like enhancer protein 3 isoform X7 [Phyllostomus discolor]	sp|Q04726|TLE3_HUMAN;;	Transducin-like enhancer protein 3 OS=Homo sapiens OX=9606 GN=TLE3 PE=1 SV=2;;	PF03920.15;;PF00400.32	TLE_N;;WD40	Groucho/TLE N-terminal Q-rich domain;;WD domain, G-beta repeat
ENSSSCG00000034016	U1	U1 spliceosomal RNA [Source:RFAM;Acc:RF00003]	GO:0016021	cellular_component;;	CC:integral component of membrane;;	------	------	------	------	ENOG4111AW1;;ENOG410ZBUH	S:Function unknown;;	VFV43673.1	Hypothetical predicted protein, partial [Lynx pardinus]	------	------	------	------	------
ENSSSCG00000035608	U1	U1 spliceosomal RNA [Source:RFAM;Acc:RF00003]	GO:0016021	cellular_component;;	CC:integral component of membrane;;	------	------	------	------	ENOG4111AW1;;ENOG410ZBUH	S:Function unknown;;	VFV43673.1	Hypothetical predicted protein, partial [Lynx pardinus]	------	------	------	------	------
ENSSSCG00000040732	WDR81	WD repeat domain 81 [Source:VGNC Symbol;Acc:VGNC:99104]	GO:0043551;;GO:0035973;;GO:0010923;;GO:0050821;;GO:0006511;;GO:0045022;;GO:0007005;;GO:0000421;;GO:0005829;;GO:0005739;;GO:0031901;;GO:0005765;;GO:0031313;;GO:0031902;;GO:0070530;;GO:0035014	biological_process;;biological_process;;biological_process;;biological_process;;biological_process;;biological_process;;biological_process;;cellular_component;;cellular_component;;cellular_component;;cellular_component;;cellular_component;;cellular_component;;cellular_component;;molecular_function;;molecular_function;;	BP:regulation of phosphatidylinositol 3-kinase activity;;BP:aggrephagy;;BP:negative regulation of phosphatase activity;;BP:protein stabilization;;BP:ubiquitin-dependent protein catabolic process;;BP:early endosome to late endosome transport;;BP:mitochondrion organization;;CC:autophagosome membrane;;CC:cytosol;;CC:mitochondrion;;CC:early endosome membrane;;CC:lysosomal membrane;;CC:extrinsic compo…	K17601	WDR81	------	------	ENOG410XR4I	S:Function unknown	XP_020923231.1	WD repeat-containing protein 81 isoform X1 [Sus scrofa]	sp|Q562E7|WDR81_HUMAN;;	WD repeat-containing protein 81 OS=Homo sapiens OX=9606 GN=WDR81 PE=1 SV=2;;	PF02138.18;;PF00400.32	Beach;;WD40	Beige/BEACH domain;;WD domain, G-beta repeat
ENSSSCG00000050214		-	GO:0003964;;GO:0004519	molecular_function;;molecular_function;;	MF:RNA-directed DNA polymerase activity;;MF:endonuclease activity;;	------	------	------	------	ENOG410Y3WU;;ENOG410Y9TZ	S:Function unknown;;	ABR01162.1	endonuclease/reverse transcriptase [Sus scrofa]	sp|P11369|LORF2_MOUSE;;	LINE-1 retrotransposable element ORF2 protein OS=Mus musculus OX=10090 GN=Pol PE=1 SV=2;;	------	------	------
ENSSSCG00000018205	SCARNA18	small Cajal body-specific RNA 18 [Source:HGNC Symbol;Acc:HGNC:32559]	------	------	------	------	------	------	------	------	------	------	------	------	------	------	------	------
ENSSSCG00000019629	SNORA5C	small nucleolar RNA, H/ACA box 5C [Source:HGNC Symbol;Acc:HGNC:32590]	------	------	------	------	------	------	------	------	------	------	------	------	------	------	------	------
ENSSSCG00000038965	ARC	activity regulated cytoskeleton associated protein [Source:VGNC Symbol;Acc:VGNC:85442]	GO:0022604;;GO:0007492;;GO:0007010;;GO:0009952;;GO:0007616;;GO:1900271;;GO:0050804;;GO:0099149;;GO:1900452;;GO:2000969;;GO:0016477;;GO:0048168;;GO:0005737;;GO:0098978;;GO:0043197;;GO:0045121;;GO:0005886;;GO:0015629	biological_process;;biological_process;;biological_process;;biological_process;;biological_process;;biological_process;;biological_process;;biological_process;;biological_process;;biological_process;;biological_process;;biological_process;;cellular_component;;cellular_component;;cellular_component;;cellular_component;;cellular_component;;cellular_component;;	BP:regulation of cell morphogenesis;;BP:endoderm development;;BP:cytoskeleton organization;;BP:anterior/posterior pattern specification;;BP:long-term memory;;BP:regulation of long-term synaptic potentiation;;BP:modulation of synaptic transmission;;BP:regulation of postsynaptic neurotransmitter receptor internalization;;BP:regulation of long term synaptic depression;;BP:positive regulation of alph…	K15867	ARC	map05031	Amphetamine addiction	ENOG410YF34	U:Intracellular trafficking, secretion, and vesicular transport	XP_020944445.1	activity-regulated cytoskeleton-associated protein [Sus scrofa]	sp|Q9WV31|ARC_MOUSE;;	Activity-regulated cytoskeleton-associated protein OS=Mus musculus OX=10090 GN=Arc PE=1 SV=1;;	PF18162.1;;PF03732.17	Arc_C;;Retrotrans_gag	Arc C-lobe;;Retrotransposon gag protein
ENSSSCG00000045769		-	GO:0006334;;GO:0005634;;GO:0000786;;GO:0003677;;GO:0046982	biological_process;;cellular_component;;cellular_component;;molecular_function;;molecular_function;;	BP:nucleosome assembly;;CC:nucleus;;CC:nucleosome;;MF:DNA binding;;MF:protein heterodimerization activity;;	K11252	H2B	map05034;;map05322;;map05203	Alcoholism;;Systemic lupus erythematosus;;Viral carcinogenesis	ENOG4111NV5	U:Intracellular trafficking, secretion, and vesicular transport	CAF87569.1	unnamed protein product, partial [Tetraodon nigroviridis]	sp|Q2M2T1|H2B1K_BOVIN;;	Histone H2B type 1-K OS=Bos taurus OX=9913 GN=HIST1H2BK PE=1 SV=3;;	PF00125.24	Histone	Core histone H2A/H2B/H3/H4
ENSSSCG00000006309	CD247	CD247 molecule [Source:VGNC Symbol;Acc:VGNC:86401]	GO:0006355;;GO:0007166;;GO:0005737;;GO:0005615;;GO:0016021;;GO:0016020;;GO:0042101;;GO:0005667;;GO:0005576;;GO:0005886;;GO:0004888;;GO:0048037;;GO:1990782;;GO:0008134;;GO:0042802	biological_process;;biological_process;;cellular_component;;cellular_component;;cellular_component;;cellular_component;;cellular_component;;cellular_component;;cellular_component;;cellular_component;;molecular_function;;molecular_function;;molecular_function;;molecular_function;;molecular_function;;	BP:regulation of transcription, DNA-templated;;BP:cell surface receptor signaling pathway;;CC:cytoplasm;;CC:extracellular space;;CC:integral component of membrane;;CC:membrane;;CC:T cell receptor complex;;CC:transcription factor complex;;CC:extracellular region;;CC:plasma membrane;;MF:transmembrane signaling receptor activity;;MF:cofactor binding;;MF:protein tyrosine kinase binding;;MF:transcript…	K06453	CD3Z, CD247	map05142;;map04650;;map04660;;map04659;;map04658;;map05169;;map05170;;map05235	Chagas disease (American trypanosomiasis);;Natural killer cell mediated cytotoxicity;;T cell receptor signaling pathway;;Th17 cell differentiation;;Th1 and Th2 cell differentiation;;Epstein-Barr virus infection;;Human immunodeficiency virus 1 infection;;PD-L1 expression and PD-1 checkpoint pathway in cancer	ENOG4111WS9	S:Function unknown	XP_001929017.1	protein CREG1 isoform X1 [Sus scrofa]	sp|O75629|CREG1_HUMAN;;	Protein CREG1 OS=Homo sapiens OX=9606 GN=CREG1 PE=1 SV=1;;	PF11628.8;;PF02189.15	TCR_zetazeta;;ITAM	T-cell surface glycoprotein CD3 zeta chain;;Immunoreceptor tyrosine-based activation motif
ENSSSCG00000009209	NAP1L5	nucleosome assembly protein 1 like 5 [Source:NCBI gene (formerly Entrezgene);Acc:100616076]	GO:0006334;;GO:0005634	biological_process;;cellular_component;;	BP:nucleosome assembly;;CC:nucleus;;	K11283	NAP1L5	------	------	ENOG410XQN9;;ENOG410XQN9	D:Cell cycle control, cell division, chromosome partitioning;;Z:Cytoskeleton	NP_001193822.1	nucleosome assembly protein 1-like 5 [Sus scrofa] >AEB60993.1 NAP1L5 [Sus scrofa]	sp|Q1RMM5|NP1L5_BOVIN;;	Nucleosome assembly protein 1-like 5 OS=Bos taurus OX=9913 GN=NAP1L5 PE=2 SV=1;;	------	------	------
ENSSSCG00000050531		-	GO:0016021;;GO:0003964	cellular_component;;molecular_function;;	CC:integral component of membrane;;MF:RNA-directed DNA polymerase activity;;	------	------	------	------	ENOG410Y65V;;ENOG4111K5V	S:Function unknown;;	ELR55211.1	hypothetical protein M91_18560, partial [Bos mutus]	sp|P11369|LORF2_MOUSE;;	LINE-1 retrotransposable element ORF2 protein OS=Mus musculus OX=10090 GN=Pol PE=1 SV=2;;	------	------	------
ENSSSCG00000040461	CDKN1C	cyclin dependent kinase inhibitor 1C [Source:VGNC Symbol;Acc:VGNC:86516]	GO:0007050;;GO:0007346;;GO:0042326;;GO:0045930;;GO:1904030;;GO:0033673;;GO:0050680;;GO:0045736;;GO:0045892;;GO:0030511;;GO:0045893;;GO:0005737;;GO:0005634;;GO:0016301;;GO:0004860;;GO:0004861;;GO:0044877	biological_process;;biological_process;;biological_process;;biological_process;;biological_process;;biological_process;;biological_process;;biological_process;;biological_process;;biological_process;;biological_process;;cellular_component;;cellular_component;;molecular_function;;molecular_function;;molecular_function;;molecular_function;;	BP:cell cycle arrest;;BP:regulation of mitotic cell cycle;;BP:negative regulation of phosphorylation;;BP:negative regulation of mitotic cell cycle;;BP:negative regulation of cyclin-dependent protein kinase activity;;BP:negative regulation of kinase activity;;BP:negative regulation of epithelial cell proliferation;;BP:negative regulation of cyclin-dependent protein serine/threonine kinase activity…	K09993	CDKN1C, P57, KIP2	map04110	Cell cycle	ENOG410XXN5	T:Signal transduction mechanisms	XP_028334915.1	cyclin-dependent kinase inhibitor 1C-like isoform X1 [Physeter catodon]	sp|P49918|CDN1C_HUMAN;;	Cyclin-dependent kinase inhibitor 1C OS=Homo sapiens OX=9606 GN=CDKN1C PE=1 SV=1;;	PF02234.19	CDI	Cyclin-dependent kinase inhibitor
ENSSSCG00000038562	RND1	Rho family GTPase 1 [Source:VGNC Symbol;Acc:VGNC:92343]	GO:0030036;;GO:0007162;;GO:0030950;;GO:0016477;;GO:0030334;;GO:0051017;;GO:0016322;;GO:0008360;;GO:0032956;;GO:0007266;;GO:0007264;;GO:0007015;;GO:0030865;;GO:0015629;;GO:0005886;;GO:0005737;;GO:0042995;;GO:0031410;;GO:0005856;;GO:0032153;;GO:0005938;;GO:0043231;;GO:0005912;;GO:0005525;;GO:0003924;;GO:0019901;;GO:0005102	biological_process;;biological_process;;biological_process;;biological_process;;biological_process;;biological_process;;biological_process;;biological_process;;biological_process;;biological_process;;biological_process;;biological_process;;biological_process;;cellular_component;;cellular_component;;cellular_component;;cellular_component;;cellular_component;;cellular_component;;cellular_component;…	BP:actin cytoskeleton organization;;BP:negative regulation of cell adhesion;;BP:establishment or maintenance of actin cytoskeleton polarity;;BP:cell migration;;BP:regulation of cell migration;;BP:actin filament bundle assembly;;BP:neuron remodeling;;BP:regulation of cell shape;;BP:regulation of actin cytoskeleton organization;;BP:Rho protein signal transduction;;BP:small GTPase mediated signal tr…	K07531	RND1	map04360	Axon guidance	COG1100	S:Function unknown	XP_003481615.1	rho-related GTP-binding protein Rho6 [Sus scrofa]	sp|Q2HJ68|RND1_BOVIN;;	Rho-related GTP-binding protein Rho6 OS=Bos taurus OX=9913 GN=RND1 PE=2 SV=1;;	PF00071.22;;PF08477.13;;PF00025.21	Ras;;Roc;;Arf	Ras family;;Ras of Complex, Roc, domain of DAPkinase;;ADP-ribosylation factor family
ENSSSCG00000035263	U1	U1 spliceosomal RNA [Source:RFAM;Acc:RF00003]	GO:0016021	cellular_component;;	CC:integral component of membrane;;	------	------	------	------	ENOG4111AW1;;ENOG410ZBUH	S:Function unknown;;	VFV43673.1	Hypothetical predicted protein, partial [Lynx pardinus]	------	------	------	------	------
ENSSSCG00000047432		-	------	------	------	------	------	------	------	------	------	------	------	------	------	------	------	------
ENSSSCG00000040361	U3	Small nucleolar RNA U3 [Source:RFAM;Acc:RF00012]	------	------	------	------	------	------	------	------	------	DAA31417.1	TPA: polypyrimidine tract binding protein 2-like [Bos taurus]	------	------	------	------	------
ENSSSCG00000006159	HEY1	hes related family bHLH transcription factor with YRPW motif 1 [Source:VGNC Symbol;Acc:VGNC:88863]	GO:2000820;;GO:0045746;;GO:0007219;;GO:0009952;;GO:0000122;;GO:0030154;;GO:0045665;;GO:0006355;;GO:0072359;;GO:0045892;;GO:0001525;;GO:0050767;;GO:2000678;;GO:0005634;;GO:0001227;;GO:0003700;;GO:1990837;;GO:0000977;;GO:0003677;;GO:0046983;;GO:0000981	biological_process;;biological_process;;biological_process;;biological_process;;biological_process;;biological_process;;biological_process;;biological_process;;biological_process;;biological_process;;biological_process;;biological_process;;biological_process;;cellular_component;;molecular_function;;molecular_function;;molecular_function;;molecular_function;;molecular_function;;molecular_function;…	BP:negative regulation of transcription from RNA polymerase II promoter involved in smooth muscle cell differentiation;;BP:negative regulation of Notch signaling pathway;;BP:Notch signaling pathway;;BP:anterior/posterior pattern specification;;BP:negative regulation of transcription from RNA polymerase II promoter;;BP:cell differentiation;;BP:negative regulation of neuron differentiation;;BP:regu…	K09091	HEY	map05165;;map05200;;map04330;;map05224	Human papillomavirus infection;;Pathways in cancer;;Notch signaling pathway;;Breast cancer	ENOG4111F0X	S:Function unknown	XP_001928567.2	hairy/enhancer-of-split related with YRPW motif protein 1 isoform X2 [Sus scrofa]	sp|Q9Y5J3|HEY1_HUMAN;;	Hairy/enhancer-of-split related with YRPW motif protein 1 OS=Homo sapiens OX=9606 GN=HEY1 PE=1 SV=1;;	PF00010.26;;PF07527.13	HLH;;Hairy_orange	Helix-loop-helix DNA-binding domain;;Hairy Orange
ENSSSCG00000010446	STAMBPL1	STAM binding protein like 1 [Source:VGNC Symbol;Acc:VGNC:93527]	GO:0006915;;GO:0007165;;GO:0006955;;GO:0016579;;GO:0070536;;GO:0005768;;GO:0016021;;GO:0016020;;GO:0070122;;GO:0061578;;GO:0004888;;GO:0008233;;GO:0004843;;GO:0008237	biological_process;;biological_process;;biological_process;;biological_process;;biological_process;;cellular_component;;cellular_component;;cellular_component;;molecular_function;;molecular_function;;molecular_function;;molecular_function;;molecular_function;;molecular_function;;	BP:apoptotic process;;BP:signal transduction;;BP:immune response;;BP:protein deubiquitination;;BP:protein K63-linked deubiquitination;;CC:endosome;;CC:integral component of membrane;;CC:membrane;;MF:isopeptidase activity;;MF:Lys63-specific deubiquitinase activity;;MF:transmembrane signaling receptor activity;;MF:peptidase activity;;MF:thiol-dependent ubiquitin-specific protease activity;;MF:metal…	K11867	STAMBPL1	------	------	COG1310	S:Function unknown	NP_001230272.1	AMSH-like protease [Sus scrofa] >XP_020927540.1 AMSH-like protease isoform X1 [Sus scrofa] >XP_020927541.1 AMSH-like protease isoform X1 [Sus scrofa]	sp|Q96FJ0|STALP_HUMAN;;	AMSH-like protease OS=Homo sapiens OX=9606 GN=STAMBPL1 PE=1 SV=2;;	PF08969.11;;PF01398.21;;PF14464.6	USP8_dimer;;JAB;;Prok-JAB	USP8 dimerisation domain;;JAB1/Mov34/MPN/PAD-1 ubiquitin protease;;Prokaryotic homologs of the JAB domain
ENSSSCG00000038182		double-headed protease inhibitor, submandibular gland-like [Source:NCBI gene (formerly Entrezgene);Acc:100739218]	GO:0005576;;GO:0004867	cellular_component;;molecular_function;;	CC:extracellular region;;MF:serine-type endopeptidase inhibitor activity;;	------	------	------	------	ENOG411282Y;;ENOG4111TR7	S:Function unknown;;O:Posttranslational modification, protein turnover, chaperones	XP_005661842.1	double-headed protease inhibitor, submandibular gland-like [Sus scrofa]	sp|P08480|IPSG_FELCA;;	Double-headed protease inhibitor, submandibular gland OS=Felis catus OX=9685 PE=1 SV=1;;	PF00050.21;;PF07648.15	Kazal_1;;Kazal_2	Kazal-type serine protease inhibitor domain;;Kazal-type serine protease inhibitor domain
ENSSSCG00000048116		-	------	------	------	------	------	------	------	ENOG410Y3WU	S:Function unknown	ELR47876.1	hypothetical protein M91_20604 [Bos mutus]	sp|O00370|LORF2_HUMAN;;	LINE-1 retrotransposable element ORF2 protein OS=Homo sapiens OX=9606 PE=1 SV=1;;	------	------	------
ENSSSCG00000024108	SLC43A2	solute carrier family 43 member 2 [Source:VGNC Symbol;Acc:VGNC:93117]	GO:1902475;;GO:0060358;;GO:0015807;;GO:0051956;;GO:0055085;;GO:0016021;;GO:0016020;;GO:0005886;;GO:0022857;;GO:0015179	biological_process;;biological_process;;biological_process;;biological_process;;biological_process;;cellular_component;;cellular_component;;cellular_component;;molecular_function;;molecular_function;;	BP:L-alpha-amino acid transmembrane transport;;BP:negative regulation of leucine import;;BP:L-amino acid transport;;BP:negative regulation of amino acid transport;;BP:transmembrane transport;;CC:integral component of membrane;;CC:membrane;;CC:plasma membrane;;MF:transmembrane transporter activity;;MF:L-amino acid transmembrane transporter activity;;	K08229	SLC43A2	------	------	ENOG410XS1N	U:Intracellular trafficking, secretion, and vesicular transport	XP_013845453.1	large neutral amino acids transporter small subunit 4 isoform X1 [Sus scrofa] >XP_013845454.1 large neutral amino acids transporter small subunit 4 isoform X1 [Sus scrofa] >XP_005657072.2 large neutral amino acids transporter small subunit 4 isoform X1 [Sus scrofa]	sp|Q0VCM6|LAT4_BOVIN;;	Large neutral amino acids transporter small subunit 4 OS=Bos taurus OX=9913 GN=SLC43A2 PE=2 SV=1;;	PF07690.16	MFS_1	Major Facilitator Superfamily
ENSSSCG00000006595	IVL	involucrin [Source:NCBI gene (formerly Entrezgene);Acc:407242]	GO:0031424;;GO:0030216;;GO:0005737;;GO:0001533	biological_process;;biological_process;;cellular_component;;cellular_component;;	BP:keratinization;;BP:keratinocyte differentiation;;CC:cytoplasm;;CC:cornified envelope;;	------	------	------	------	ENOG410Z08K	Z:Cytoskeleton	NP_999613.3	involucrin [Sus scrofa]	sp|P18175|INVO_PIG;;	Involucrin OS=Sus scrofa OX=9823 GN=IVL PE=2 SV=1;;	PF06994.11;;PF10583.9	Involucrin2;;Involucrin_N	Involucrin;;Involucrin of squamous epithelia N-terminus
ENSSSCG00000046684		-	------	------	------	------	------	------	------	------	------	XP_026889592.1	protein SPT2 homolog [Acinonyx jubatus]	------	------	------	------	------
ENSSSCG00000008712	PPP2R2C	protein phosphatase 2 regulatory subunit Bgamma [Source:VGNC Symbol;Acc:VGNC:91749]	GO:0000278;;GO:0070262;;GO:0043666;;GO:0005829;;GO:0000159;;GO:0019888	biological_process;;biological_process;;biological_process;;cellular_component;;cellular_component;;molecular_function;;	BP:mitotic cell cycle;;BP:peptidyl-serine dephosphorylation;;BP:regulation of phosphoprotein phosphatase activity;;CC:cytosol;;CC:protein phosphatase type 2A complex;;MF:protein phosphatase regulator activity;;	K04354	PPP2R2	map05142;;map05165;;map05160;;map04391;;map04152;;map04071;;map04390;;map04728;;map04530;;map04261;;map03015;;map04151	Chagas disease (American trypanosomiasis);;Human papillomavirus infection;;Hepatitis C;;Hippo signaling pathway - fly;;AMPK signaling pathway;;Sphingolipid signaling pathway;;Hippo signaling pathway;;Dopaminergic synapse;;Tight junction;;Adrenergic signaling in cardiomyocytes;;mRNA surveillance pathway;;PI3K-Akt signaling pathway	COG5170	G:Carbohydrate transport and metabolism	XP_021793932.1	protein phosphatase 2, regulatory subunit B, gamma isoform X1 [Papio anubis]	sp|Q9Y2T4|2ABG_HUMAN;;	Serine/threonine-protein phosphatase 2A 55 kDa regulatory subunit B gamma isoform OS=Homo sapiens OX=9606 GN=PPP2R2C PE=1 SV=4;;	------	------	------
ENSSSCG00000003395	PIK3CD	phosphatidylinositol-4,5-bisphosphate 3-kinase catalytic subunit delta [Source:VGNC Symbol;Acc:VGNC:91442]	GO:0016310;;GO:0010628;;GO:0046854;;GO:0016477;;GO:0033031;;GO:0030335;;GO:0036092;;GO:0014065;;GO:0048015;;GO:0005737;;GO:0005942;;GO:0016020;;GO:0005886;;GO:0035004;;GO:0035005;;GO:0000166;;GO:0052812;;GO:0016740;;GO:0005524;;GO:0046934;;GO:0016303;;GO:0016301;;GO:0052742	biological_process;;biological_process;;biological_process;;biological_process;;biological_process;;biological_process;;biological_process;;biological_process;;biological_process;;cellular_component;;cellular_component;;cellular_component;;cellular_component;;molecular_function;;molecular_function;;molecular_function;;molecular_function;;molecular_function;;molecular_function;;molecular_function;…	BP:phosphorylation;;BP:positive regulation of gene expression;;BP:phosphatidylinositol phosphorylation;;BP:cell migration;;BP:positive regulation of neutrophil apoptotic process;;BP:positive regulation of cell migration;;BP:phosphatidylinositol-3-phosphate biosynthetic process;;BP:phosphatidylinositol 3-kinase signaling;;BP:phosphatidylinositol-mediated signaling;;CC:cytoplasm;;CC:phosphatidylino…	K00922	PIK3CA_B_D	map04933;;map04360;;map04620;;map04625;;map04929;;map04550;;map04725;;map05226;;map05221;;map05230;;map05231;;map05235;;map05142;;map04650;;map05146;;map04015;;map04014;;map04664;;map04012;;map04810;;map05135;;map05131;;map05225;;map05224;;map05220;;map05223;;map05222;;map04666;;map04662;;map04660;;map00562;;map04668;;map04068;;map01522;;map05418;;map04670;;map04062;;map04066;;map04973;;map04722;…	AGE-RAGE signaling pathway in diabetic complications;;Axon guidance;;Toll-like receptor signaling pathway;;C-type lectin receptor signaling pathway;;GnRH secretion;;Signaling pathways regulating pluripotency of stem cells;;Cholinergic synapse;;Gastric cancer;;Acute myeloid leukemia;;Central carbon metabolism in cancer;;Choline metabolism in cancer;;PD-L1 expression and PD-1 checkpoint pathway in …	COG5032	S:Function unknown	XP_003127588.1	phosphatidylinositol 4,5-bisphosphate 3-kinase catalytic subunit delta isoform isoform X1 [Sus scrofa] >XP_005665034.1 phosphatidylinositol 4,5-bisphosphate 3-kinase catalytic subunit delta isoform isoform X1 [Sus scrofa] >XP_005665035.1 phosphatidylinositol 4,5-bisphosphate 3-kinase catalytic subunit delta isoform isoform X1 [Sus scrofa] >XP_020950950.1 phosphatidylinositol 4,5-bisphosphate 3-ki…	sp|O00329|PK3CD_HUMAN;;	Phosphatidylinositol 4,5-bisphosphate 3-kinase catalytic subunit delta isoform OS=Homo sapiens OX=9606 GN=PIK3CD PE=1 SV=2;;	PF00454.27;;PF00613.20;;PF02192.16;;PF00794.18;;PF00792.24	PI3_PI4_kinase;;PI3Ka;;PI3K_p85B;;PI3K_rbd;;PI3K_C2	Phosphatidylinositol 3- and 4-kinase;;Phosphoinositide 3-kinase family, accessory domain;;PI3-kinase family, p85-binding domain;;PI3-kinase family, ras-binding domain;;Phosphoinositide 3-kinase C2
ENSSSCG00000014408	PLAC8L1	PLAC8 like 1 [Source:VGNC Symbol;Acc:VGNC:91507]	------	------	------	------	------	------	------	ENOG4111ZQC	S:Function unknown	XP_003124115.1	PLAC8-like protein 1 [Sus scrofa]	sp|A1L4L8|PL8L1_HUMAN;;	PLAC8-like protein 1 OS=Homo sapiens OX=9606 GN=PLAC8L1 PE=2 SV=1;;	PF04749.17	PLAC8	PLAC8 family
ENSSSCG00000034044	RASD1	ras related dexamethasone induced 1 [Source:VGNC Symbol;Acc:VGNC:92107]	GO:0007165;;GO:0016020;;GO:0016529;;GO:0003924;;GO:0000166;;GO:0005525	biological_process;;cellular_component;;cellular_component;;molecular_function;;molecular_function;;molecular_function;;	BP:signal transduction;;CC:membrane;;CC:sarcoplasmic reticulum;;MF:GTPase activity;;MF:nucleotide binding;;MF:GTP binding;;	K07843	RASD1	map04713;;map04934	Circadian entrainment;;Cushing syndrome	COG1100	I:Lipid transport and metabolism	XP_003132092.1	dexamethasone-induced Ras-related protein 1 [Sus scrofa]	sp|Q9Y272|RASD1_HUMAN;;	Dexamethasone-induced Ras-related protein 1 OS=Homo sapiens OX=9606 GN=RASD1 PE=1 SV=1;;	PF00071.22;;PF08477.13;;PF00025.21	Ras;;Roc;;Arf	Ras family;;Ras of Complex, Roc, domain of DAPkinase;;ADP-ribosylation factor family
ENSSSCG00000003694	EMILIN2	elastin microfibril interfacer 2 [Source:VGNC Symbol;Acc:VGNC:87681]	GO:0005576	cellular_component;;	CC:extracellular region;;	------	------	------	------	ENOG410ZUQR	S:Function unknown	XP_020951794.1	EMILIN-2 isoform X1 [Sus scrofa]	sp|Q9BXX0|EMIL2_HUMAN;;	EMILIN-2 OS=Homo sapiens OX=9606 GN=EMILIN2 PE=1 SV=3;;	PF07546.13;;PF00386.21	EMI;;C1q	EMI domain;;C1q domain
ENSSSCG00000004576	RORA	RAR related orphan receptor A [Source:VGNC Symbol;Acc:VGNC:92408]	GO:0008589;;GO:0019221;;GO:0032922;;GO:0010906;;GO:0006805;;GO:0046068;;GO:0001525;;GO:0007275;;GO:0021702;;GO:0050728;;GO:0030522;;GO:0071356;;GO:0006809;;GO:0060850;;GO:0006367;;GO:0071456;;GO:0043124;;GO:0021930;;GO:0070328;;GO:0019218;;GO:0042752;;GO:0042753;;GO:0045893;;GO:0072539;;GO:0042632;;GO:0036315;;GO:0043030;;GO:0045599;;GO:0010575;;GO:0006355;;GO:0045944;;GO:0042692;;GO:0071347;;GO:…	biological_process;;biological_process;;biological_process;;biological_process;;biological_process;;biological_process;;biological_process;;biological_process;;biological_process;;biological_process;;biological_process;;biological_process;;biological_process;;biological_process;;biological_process;;biological_process;;biological_process;;biological_process;;biological_process;;biological_process;…	BP:regulation of smoothened signaling pathway;;BP:cytokine-mediated signaling pathway;;BP:circadian regulation of gene expression;;BP:regulation of glucose metabolic process;;BP:xenobiotic metabolic process;;BP:cGMP metabolic process;;BP:angiogenesis;;BP:multicellular organism development;;BP:cerebellar Purkinje cell differentiation;;BP:negative regulation of inflammatory response;;BP:intracellul…	K08532	NR1F1, RORA	map04659;;map04710;;map05017;;map05321	Th17 cell differentiation;;Circadian rhythm;;Spinocerebellar ataxia;;Inflammatory bowel disease (IBD)	ENOG410XUGR	S:Function unknown	XP_005659597.1	nuclear receptor ROR-alpha isoform X3 [Sus scrofa]	sp|P35398|RORA_HUMAN;;	Nuclear receptor ROR-alpha OS=Homo sapiens OX=9606 GN=RORA PE=1 SV=2;;	PF00105.18;;PF00104.30	zf-C4;;Hormone_recep	Zinc finger, C4 type;;Ligand-binding domain of nuclear hormone receptor
ENSSSCG00000026087	GKAP1	G kinase anchoring protein 1 [Source:VGNC Symbol;Acc:VGNC:95850]	GO:0046628;;GO:0007165;;GO:0005794;;GO:0016301;;GO:0042802	biological_process;;biological_process;;cellular_component;;molecular_function;;molecular_function;;	BP:positive regulation of insulin receptor signaling pathway;;BP:signal transduction;;CC:Golgi apparatus;;MF:kinase activity;;MF:identical protein binding;;	------	------	------	------	ENOG410YKPT	S:Function unknown	XP_005668085.1	G kinase-anchoring protein 1 isoform X1 [Sus scrofa] >XP_013835603.1 G kinase-anchoring protein 1 isoform X1 [Sus scrofa]	sp|Q5VSY0|GKAP1_HUMAN;;	G kinase-anchoring protein 1 OS=Homo sapiens OX=9606 GN=GKAP1 PE=1 SV=2;;	------	------	------
ENSSSCG00000004729		glucosidase alpha, neutral C [Source:NCBI gene (formerly Entrezgene);Acc:100513637]	GO:0005975;;GO:0008152;;GO:0016787;;GO:0016798;;GO:0030246;;GO:0003824;;GO:0004553	biological_process;;biological_process;;molecular_function;;molecular_function;;molecular_function;;molecular_function;;molecular_function;;	BP:carbohydrate metabolic process;;BP:metabolic process;;MF:hydrolase activity;;MF:hydrolase activity, acting on glycosyl bonds;;MF:carbohydrate binding;;MF:catalytic activity;;MF:hydrolase activity, hydrolyzing O-glycosyl compounds;;	K12317	GANC	map00500;;map00052	Starch and sucrose metabolism;;Galactose metabolism	COG1501	O:Posttranslational modification, protein turnover, chaperones	XP_020952875.1	neutral alpha-glucosidase C isoform X2 [Sus scrofa]	sp|Q8TET4|GANC_HUMAN;;	Neutral alpha-glucosidase C OS=Homo sapiens OX=9606 GN=GANC PE=2 SV=3;;	PF01055.26;;PF13802.6;;PF17137.4	Glyco_hydro_31;;Gal_mutarotas_2;;DUF5110	Glycosyl hydrolases family 31;;Galactose mutarotase-like;;Domain of unknown function
ENSSSCG00000009322	SLC46A3	solute carrier family 46 member 3 [Source:VGNC Symbol;Acc:VGNC:93128]	GO:0055085;;GO:0016021;;GO:0016020;;GO:0022857	biological_process;;cellular_component;;cellular_component;;molecular_function;;	BP:transmembrane transport;;CC:integral component of membrane;;CC:membrane;;MF:transmembrane transporter activity;;	K20840	SLC46A3	------	------	ENOG410ZVCA	G:Carbohydrate transport and metabolism	XP_005668349.1	solute carrier family 46 member 3 isoform X1 [Sus scrofa]	sp|A5D7V7|S46A3_BOVIN;;	Solute carrier family 46 member 3 OS=Bos taurus OX=9913 GN=SLC46A3 PE=2 SV=1;;	PF07690.16	MFS_1	Major Facilitator Superfamily
ENSSSCG00000032984		BEN domain containing 7 [Source:NCBI gene (formerly Entrezgene);Acc:110255691]	------	------	------	------	------	------	------	ENOG410XQ7C	S:Function unknown	XP_020920505.1	BEN domain-containing protein 7 isoform X1 [Sus scrofa] >XP_020920506.1 BEN domain-containing protein 7 isoform X1 [Sus scrofa]	sp|Q8N7W2|BEND7_HUMAN;;	BEN domain-containing protein 7 OS=Homo sapiens OX=9606 GN=BEND7 PE=1 SV=2;;	PF10523.9	BEN	BEN domain
ENSSSCG00000041413		-	------	------	------	------	------	------	------	------	------	------	------	------	------	------	------	------
ENSSSCG00000028943	ECH1	enoyl-CoA hydratase 1 [Source:VGNC Symbol;Acc:VGNC:97024]	GO:0006397;;GO:0005634;;GO:0005739;;GO:0016853;;GO:0051750;;GO:0003824;;GO:0003723;;GO:0005102	biological_process;;cellular_component;;cellular_component;;molecular_function;;molecular_function;;molecular_function;;molecular_function;;molecular_function;;	BP:mRNA processing;;CC:nucleus;;CC:mitochondrion;;MF:isomerase activity;;MF:delta3,5-delta2,4-dienoyl-CoA isomerase activity;;MF:catalytic activity;;MF:RNA binding;;MF:receptor binding;;	K12663	ECH1	map04146	Peroxisome	ENOG410XTHX	I:Lipid transport and metabolism	NP_001038072.1	delta(3,5)-Delta(2,4)-dienoyl-CoA isomerase, mitochondrial [Sus scrofa] >AAZ82038.2 peroxisomal enoyl coenzyme A hydratase 1 [Sus scrofa]	sp|Q5RFG0|ECH1_PONAB;;	Delt;;	PF00378.20;;PF16113.5	ECH_1;;ECH_2	Enoyl-CoA hydratase/isomerase;;Enoyl-CoA hydratase/isomerase
ENSSSCG00000009457	DACH1	dachshund family transcription factor 1 [Source:VGNC Symbol;Acc:VGNC:87146]	GO:0030336;;GO:0007585;;GO:0046545;;GO:0008283;;GO:0000122;;GO:0006355;;GO:0048147;;GO:0001967;;GO:0033262;;GO:0045892;;GO:2000279;;GO:0010944;;GO:0060244;;GO:0005737;;GO:0005634;;GO:0005667;;GO:0001227;;GO:0003700;;GO:0000977;;GO:0000978;;GO:0000981	biological_process;;biological_process;;biological_process;;biological_process;;biological_process;;biological_process;;biological_process;;biological_process;;biological_process;;biological_process;;biological_process;;biological_process;;biological_process;;cellular_component;;cellular_component;;cellular_component;;molecular_function;;molecular_function;;molecular_function;;molecular_function;…	BP:negative regulation of cell migration;;BP:respiratory gaseous exchange;;BP:development of primary female sexual characteristics;;BP:cell proliferation;;BP:negative regulation of transcription from RNA polymerase II promoter;;BP:regulation of transcription, DNA-templated;;BP:negative regulation of fibroblast proliferation;;BP:suckling behavior;;BP:regulation of nuclear cell cycle DNA replicatio…	------	------	------	------	------	------	XP_007958750.1	PREDICTED: dachshund homolog 1 isoform X2 [Chlorocebus sabaeus]	sp|Q9UI36|DACH1_HUMAN;;	Dachshund homolog 1 OS=Homo sapiens OX=9606 GN=DACH1 PE=1 SV=4;;	PF02437.17	Ski_Sno	SKI/SNO/DAC family
ENSSSCG00000037477		-	GO:0006401;;GO:0005654;;GO:0005829;;GO:0035327;;GO:0055087	biological_process;;cellular_component;;cellular_component;;cellular_component;;cellular_component;;	BP:RNA catabolic process;;CC:nucleoplasm;;CC:cytosol;;CC:transcriptionally active chromatin;;CC:Ski complex;;	K12600;cdk	SKI3, TTC37;	map03018	RNA degradation	ENOG410ZG1H	S:Function unknown	XP_020940202.1	tetratricopeptide repeat protein 37 isoform X1 [Sus scrofa] >XP_020940203.1 tetratricopeptide repeat protein 37 isoform X1 [Sus scrofa] >XP_020940204.1 tetratricopeptide repeat protein 37 isoform X1 [Sus scrofa] >XP_020940205.1 tetratricopeptide repeat protein 37 isoform X1 [Sus scrofa]	sp|Q6PGP7|TTC37_HUMAN;;	Tetratricopeptide repeat protein 37 OS=Homo sapiens OX=9606 GN=TTC37 PE=1 SV=1;;	------	------	------
ENSSSCG00000033142	ENDOU	endonuclease, poly(U) specific [Source:NCBI gene (formerly Entrezgene);Acc:110260774]	GO:0006897;;GO:0007565;;GO:0090502;;GO:0006955;;GO:0006508;;GO:0005737;;GO:0005576;;GO:0016787;;GO:0005044;;GO:0030247;;GO:0004521;;GO:0003723;;GO:0046872;;GO:0008236	biological_process;;biological_process;;biological_process;;biological_process;;biological_process;;cellular_component;;cellular_component;;molecular_function;;molecular_function;;molecular_function;;molecular_function;;molecular_function;;molecular_function;;molecular_function;;	BP:endocytosis;;BP:female pregnancy;;BP:RNA phosphodiester bond hydrolysis, endonucleolytic;;BP:immune response;;BP:proteolysis;;CC:cytoplasm;;CC:extracellular region;;MF:hydrolase activity;;MF:scavenger receptor activity;;MF:polysaccharide binding;;MF:endoribonuclease activity;;MF:RNA binding;;MF:metal ion binding;;MF:serine-type peptidase activity;;	K14648	ENDOU, PP11	------	------	ENOG410XX8E	S:Function unknown	XP_020948253.1	LOW QUALITY PROTEIN: poly(U)-specific endoribonuclease [Sus scrofa]	sp|A6QLQ8|ENDOU_BOVIN;;	Pol;;	PF09412.10;;PF01033.17	XendoU;;Somatomedin_B	Endoribonuclease XendoU;;Somatomedin B domain
ENSSSCG00000039726	U1	U1 spliceosomal RNA [Source:RFAM;Acc:RF00003]	------	------	------	------	------	------	------	ENOG4111AW1	S:Function unknown	VFV43673.1	Hypothetical predicted protein, partial [Lynx pardinus]	------	------	------	------	------
ENSSSCG00000002669	CRISPLD2	cysteine rich secretory protein LCCL domain containing 2 [Source:VGNC Symbol;Acc:VGNC:96958]	GO:0060325;;GO:0030198;;GO:0005615;;GO:0031012;;GO:0005576;;GO:0030133;;GO:0005539;;GO:0008201	biological_process;;biological_process;;cellular_component;;cellular_component;;cellular_component;;cellular_component;;molecular_function;;molecular_function;;	BP:face morphogenesis;;BP:extracellular matrix organization;;CC:extracellular space;;CC:extracellular matrix;;CC:extracellular region;;CC:transport vesicle;;MF:glycosaminoglycan binding;;MF:heparin binding;;	K19919	CRISP	------	------	COG2340	S:Function unknown	XP_020949382.1	cysteine-rich secretory protein LCCL domain-containing 2 [Sus scrofa]	sp|A6QLZ7|CRLD2_BOVIN;;	Cysteine-rich secretory protein LCCL domain-containing 2 OS=Bos taurus OX=9913 GN=CRISPLD2 PE=2 SV=1;;	PF03815.19;;PF00188.26;;PF08642.10	LCCL;;CAP;;Rxt3	LCCL domain;;Cysteine-rich secretory protein family;;Histone deacetylation protein Rxt3
ENSSSCG00000014570	NRIP3	TMEM9 domain family member B [Source:NCBI gene (formerly Entrezgene);Acc:100519788]	GO:0006508;;GO:0004190	biological_process;;molecular_function;;	BP:proteolysis;;MF:aspartic-type endopeptidase activity;;	------	------	------	------	ENOG410XPA0	U:Intracellular trafficking, secretion, and vesicular transport	XP_005667099.1	transmembrane protein 9B isoform X2 [Sus scrofa]	sp|Q9JJR9|NRIP3_MOUSE;;	Nuclear receptor-interacting protein 3 OS=Mus musculus OX=10090 GN=Nrip3 PE=1 SV=1;;	PF09668.10;;PF13975.6;;PF13650.6	Asp_protease;;gag-asp_proteas;;Asp_protease_2	Aspartyl protease;;gag-polyprotein putative aspartyl protease;;Aspartyl protease
ENSSSCG00000033340	ZNF543	zinc finger protein 264-like [Source:NCBI gene (formerly Entrezgene);Acc:110261309]	GO:0006355;;GO:0006357;;GO:0005634;;GO:0000977;;GO:0003676;;GO:0046872	biological_process;;biological_process;;cellular_component;;molecular_function;;molecular_function;;molecular_function;;	BP:regulation of transcription, DNA-templated;;BP:regulation of transcription from RNA polymerase II promoter;;CC:nucleus;;MF:RNA polymerase II regulatory region sequence-specific DNA binding;;MF:nucleic acid binding;;MF:metal ion binding;;	K09228	KRAB	map05168	Herpes simplex virus 1 infection	COG5048	S:Function unknown	XP_020952943.1	zinc finger protein 805-like isoform X1 [Sus scrofa]	sp|Q5CZA5|ZN805_HUMAN;;	Zinc finger protein 805 OS=Homo sapiens OX=9606 GN=ZNF805 PE=2 SV=3;;	PF13465.6;;PF00096.26;;PF13894.6;;PF01352.27;;PF13912.6	zf-H2C2_2;;zf-C2H2;;zf-C2H2_4;;KRAB;;zf-C2H2_6	Zinc-finger double domain;;Zinc finger, C2H2 type;;C2H2-type zinc finger;;KRAB box;;C2H2-type zinc finger
ENSSSCG00000035788		zinc finger protein 350 [Source:NCBI gene (formerly Entrezgene);Acc:100626048]	GO:0006355;;GO:0046872;;GO:0003676	biological_process;;molecular_function;;molecular_function;;	BP:regulation of transcription, DNA-templated;;MF:metal ion binding;;MF:nucleic acid binding;;	K04614	V1R	------	------	COG5048	U:Intracellular trafficking, secretion, and vesicular transport	XP_020952923.1	zinc finger protein 350 isoform X1 [Sus scrofa]	sp|Q9GZX5|ZN350_HUMAN;;	Zinc finger protein 350 OS=Homo sapiens OX=9606 GN=ZNF350 PE=1 SV=3;;	PF13465.6;;PF00096.26;;PF01352.27;;PF13894.6	zf-H2C2_2;;zf-C2H2;;KRAB;;zf-C2H2_4	Zinc-finger double domain;;Zinc finger, C2H2 type;;KRAB box;;C2H2-type zinc finger
ENSSSCG00000037026	U1	U1 spliceosomal RNA [Source:RFAM;Acc:RF00003]	------	------	------	------	------	------	------	ENOG4111AW1	S:Function unknown	VFV43673.1	Hypothetical predicted protein, partial [Lynx pardinus]	------	------	------	------	------
ENSSSCG00000006928		LIM domain only 4 [Source:NCBI gene (formerly Entrezgene);Acc:100127155]	GO:0021522;;GO:0030334;;GO:0033674;;GO:0021527;;GO:0031333;;GO:0021514;;GO:0050865;;GO:0045944;;GO:0048538;;GO:0006366;;GO:0042659;;GO:0001843;;GO:0003281;;GO:0005667;;GO:0031252;;GO:0003700;;GO:0008134;;GO:0001158;;GO:0046872	biological_process;;biological_process;;biological_process;;biological_process;;biological_process;;biological_process;;biological_process;;biological_process;;biological_process;;biological_process;;biological_process;;biological_process;;biological_process;;cellular_component;;cellular_component;;molecular_function;;molecular_function;;molecular_function;;molecular_function;;	BP:spinal cord motor neuron differentiation;;BP:regulation of cell migration;;BP:positive regulation of kinase activity;;BP:spinal cord association neuron differentiation;;BP:negative regulation of protein complex assembly;;BP:ventral spinal cord interneuron differentiation;;BP:regulation of cell activation;;BP:positive regulation of transcription from RNA polymerase II promoter;;BP:thymus develo…	------	------	------	------	ENOG410YIJ3	K:Transcription	RLQ76083.1	LMO4, partial [Cricetulus griseus]	sp|Q3SWZ8|LMO4_BOVIN;;	LIM domain transcription factor LMO4 OS=Bos taurus OX=9913 GN=LMO4 PE=2 SV=1;;	PF00412.22	LIM	LIM domain
ENSSSCG00000043636		-	------	------	------	------	------	------	------	------	------	------	------	------	------	------	------	------
ENSSSCG00000000584	SLCO1A2	solute carrier organic anion transporter family member 1A2 [Source:VGNC Symbol;Acc:VGNC:93193]	GO:0015721;;GO:0006811;;GO:0055085;;GO:0043252;;GO:0016020;;GO:0005887;;GO:0005886;;GO:0016021;;GO:0015347;;GO:0022857;;GO:0015125	biological_process;;biological_process;;biological_process;;biological_process;;cellular_component;;cellular_component;;cellular_component;;cellular_component;;molecular_function;;molecular_function;;molecular_function;;	BP:bile acid and bile salt transport;;BP:ion transport;;BP:transmembrane transport;;BP:sodium-independent organic anion transport;;CC:membrane;;CC:integral component of plasma membrane;;CC:plasma membrane;;CC:integral component of membrane;;MF:sodium-independent organic anion transmembrane transporter activity;;MF:transmembrane transporter activity;;MF:bile acid transmembrane transporter activity…	K03460	SLCO1A	map04976	Bile secretion	ENOG410XRSF	S:Function unknown	NP_001243524.1	solute carrier organic anion transporter family member 1A2 [Sus scrofa] >XP_020946807.1 solute carrier organic anion transporter family member 1A2 isoform X1 [Sus scrofa] >XP_020946808.1 solute carrier organic anion transporter family member 1A2 isoform X1 [Sus scrofa] >XP_020946809.1 solute carrier organic anion transporter family member 1A2 isoform X1 [Sus scrofa] >XP_020946810.1 solute carrier…	sp|P46721|SO1A2_HUMAN;;	Solute carrier organic anion transporter family member 1A2 OS=Homo sapiens OX=9606 GN=SLCO1A2 PE=2 SV=1;;	PF03137.20;;PF07690.16;;PF07648.15	OATP;;MFS_1;;Kazal_2	Organic Anion Transporter Polypeptide;;Major Facilitator Superfamily;;Kazal-type serine protease inhibitor domain
ENSSSCG00000032343	CCL4	C-C motif chemokine ligand 4 [Source:NCBI gene (formerly Entrezgene);Acc:396668]	GO:0002548;;GO:0070098;;GO:0030593;;GO:0071346;;GO:0071356;;GO:0007186;;GO:0071347;;GO:0060326;;GO:0070374;;GO:0007165;;GO:0006954;;GO:0006955;;GO:0048245;;GO:0048247;;GO:0043547;;GO:0005615;;GO:0005576;;GO:0005125;;GO:0008009;;GO:0048020	biological_process;;biological_process;;biological_process;;biological_process;;biological_process;;biological_process;;biological_process;;biological_process;;biological_process;;biological_process;;biological_process;;biological_process;;biological_process;;biological_process;;biological_process;;cellular_component;;cellular_component;;molecular_function;;molecular_function;;molecular_function;;	BP:monocyte chemotaxis;;BP:chemokine-mediated signaling pathway;;BP:neutrophil chemotaxis;;BP:cellular response to interferon-gamma;;BP:cellular response to tumor necrosis factor;;BP:G-protein coupled receptor signaling pathway;;BP:cellular response to interleukin-1;;BP:cell chemotaxis;;BP:positive regulation of ERK1 and ERK2 cascade;;BP:signal transduction;;BP:inflammatory response;;BP:immune re…	K12964	CCL4	map05163;;map04061;;map04620;;map04623;;map04060;;map04062;;map04064	Human cytomegalovirus infection;;Viral protein interaction with cytokine and cytokine receptor;;Toll-like receptor signaling pathway;;Cytosolic DNA-sensing pathway;;Cytokine-cytokine receptor interaction;;Chemokine signaling pathway;;NF-kappa B signaling pathway	ENOG410YXJU	O:Posttranslational modification, protein turnover, chaperones	XP_003131759.3	C-C motif chemokine 3 [Sus scrofa]	sp|Q711P4|CCL4_PIG;;	C-C motif chemokine 4 OS=Sus scrofa OX=9823 GN=CCL4 PE=3 SV=1;;	PF00048.20	IL8	Small cytokines
ENSSSCG00000017488	CSF3	colony stimulating factor 3 [Source:VGNC Symbol;Acc:VGNC:87034]	GO:0032092;;GO:0033138;;GO:0030838;;GO:0051091;;GO:0045944;;GO:0007165;;GO:0014068;;GO:0006955;;GO:2000251;;GO:0050731;;GO:0051897;;GO:0071345;;GO:0045639;;GO:0005615;;GO:0005576;;GO:0005125;;GO:0019899;;GO:0008083;;GO:0005130	biological_process;;biological_process;;biological_process;;biological_process;;biological_process;;biological_process;;biological_process;;biological_process;;biological_process;;biological_process;;biological_process;;biological_process;;biological_process;;cellular_component;;cellular_component;;molecular_function;;molecular_function;;molecular_function;;molecular_function;;	BP:positive regulation of protein binding;;BP:positive regulation of peptidyl-serine phosphorylation;;BP:positive regulation of actin filament polymerization;;BP:positive regulation of sequence-specific DNA binding transcription factor activity;;BP:positive regulation of transcription from RNA polymerase II promoter;;BP:signal transduction;;BP:positive regulation of phosphatidylinositol 3-kinase …	K05423	CSF3, GCSF	map04640;;map04657;;map04630;;map04060;;map05144;;map04151	Hematopoietic cell lineage;;IL-17 signaling pathway;;Jak-STAT signaling pathway;;Cytokine-cytokine receptor interaction;;Malaria;;PI3K-Akt signaling pathway	ENOG410Y3WU;;ENOG410Y65V;;ENOG4111DA4	S:Function unknown;;A:RNA processing and modification	ELR47876.1	hypothetical protein M91_20604 [Bos mutus]	sp|P11369|LORF2_MOUSE;;	LINE-1 retrotransposable element ORF2 protein OS=Mus musculus OX=10090 GN=Pol PE=1 SV=2;;	PF16647.5;;PF07400.11;;PF16649.5	GCSF;;IL11;;IL23	Granulocyte colony-stimulating factor;;Interleukin 11;;Interleukin 23 subunit alpha
ENSSSCG00000034749		-	GO:0006895;;GO:0090382;;GO:0042742;;GO:0032456;;GO:0005829;;GO:0005802;;GO:0045335;;GO:0055037;;GO:0003924;;GO:0005525	biological_process;;biological_process;;biological_process;;biological_process;;cellular_component;;cellular_component;;cellular_component;;cellular_component;;molecular_function;;molecular_function;;	BP:Golgi to endosome transport;;BP:phagosome maturation;;BP:defense response to bacterium;;BP:endocytic recycling;;CC:cytosol;;CC:trans-Golgi network;;CC:phagocytic vesicle;;CC:recycling endosome;;MF:GTPase activity;;MF:GTP binding;;	K07881	RAB14	map04152	AMPK signaling pathway	COG1100	S:Function unknown	XP_013226061.1	ras-related protein Rab-14 isoform X1 [Columba livia] >PKK24375.1 RAB14, member RAS oncogene family [Columba livia]	sp|Q5ZKU5|RAB14_CHICK;;	Ras-related protein Rab-14 OS=Gallus gallus OX=9031 GN=RAB14 PE=2 SV=3;;	------	------	------
ENSSSCG00000036758	HSPA12A	heat shock protein family A (Hsp70) member 12A [Source:VGNC Symbol;Acc:VGNC:96684]	------	------	------	------	------	------	------	COG0443	G:Carbohydrate transport and metabolism	XP_020929057.1	heat shock 70 kDa protein 12A isoform X2 [Sus scrofa]	sp|O43301|HS12A_HUMAN;;	Heat shock 70 kDa protein 12A OS=Homo sapiens OX=9606 GN=HSPA12A PE=1 SV=2;;	------	------	------
ENSSSCG00000014363	SLC4A9	solute carrier family 4 member 9 [Source:VGNC Symbol;Acc:VGNC:93136]	GO:0015701;;GO:0006811;;GO:0035725;;GO:0051453;;GO:0006820;;GO:0098656;;GO:0015698;;GO:0016021;;GO:0016020;;GO:0045177;;GO:0005887;;GO:0008510;;GO:0005452;;GO:0008509	biological_process;;biological_process;;biological_process;;biological_process;;biological_process;;biological_process;;biological_process;;cellular_component;;cellular_component;;cellular_component;;cellular_component;;molecular_function;;molecular_function;;molecular_function;;	BP:bicarbonate transport;;BP:ion transport;;BP:sodium ion transmembrane transport;;BP:regulation of intracellular pH;;BP:anion transport;;BP:anion transmembrane transport;;BP:inorganic anion transport;;CC:integral component of membrane;;CC:membrane;;CC:apical part of cell;;CC:integral component of plasma membrane;;MF:sodiu;;MF:inorganic anion exchanger activity;;MF:anion transmembrane transporter…	K13860	SLC4A9, AE4	------	------	ENOG410XPHD	U:Intracellular trafficking, secretion, and vesicular transport	XP_020940539.1	LOW QUALITY PROTEIN: anion exchange protein 4 [Sus scrofa]	sp|Q96Q91|B3A4_HUMAN;;	Anion exchange protein 4 OS=Homo sapiens OX=9606 GN=SLC4A9 PE=2 SV=2;;	PF00955.21;;PF07565.13	HCO3_cotransp;;Band_3_cyto	HCO3- transporter family;;Band 3 cytoplasmic domain
ENSSSCG00000014369	CD14	CD14 molecule [Source:VGNC Symbol;Acc:VGNC:86389]	GO:0071222;;GO:0006954;;GO:1901224;;GO:0071223;;GO:0071727;;GO:0071726;;GO:0009617;;GO:0071219;;GO:0032729;;GO:0032760;;GO:0045087;;GO:2000484;;GO:0032481;;GO:0034142;;GO:0050715;;GO:0031663;;GO:0006898;;GO:0002376;;GO:0002237;;GO:0045807;;GO:0032757;;GO:0009897;;GO:0016020;;GO:0031362;;GO:0009986;;GO:0045121;;GO:0005794;;GO:0005886;;GO:0005576;;GO:0046696;;GO:0071723;;GO:0070891;;GO:0001530	biological_process;;biological_process;;biological_process;;biological_process;;biological_process;;biological_process;;biological_process;;biological_process;;biological_process;;biological_process;;biological_process;;biological_process;;biological_process;;biological_process;;biological_process;;biological_process;;biological_process;;biological_process;;biological_process;;biological_process;…	BP:cellular response to lipopolysaccharide;;BP:inflammatory response;;BP:positive regulation of NIK/NF-kappaB signaling;;BP:cellular response to lipoteichoic acid;;BP:cellular response to triacyl bacterial lipopeptide;;BP:cellular response to diacyl bacterial lipopeptide;;BP:response to bacterium;;BP:cellular response to molecule of bacterial origin;;BP:positive regulation of interferon-gamma pro…	K04391	CD14	map05146;;map04010;;map05134;;map04620;;map05131;;map05133;;map05132;;map04145;;map05221;;map04640;;map05152;;map05202;;map04064	Amoebiasis;;MAPK signaling pathway;;Legionellosis;;Toll-like receptor signaling pathway;;Shigellosis;;Pertussis;;Salmonella infection;;Phagosome;;Acute myeloid leukemia;;Hematopoietic cell lineage;;Tuberculosis;;Transcriptional misregulation in cancer;;NF-kappa B signaling pathway	ENOG41118N2	U:Intracellular trafficking, secretion, and vesicular transport	ABC84487.1	CD14 antigen [Sus scrofa] >ABE68723.1 CD14 [Sus scrofa] >ABU94748.1 CD14 [Sus scrofa]	sp|Q95122|CD14_BOVIN;;	Monocyte differentiation antigen CD14 OS=Bos taurus OX=9913 GN=CD14 PE=2 SV=2;;	PF12799.7;;PF13855.6	LRR_4;;LRR_8	Leucine Rich repeats;;Leucine rich repeat
ENSSSCG00000040689	APOA4	apolipoprotein A4 [Source:NCBI gene (formerly Entrezgene);Acc:397681]	GO:0034445;;GO:0034372;;GO:0006869;;GO:0045723;;GO:0030300;;GO:0043691;;GO:0051006;;GO:0042744;;GO:0042157;;GO:0042632;;GO:0070328;;GO:0035634;;GO:0006982;;GO:0032374;;GO:0016042;;GO:0033344;;GO:0065005;;GO:0010898;;GO:0002227;;GO:0033700;;GO:0055088;;GO:0007159;;GO:0010873;;GO:0120009;;GO:0008203;;GO:0034380;;GO:0019430;;GO:0019433;;GO:0006695;;GO:0046470;;GO:0046889;;GO:0042627;;GO:0005615;;GO:…	biological_process;;biological_process;;biological_process;;biological_process;;biological_process;;biological_process;;biological_process;;biological_process;;biological_process;;biological_process;;biological_process;;biological_process;;biological_process;;biological_process;;biological_process;;biological_process;;biological_process;;biological_process;;biological_process;;biological_process;…	BP:negative regulation of plasma lipoprotein particle oxidation;;BP:very-low-density lipoprotein particle remodeling;;BP:lipid transport;;BP:positive regulation of fatty acid biosynthetic process;;BP:regulation of intestinal cholesterol absorption;;BP:reverse cholesterol transport;;BP:positive regulation of lipoprotein lipase activity;;BP:hydrogen peroxide catabolic process;;BP:lipoprotein metabo…	K08760	APOA4	map04979;;map04977;;map04975	Cholesterol metabolism;;Vitamin digestion and absorption;;Fat digestion and absorption	ENOG41119VI	S:Function unknown	NP_999553.1;;;;;;;;	;;Flags: Precursor >CAA11020.1 apolipoprotein A-IV [Sus scrofa]	sp|O46409|APOA4_PIG;;	Apolipoprotein A-IV OS=Sus scrofa OX=9823 GN=APOA4 PE=2 SV=1;;	PF01442.18;;PF12732.7;;PF07464.11;;PF04286.12;;PF07902.11;;PF05478.11	Apolipoprotein;;YtxH;;ApoLp-III;;DUF445;;Gp58;;Prominin	Apolipoprotein A1/A4/E domain;;YtxH-like protein;;Apolipophorin-III precursor;;Protein of unknown function;;gp58-like protein;;Prominin
ENSSSCG00000045164		-	------	------	------	------	------	------	------	------	------	------	------	------	------	------	------	------
ENSSSCG00000005981	FBXO32	F-box protein 32 [Source:VGNC Symbol;Acc:VGNC:88039]	GO:0014894;;GO:0071549;;GO:0000209;;GO:0016567;;GO:0043687;;GO:0005737;;GO:0005634;;GO:0005654;;GO:0019005;;GO:0005829;;GO:0030018	biological_process;;biological_process;;biological_process;;biological_process;;biological_process;;cellular_component;;cellular_component;;cellular_component;;cellular_component;;cellular_component;;cellular_component;;	BP:response to denervation involved in regulation of muscle adaptation;;BP:cellular response to dexamethasone stimulus;;BP:protein polyubiquitination;;BP:protein ubiquitination;;BP:post-translational protein modification;;CC:cytoplasm;;CC:nucleus;;CC:nucleoplasm;;CC:SCF ubiquitin ligase complex;;CC:cytosol;;CC:Z disc;;	K10305	FBXO25_32	map04068	FoxO signaling pathway	ENOG410YPWK	S:Function unknown	TKC49038.1	hypothetical protein EI555_003814 [Monodon monoceros]	sp|Q1A730|FBX32_PIG;;	F-box only protein 32 OS=Sus scrofa OX=9823 GN=FBXO32 PE=2 SV=1;;	PF06881.11	Elongin_A	RNA polymerase II transcription factor SIII
ENSSSCG00000031474	PTK6	protein tyrosine kinase 6 [Source:VGNC Symbol;Acc:VGNC:96517]	GO:0060575;;GO:0045926;;GO:0016310;;GO:0030154;;GO:0007169;;GO:0046777;;GO:0038083;;GO:0061099;;GO:0016477;;GO:0042127;;GO:0006468;;GO:0045087;;GO:0010976;;GO:0007260;;GO:0071300;;GO:0005737;;GO:0001726;;GO:0016604;;GO:0005634;;GO:0005654;;GO:0005886;;GO:0031234;;GO:0005829;;GO:0000166;;GO:0016740;;GO:0004715;;GO:0004713;;GO:0004672;;GO:0005524;;GO:0016301;;GO:0042802;;GO:0005102	biological_process;;biological_process;;biological_process;;biological_process;;biological_process;;biological_process;;biological_process;;biological_process;;biological_process;;biological_process;;biological_process;;biological_process;;biological_process;;biological_process;;biological_process;;cellular_component;;cellular_component;;cellular_component;;cellular_component;;cellular_component;…	BP:intestinal epithelial cell differentiation;;BP:negative regulation of growth;;BP:phosphorylation;;BP:cell differentiation;;BP:transmembrane receptor protein tyrosine kinase signaling pathway;;BP:protein autophosphorylation;;BP:peptidyl-tyrosine autophosphorylation;;BP:negative regulation of protein tyrosine kinase activity;;BP:cell migration;;BP:regulation of cell proliferation;;BP:protein pho…	K08894	PTK6, BRK	------	------	COG0515	S:Function unknown	XP_020933361.1	protein-tyrosine kinase 6 isoform X2 [Sus scrofa]	sp|Q64434|PTK6_MOUSE;;	Protein-tyrosine kinase 6 OS=Mus musculus OX=10090 GN=Ptk6 PE=1 SV=1;;	PF07714.17;;PF00069.25;;PF00017.24;;PF00018.28;;PF14604.6;;PF07653.17	Pkinase_Tyr;;Pkinase;;SH2;;SH3_1;;SH3_9;;SH3_2	Protein tyrosine kinase;;Protein kinase domain;;SH2 domain;;SH3 domain;;Variant SH3 domain;;Variant SH3 domain
ENSSSCG00000037101	LRRC8B	leucine rich repeat containing 8 VRAC subunit B [Source:VGNC Symbol;Acc:VGNC:98086]	GO:0006811;;GO:0098656;;GO:0015698;;GO:0005737;;GO:0016020;;GO:0034702;;GO:0005887;;GO:0005886;;GO:0016021;;GO:0005225	biological_process;;biological_process;;biological_process;;cellular_component;;cellular_component;;cellular_component;;cellular_component;;cellular_component;;cellular_component;;molecular_function;;	BP:ion transport;;BP:anion transmembrane transport;;BP:inorganic anion transport;;CC:cytoplasm;;CC:membrane;;CC:ion channel complex;;CC:integral component of plasma membrane;;CC:plasma membrane;;CC:integral component of membrane;;MF:volume-sensitive anion channel activity;;	K22038	LRRC8	------	------	COG4886	S:Function unknown	XP_013852858.2	LOW QUALITY PROTEIN: volume-regulated anion channel subunit LRRC8B [Sus scrofa]	sp|Q6P9F7|LRC8B_HUMAN;;	Volume-regulated anion channel subunit LRRC8B OS=Homo sapiens OX=9606 GN=LRRC8B PE=1 SV=2;;	PF12534.8;;PF13855.6;;PF12799.7;;PF13306.6;;PF14580.6	Pannexin_like;;LRR_8;;LRR_4;;LRR_5;;LRR_9	Pannexin-like TM region of LRRC8;;Leucine rich repeat;;Leucine Rich repeats;;BspA type Leucine rich repeat region;;Leucine-rich repeat
ENSSSCG00000036524		-	------	------	------	K09228	KRAB	map05168	Herpes simplex virus 1 infection	------	------	XP_020922111.1	uncharacterized protein LOC110255939 isoform X3 [Sus scrofa]	------	------	------	------	------
ENSSSCG00000008812	ATP10D	ATPase phospholipid transporting 10D (putative) [Source:VGNC Symbol;Acc:VGNC:98913]	GO:0015914;;GO:0045332;;GO:0016020;;GO:0005783;;GO:0005654;;GO:0005886;;GO:0016021;;GO:0004012;;GO:0140326;;GO:0000287;;GO:0000166;;GO:0046872;;GO:0005524	biological_process;;biological_process;;cellular_component;;cellular_component;;cellular_component;;cellular_component;;cellular_component;;molecular_function;;molecular_function;;molecular_function;;molecular_function;;molecular_function;;molecular_function;;	BP:phospholipid transport;;BP:phospholipid translocation;;CC:membrane;;CC:endoplasmic reticulum;;CC:nucleoplasm;;CC:plasma membrane;;CC:integral component of membrane;;MF:phospholipid-translocating ATPase activity;;MF:ATPase-coupled intramembrane lipid transporter activity;;MF:magnesium ion binding;;MF:nucleotide binding;;MF:metal ion binding;;MF:ATP binding;;	K01530	E7.6.2.1	------	------	ENOG410XPYK;;ENOG410XSS0	U:Intracellular trafficking, secretion, and vesicular transport;;	XP_020956224.1	probable phospholipid-transporting ATPase VD isoform X1 [Sus scrofa]	sp|Q9P241|AT10D_HUMAN;;	Probable phospholipid-transporting ATPase VD OS=Homo sapiens OX=9606 GN=ATP10D PE=2 SV=3;;	PF16212.5;;PF16209.5;;PF13246.6;;PF00702.26;;PF00122.20	PhoLip_ATPase_C;;PhoLip_ATPase_N;;Cation_ATPase;;Hydrolase;;E1-E2_ATPase	Phospholipid-translocating P-type ATPase C-terminal;;Phospholipid-translocating ATPase N-terminal;;Cation transport ATPase;;haloacid dehalogenase-like hydrolase;;E1-E2 ATPase
ENSSSCG00000037505		-	------	------	------	------	------	------	------	------	------	------	------	------	------	------	------	------
ENSSSCG00000047067		-	GO:0003964;;GO:0004519	molecular_function;;molecular_function;;	MF:RNA-directed DNA polymerase activity;;MF:endonuclease activity;;	------	------	------	------	------	------	ELR59305.1	hypothetical protein M91_02272, partial [Bos mutus]	sp|O00370|LORF2_HUMAN;;	LINE-1 retrotransposable element ORF2 protein OS=Homo sapiens OX=9606 PE=1 SV=1;;	------	------	------
ENSSSCG00000037735		hydroxycarboxylic acid receptor 2 [Source:NCBI gene (formerly Entrezgene);Acc:102164386]	GO:0035590;;GO:0007165;;GO:0007186;;GO:0016021;;GO:0016020;;GO:0001614;;GO:0004930;;GO:0005525	biological_process;;biological_process;;biological_process;;cellular_component;;cellular_component;;molecular_function;;molecular_function;;molecular_function;;	BP:purinergic nucleotide receptor signaling pathway;;BP:signal transduction;;BP:G-protein coupled receptor signaling pathway;;CC:integral component of membrane;;CC:membrane;;MF:purinergic nucleotide receptor activity;;MF:G-protein coupled receptor activity;;MF:GTP binding;;	K08402	HCAR2_3, GPR109	map04024	cAMP signaling pathway	ENOG4110VUM	U:Intracellular trafficking, secretion, and vesicular transport	XP_020928648.1	hydroxycarboxylic acid receptor 2 [Sus scrofa]	sp|P49019|HCAR3_HUMAN;;	Hydroxycarboxylic acid receptor 3 OS=Homo sapiens OX=9606 GN=HCAR3 PE=1 SV=3;;	PF00001.21	7tm_1	7 transmembrane receptor
ENSSSCG00000000144		thioredoxin 2 [Source:VGNC Symbol;Acc:VGNC:94602]	GO:0045454;;GO:0006662;;GO:0005623;;GO:0015035	biological_process;;biological_process;;cellular_component;;molecular_function;;	BP:cell redox homeostasis;;BP:glycerol ether metabolic process;;CC:cell;;MF:protein disulfide oxidoreductase activity;;	K03671	trxA	map04621;;map05418;;map05132	NOD-like receptor signaling pathway;;Fluid shear stress and atherosclerosis;;Salmonella infection	COG0526	P:Inorganic ion transport and metabolism	XP_005663884.2	thioredoxin, mitochondrial isoform X1 [Sus scrofa]	sp|Q95108|THIOM_BOVIN;;	Thioredoxin, mitochondrial OS=Bos taurus OX=9913 GN=TXN2 PE=1 SV=2;;	PF00085.20;;PF13899.6;;PF13098.6	Thioredoxin;;Thioredoxin_7;;Thioredoxin_2	Thioredoxin;;Thioredoxin-like;;Thioredoxin-like domain
ENSSSCG00000046754		-	GO:0016021	cellular_component;;	CC:integral component of membrane;;	K09228	KRAB	map05168	Herpes simplex virus 1 infection	------	------	XP_020922111.1	uncharacterized protein LOC110255939 isoform X3 [Sus scrofa]	------	------	------	------	------
ENSSSCG00000003760	TTLL7	tubulin tyrosine ligase like 7 [Source:VGNC Symbol;Acc:VGNC:94571]	GO:0018095;;GO:0006464;;GO:0000226;;GO:0005929;;GO:0015631;;GO:0048487;;GO:0070740;;GO:0043014;;GO:0005524	biological_process;;biological_process;;biological_process;;cellular_component;;molecular_function;;molecular_function;;molecular_function;;molecular_function;;molecular_function;;	BP:protein polyglutamylation;;BP:cellular protein modification process;;BP:microtubule cytoskeleton organization;;CC:cilium;;MF:tubulin binding;;MF:beta-tubulin binding;;MF:tubulin-glutamic acid ligase activity;;MF:alpha-tubulin binding;;MF:ATP binding;;	K16583	TTLL7	------	------	ENOG410XNWC	S:Function unknown	XP_020952030.1	tubulin polyglutamylase TTLL7 isoform X1 [Sus scrofa] >XP_020952031.1 tubulin polyglutamylase TTLL7 isoform X1 [Sus scrofa]	sp|Q6ZT98|TTLL7_HUMAN;;	Tubulin polyglutamylase TTLL7 OS=Homo sapiens OX=9606 GN=TTLL7 PE=1 SV=2;;	PF03133.15;;PF14397.6;;PF14398.6;;PF02655.14	TTL;;ATPgrasp_ST;;ATPgrasp_YheCD;;ATP-grasp_3	Tubulin-tyrosine ligase family;;Sugar-transfer associated ATP-grasp;;YheC/D like ATP-grasp;;ATP-grasp domain
ENSSSCG00000003233	ZNF175	zinc finger protein 175 [Source:VGNC Symbol;Acc:VGNC:95196]	GO:0000122;;GO:0006355;;GO:0045944;;GO:0005829;;GO:0005654;;GO:0045111;;GO:0001227;;GO:0001228;;GO:0000977;;GO:0003676;;GO:0046872	biological_process;;biological_process;;biological_process;;cellular_component;;cellular_component;;cellular_component;;molecular_function;;molecular_function;;molecular_function;;molecular_function;;molecular_function;;	BP:negative regulation of transcription from RNA polymerase II promoter;;BP:regulation of transcription, DNA-templated;;BP:positive regulation of transcription from RNA polymerase II promoter;;CC:cytosol;;CC:nucleoplasm;;CC:intermediate filament cytoskeleton;;MF:transcriptional repressor activity, RNA polymerase II transcription regulatory region sequence-specific binding;;MF:transcriptional acti…	K09228	KRAB	map05168	Herpes simplex virus 1 infection	COG5048	D:Cell cycle control, cell division, chromosome partitioning	XP_013850574.2	LOW QUALITY PROTEIN: zinc finger protein 175 [Sus scrofa]	sp|Q9Y473|ZN175_HUMAN;;	Zinc finger protein 175 OS=Homo sapiens OX=9606 GN=ZNF175 PE=1 SV=1;;	PF13465.6;;PF00096.26;;PF13894.6;;PF01352.27;;PF09723.10	zf-H2C2_2;;zf-C2H2;;zf-C2H2_4;;KRAB;;Zn-ribbon_8	Zinc-finger double domain;;Zinc finger, C2H2 type;;C2H2-type zinc finger;;KRAB box;;Zinc ribbon domain
ENSSSCG00000024166	SLC2A6	solute carrier family 2 member 6 [Source:VGNC Symbol;Acc:VGNC:93051]	GO:0008643;;GO:0006110;;GO:0055085;;GO:0005887;;GO:0016021;;GO:0016020;;GO:0005765;;GO:0005886;;GO:0005351;;GO:0022857	biological_process;;biological_process;;biological_process;;cellular_component;;cellular_component;;cellular_component;;cellular_component;;cellular_component;;molecular_function;;molecular_function;;	BP:carbohydrate transport;;BP:regulation of glycolytic process;;BP:transmembrane transport;;CC:integral component of plasma membrane;;CC:integral component of membrane;;CC:membrane;;CC:lysosomal membrane;;CC:plasma membrane;;MF:suga;;MF:transmembrane transporter activity;;	K08144	SLC2A6, GLUT6	------	------	ENOG410XNQK	G:Carbohydrate transport and metabolism	XP_003353749.1	solute carrier family 2, facilitated glucose transporter member 6 [Sus scrofa]	sp|Q9UGQ3|GTR6_HUMAN;;	Solute carrier family 2, facilitated glucose transporter member 6 OS=Homo sapiens OX=9606 GN=SLC2A6 PE=1 SV=2;;	PF00083.24;;PF07690.16	Sugar_tr;;MFS_1	Sugar;;Major Facilitator Superfamily
ENSSSCG00000010603	NEURL1	neuralized E3 ubiquitin protein ligase 1 [Source:VGNC Symbol;Acc:VGNC:90694]	GO:0007595;;GO:0090129;;GO:0043065;;GO:0051491;;GO:0045746;;GO:0060999;;GO:0045741;;GO:0008285;;GO:0071230;;GO:0030317;;GO:0048170;;GO:0007288;;GO:0007399;;GO:0006513;;GO:0006417;;GO:0005886;;GO:0005737;;GO:0043204;;GO:0014069;;GO:0043197;;GO:0097440;;GO:0004842;;GO:0046872;;GO:0045183;;GO:0061630	biological_process;;biological_process;;biological_process;;biological_process;;biological_process;;biological_process;;biological_process;;biological_process;;biological_process;;biological_process;;biological_process;;biological_process;;biological_process;;biological_process;;biological_process;;cellular_component;;cellular_component;;cellular_component;;cellular_component;;cellular_component;…	BP:lactation;;BP:positive regulation of synapse maturation;;BP:positive regulation of apoptotic process;;BP:positive regulation of filopodium assembly;;BP:negative regulation of Notch signaling pathway;;BP:positive regulation of dendritic spine development;;BP:positive regulation of epidermal growth factor-activated receptor activity;;BP:negative regulation of cell proliferation;;BP:cellular resp…	K01931	NEUR	------	------	ENOG410ZMNG	U:Intracellular trafficking, secretion, and vesicular transport	XP_001926912.2	E3 ubiquitin-protein ligase NEURL1 isoform X5 [Sus scrofa]	sp|O76050|NEUL1_HUMAN;;	E3 ubiquitin-protein ligase NEURL1 OS=Homo sapiens OX=9606 GN=NEURL1 PE=2 SV=1;;	PF07177.12;;PF13920.6	Neuralized;;zf-C3HC4_3	Neuralized;;Zinc finger, C3HC4 type
ENSSSCG00000006640	BNIPL	BCL2 interacting protein like [Source:VGNC Symbol;Acc:VGNC:85858]	GO:0008285;;GO:0040009;;GO:0006915;;GO:0006798;;GO:0005737;;GO:0005634;;GO:0005829;;GO:0004309;;GO:0042802	biological_process;;biological_process;;biological_process;;biological_process;;cellular_component;;cellular_component;;cellular_component;;molecular_function;;molecular_function;;	BP:negative regulation of cell proliferation;;BP:regulation of growth rate;;BP:apoptotic process;;BP:polyphosphate catabolic process;;CC:cytoplasm;;CC:nucleus;;CC:cytosol;;MF:exopolyphosphatase activity;;MF:identical protein binding;;	K18448	BNIP2	------	------	ENOG4111F6D	S:Function unknown	XP_001928046.4	bcl-2/adenovirus E1B 19 kDa-interacting protein 2-like protein [Sus scrofa]	sp|Q7Z465|BNIPL_HUMAN;;	Bcl-2/adenovirus E1B 19 kDa-interacting protein 2-like protein OS=Homo sapiens OX=9606 GN=BNIPL PE=1 SV=1;;	PF12496.8;;PF13716.6;;PF00650.20	BNIP2;;CRAL_TRIO_2;;CRAL_TRIO	Bcl2-/adenovirus E1B nineteen kDa-interacting protein 2;;Divergent CRAL/TRIO domain;;CRAL/TRIO domain
ENSSSCG00000032036		-	GO:0003964;;GO:0004519	molecular_function;;molecular_function;;	MF:RNA-directed DNA polymerase activity;;MF:endonuclease activity;;	------	------	------	------	------	------	ABR01162.1	endonuclease/reverse transcriptase [Sus scrofa]	sp|O00370|LORF2_HUMAN;;	LINE-1 retrotransposable element ORF2 protein OS=Homo sapiens OX=9606 PE=1 SV=1;;	PF08333.11	DUF1725	Protein of unknown function
ENSSSCG00000020578	SCARNA16	small Cajal body-specific RNA 16 [Source:HGNC Symbol;Acc:HGNC:32573]	------	------	------	------	------	------	------	------	------	------	------	------	------	------	------	------
ENSSSCG00000012136	PIR	pirin [Source:VGNC Symbol;Acc:VGNC:98196]	GO:0030224;;GO:1903506;;GO:0055114;;GO:0030099;;GO:0005737;;GO:0005634;;GO:0005829;;GO:0003712;;GO:0046872;;GO:0008127	biological_process;;biological_process;;biological_process;;biological_process;;cellular_component;;cellular_component;;cellular_component;;molecular_function;;molecular_function;;molecular_function;;	BP:monocyte differentiation;;BP:regulation of nucleic acid-templated transcription;;BP:oxidation-reduction process;;BP:myeloid cell differentiation;;CC:cytoplasm;;CC:nucleus;;CC:cytosol;;MF:transcription cofactor activity;;MF:metal ion binding;;MF:quercetin 2,3-dioxygenase activity;;	K06911	PIR	------	------	COG1741	S:Function unknown	XP_003134991.1	pirin [Sus scrofa] >XP_005673504.1 pirin [Sus scrofa] >XP_005673505.1 pirin [Sus scrofa] >XP_013841373.1 pirin [Sus scrofa] >XP_020935792.1 pirin [Sus scrofa]	sp|O00625|PIR_HUMAN;;	Pirin OS=Homo sapiens OX=9606 GN=PIR PE=1 SV=1;;	PF05726.13;;PF02678.16	Pirin_C;;Pirin	Pirin C-terminal cupin domain;;Pirin
ENSSSCG00000010494	SORBS1	sorbin and SH3 domain containing 1 [Source:VGNC Symbol;Acc:VGNC:93337]	------	------	------	K06086	SORBS1, SH3D5, PONSIN, CAP	map03320;;map04910;;map04520	PPAR signaling pathway;;Insulin signaling pathway;;Adherens junction	ENOG410XNVJ	S:Function unknown	XP_020929797.1	sorbin and SH3 domain-containing protein 1 isoform X11 [Sus scrofa]	sp|Q62417|SRBS1_MOUSE;;	Sorbin and SH3 domain-containing protein 1 OS=Mus musculus OX=10090 GN=Sorbs1 PE=1 SV=2;;	PF14604.6;;PF00018.28;;PF07653.17;;PF02208.16	SH3_9;;SH3_1;;SH3_2;;Sorb	Variant SH3 domain;;SH3 domain;;Variant SH3 domain;;Sorbin homologous domain
ENSSSCG00000018563	SNORA48	small nucleolar RNA, H/ACA box 48 [Source:HGNC Symbol;Acc:HGNC:32641]	------	------	------	------	------	------	------	------	------	------	------	------	------	------	------	------
ENSSSCG00000024671	WNT9A	Wnt family member 9A [Source:VGNC Symbol;Acc:VGNC:94978]	GO:0048704;;GO:0045880;;GO:0060070;;GO:0007275;;GO:0043154;;GO:0032331;;GO:0008285;;GO:0030182;;GO:0060548;;GO:0045597;;GO:0061037;;GO:0048856;;GO:0045165;;GO:0035115;;GO:0016055;;GO:0007093;;GO:0005615;;GO:0005576;;GO:0005125;;GO:0048018;;GO:0005109;;GO:0005102	biological_process;;biological_process;;biological_process;;biological_process;;biological_process;;biological_process;;biological_process;;biological_process;;biological_process;;biological_process;;biological_process;;biological_process;;biological_process;;biological_process;;biological_process;;biological_process;;cellular_component;;cellular_component;;molecular_function;;molecular_function;…	BP:embryonic skeletal system morphogenesis;;BP:positive regulation of smoothened signaling pathway;;BP:canonical Wnt signaling pathway;;BP:multicellular organism development;;BP:negative regulation of cysteine-type endopeptidase activity involved in apoptotic process;;BP:negative regulation of chondrocyte differentiation;;BP:negative regulation of cell proliferation;;BP:neuron differentiation;;BP…	K01064	WNT9	map05165;;map04390;;map05217;;map04310;;map05010;;map05224;;map05226;;map05205;;map05200;;map04550;;map05225;;map04934;;map04150;;map04916	Human papillomavirus infection;;Hippo signaling pathway;;Basal cell carcinoma;;Wnt signaling pathway;;Alzheimer disease;;Breast cancer;;Gastric cancer;;Proteoglycans in cancer;;Pathways in cancer;;Signaling pathways regulating pluripotency of stem cells;;Hepatocellular carcinoma;;Cushing syndrome;;mTOR signaling pathway;;Melanogenesis	ENOG410XQZ1	U:Intracellular trafficking, secretion, and vesicular transport	XP_004647561.2	protein Wnt-9a [Octodon degus]	sp|Q8R5M2|WNT9A_MOUSE;;	Protein Wnt-9a OS=Mus musculus OX=10090 GN=Wnt9a PE=2 SV=1;;	PF00110.19	wnt	wnt family
ENSSSCG00000034435	U1	U1 spliceosomal RNA [Source:RFAM;Acc:RF00003]	GO:0016021	cellular_component;;	CC:integral component of membrane;;	------	------	------	------	ENOG4111AW1;;ENOG410ZBUH	S:Function unknown;;	VFV43673.1	Hypothetical predicted protein, partial [Lynx pardinus]	------	------	------	------	------
