# Supplementary material for: Deoxyshikonin-Induced Gene Expression Profile in Porcine Epithelial Cells
Source: Front Vet Sci. 2022 Jan 13;8:711721. doi: 10.3389/fvets.2021.711721 (PMC8792893; doi:10.3389/fvets.2021.711721)
Supplement: Supplementary Table 6 — Annotation of differentially expressed genes (DEGs) between the control (Con) and deoxyshikonin-treated (Deo) groups. [file Table_6.XLS]

## Sheet: 表达差异详情表
TABLE S6 Annotation of differentially expressed genes (DEGs) between the control (Con) and deoxyshikonin-treated (Deo) groups
Gene_id	Gene name	Gene description	FC(Deo_6h/Con_6h)	Log2FC(Deo_6h/Con_6h)	Pvalue	Padjust	Significant	Regulate	Con-1	Con-2	Con-3	Deo-1	Deo-2	Deo-3	Con	Deo	GO_id	GO_term	KO_id	KO_name	Pathway_id	Pathway_definition	COG_id	COG_Functional Categories	NR_hit-name	NR_description	Swiss-Prot_hit-name	Swiss-Prot_description	Pfam_id	Domain	Domain description
ENSSSCG00000000002	GTSE1	G2 and S-phase expressed 1 [Source:VGNC Symbol;Acc:VGNC:88745]	0.253	-1.98401	3.9276e-52	6.4544e-51	yes	down	19.42	18.5	17.19	4.28	3.25	5	18.37	4.17667	GO:0005737;GO:0005856;GO:000588	CC:cytoplasm;CC:cytoskeleton;CC:cytoplasmic microtubule;	K10129	GTSE1, B99	map04115	p53 signaling pathway	ENOG410ZUTK	S:Function unknown	XP_020947035.1	G2 and S phase-expressed protein 1 [Sus scrofa]	sp|Q9NYZ3|GTSE1_HUMAN;	G2 and S phase-expressed protein 1 OS=Homo sapiens OX=9606 GN=GTSE1 PE=1 SV=3;	PF15259.6	GTSE1_N	G-2 and S-phase expressed 1
ENSSSCG00000000021		Rho GTPase activating protein 8 [Source:NCBI gene (formerly Entrezgene);Acc:100533202]	0.289	-1.79246	1.10772e-22	8.05393e-22	yes	down	9.31	8.77	8.97	2.17	2.26	2.54	9.01667	2.32333	GO:000716	BP:signal transduction;	K20633	ARHGAP8, BPGAP1	------	------	ENOG410XR4J	S:Function unknown	NP_001191312.1	rho GTPase-activating protein 8 [Sus scrofa]	sp|P85298|RHG08_HUMAN;	Rho GTPase-activating protein 8 OS=Homo sapiens OX=9606 GN=ARHGAP8 PE=1 SV=1;	PF00620.27;PF13716.6;PF00650.20	RhoGAP;CRAL_TRIO_2;CRAL_TRIO	RhoGAP domain;Divergent CRAL/TRIO domain;CRAL/TRIO domain
ENSSSCG00000000072	SLC25A17	solute carrier family 25 member 17 [Source:VGNC Symbol;Acc:VGNC:92996]	2.018	1.01326	5.63673e-53	9.46069e-52	yes	up	67.35	76.11	73.67	127.61	137.58	130.29	72.3767	131.827	GO:0006635;GO:0080121;GO:0035352;GO:0035350;GO:0015908;GO:0015866;GO:0015867;GO:0001561;GO:0006839;GO:0035349;GO:1901679;GO:0005779;GO:0005778;GO:0016020;GO:0005777;GO:0031966;GO:0016021;GO:0005347;GO:0051087;GO:0080122;GO:0015230;GO:0015217;GO:0044610;GO:0051724;GO:0000295;GO:0015228;GO:002285	BP:fatty acid beta-oxidation;BP:AMP transport;BP:NAD transmembrane transport;BP:FAD transmembrane transport;BP:fatty acid transport;BP:ADP transport;BP:ATP transport;BP:fatty acid alpha-oxidation;BP:mitochondrial transport;BP:coenzyme A transmembrane transport;BP:nucleotide transmembrane transport;CC:integral component of peroxisomal membrane;CC:peroxisomal membrane;CC:membrane;CC:peroxisome;CC:m…	K13354	SLC25A17, PMP34	map04146	Peroxisome	ENOG410ZNC0	S:Function unknown	XP_003126052.1	peroxisomal membrane protein PMP34 [Sus scrofa]	sp|O43808|PM34_HUMAN;	Peroxisomal membrane protein PMP34 OS=Homo sapiens OX=9606 GN=SLC25A17 PE=1 SV=1;	PF00153.27	Mito_carr	Mitochondrial carrier protein
ENSSSCG00000000092	NPTXR	neuronal pentraxin receptor [Source:VGNC Symbol;Acc:VGNC:98158]	12.273	3.6174	2.64697e-10	1.106e-09	yes	up	0.05	0.08	0.01	0.54	0.57	0.46	0.0466667	0.523333	GO:0042542;GO:0007165;GO:0031175;GO:0005615;GO:0005886;GO:0008029;GO:0019903;GO:004487	BP:response to hydrogen peroxide;BP:signal transduction;BP:neuron projection development;CC:extracellular space;CC:plasma membrane;MF:pentraxin receptor activity;MF:protein phosphatase binding;MF:macromolecular complex binding;	------	------	------	------	ENOG410XTA3	S:Function unknown	XP_013843645.2	neuronal pentraxin receptor [Sus scrofa]	sp|O95502|NPTXR_HUMAN;	Neuronal pentraxin receptor OS=Homo sapiens OX=9606 GN=NPTXR PE=3 SV=2;	PF00354.17;PF13385.6	Pentaxin;Laminin_G_3	Pentaxin family;Concanavalin A-like lectin/glucanases superfamily
ENSSSCG00000000135	KCTD17	potassium channel tetramerization domain containing 17 [Source:VGNC Symbol;Acc:VGNC:89396]	0.452	-1.14558	9.66034e-09	3.65984e-08	yes	down	6.17	4.8	6.27	2.3	2.65	2.82	5.74667	2.59	GO:0043161;GO:0051260;GO:0032469;GO:0045724;GO:0005737;GO:0005783;GO:0031463;GO:0097602;GO:004280	BP:proteasome-mediated ubiquitin-dependent protein catabolic process;BP:protein homooligomerization;BP:endoplasmic reticulum calcium ion homeostasis;BP:positive regulation of cilium assembly;CC:cytoplasm;CC:endoplasmic reticulum;CC:Cul3-RING ubiquitin ligase complex;MF:cullin family protein binding;MF:identical protein binding;	K21914	KCTD2_5_17	------	------	ENOG410XT4J	O:Posttranslational modification, protein turnover, chaperones	TKC37477.1	hypothetical protein EI555_012197 [Monodon monoceros]	sp|Q8N5Z5|KCD17_HUMAN;	BTB/POZ domain-containing protein KCTD17 OS=Homo sapiens OX=9606 GN=KCTD17 PE=1 SV=3;	PF02214.22	BTB_2	BTB/POZ domain
ENSSSCG00000000136	CSF2RB	colony stimulating factor 2 receptor subunit beta [Source:VGNC Symbol;Acc:VGNC:87033]	166.534	7.37967	8.3368e-09	3.16795e-08	yes	up	0	0	0	0.33	0.47	0.44	0	0.413333	GO:0019221;GO:0016021;GO:0016020;GO:000489	BP:cytokine-mediated signaling pathway;CC:integral component of membrane;CC:membrane;MF:cytokine receptor activity;	K04738	CSF2RB, IL3RB, CD131	map05200;map04060;map04630;map04210	Pathways in cancer;Cytokine-cytokine receptor interaction;Jak-STAT signaling pathway;Apoptosis	ENOG4112BQP	U:Intracellular trafficking, secretion, and vesicular transport	XP_001924814.3	cytokine receptor common subunit beta [Sus scrofa]	sp|P32927|IL3RB_HUMAN;	Cytokine receptor common subunit beta OS=Homo sapiens OX=9606 GN=CSF2RB PE=1 SV=2;	PF09240.10;PF09238.10;PF00041.21;PF09067.10	IL6Ra-bind;IL4Ra_N;fn3;EpoR_lig-bind	Interleukin-6 receptor alpha chain, binding;Interleukin-4 receptor alpha chain, N-terminal;Fibronectin type III domain;Erythropoietin receptor, ligand binding
ENSSSCG00000000142	FOXRED2	FAD dependent oxidoreductase domain containing 2 [Source:VGNC Symbol;Acc:VGNC:88229]	0.493	-1.02137	3.33154e-07	1.13857e-06	yes	down	1.76	2.07	1.78	0.86	0.88	0.81	1.87	0.85	GO:0030433;GO:0005788;GO:005066	BP:ER-associated ubiquitin-dependent protein catabolic process;CC:endoplasmic reticulum lumen;MF:flavin adenine dinucleotide binding;	------	------	------	------	COG2072	P:Inorganic ion transport and metabolism	XP_005663883.1	FAD-dependent oxidoreductase domain-containing protein 2 isoform X1 [Sus scrofa]	sp|Q8IWF2|FXRD2_HUMAN;	FAD-dependent oxidoreductase domain-containing protein 2 OS=Homo sapiens OX=9606 GN=FOXRED2 PE=1 SV=1;	PF13738.6;PF07992.14;PF13450.6;PF03486.14;PF01266.24;PF00070.27;PF13434.6;PF00743.19	Pyr_redox_3;Pyr_redox_2;NAD_binding_8;HI0933_like;DAO;Pyr_redox;K_oxygenase;FMO-like	Pyridine nucleotide-disulphide oxidoreductase;Pyridine nucleotide-disulphide oxidoreductase;NA;HI0933-like protein;FAD dependent oxidoreductase;Pyridine nucleotide-disulphide oxidoreductase;L-lysine 6-monooxygenase;Flavin-binding monooxygenase-like
ENSSSCG00000000162	BTBD11	BTB domain containing 11 [Source:VGNC Symbol;Acc:VGNC:85901]	14.924	3.89952	0.0037666	0.0087847	yes	up	0.02	0	0.02	0.06	0.16	0.15	0.0133333	0.123333	GO:0060395;GO:004698	BP:SMAD protein signal transduction;MF:protein heterodimerization activity;	K10483	BTBD11	------	------	ENOG410XRDX	S:Function unknown	XP_003126126.5	ankyrin repeat and BTB/POZ domain-containing protein BTBD11 isoform X1 [Sus scrofa]	sp|A6QL63|BTBDB_HUMAN;	Ankyrin repeat and BTB/POZ domain-containing protein BTBD11 OS=Homo sapiens OX=9606 GN=BTBD11 PE=2 SV=3;	PF00651.31;PF12796.7;PF13606.6;PF00023.30;PF13637.6;PF13857.6	BTB;Ank_2;Ank_3;Ank;Ank_4;Ank_5	BTB/POZ domain;Ankyrin repeats;Ankyrin repeat;Ankyrin repeat;Ankyrin repeats;Ankyrin repeats
ENSSSCG00000000171	CKAP4	cytoskeleton associated protein 4 [Source:VGNC Symbol;Acc:VGNC:86716]	0.356	-1.48814	3.42234e-60	6.64821e-59	yes	down	76.16	62.15	63.99	21.21	18.99	24.57	67.4333	21.59	GO:0016607;GO:0005811;GO:0005791;GO:0005783;GO:0005829;GO:0016020;GO:0036464;GO:001602	CC:nuclear speck;CC:lipid particle;CC:rough endoplasmic reticulum;CC:endoplasmic reticulum;CC:cytosol;CC:membrane;CC:cytoplasmic ribonucleoprotein granule;CC:integral component of membrane;	K13999	CKAP4, CLIMP63	map04141	Protein processing in endoplasmic reticulum	ENOG4111Q54	U:Intracellular trafficking, secretion, and vesicular transport	NP_001231560.1	cytoskeleton-associated protein 4 [Sus scrofa]	sp|Q07065|CKAP4_HUMAN;	Cytoskeleton-associated protein 4 OS=Homo sapiens OX=9606 GN=CKAP4 PE=1 SV=2;	PF09177.11;PF08317.11;PF07926.12	Syntaxin-6_N;Spc7;TPR_MLP1_2	Syntaxin 6, N-terminal;Spc7 kinetochore protein;TPR/MLP1/MLP2-like protein
ENSSSCG00000000175	ADCY6	adenylate cyclase 6 [Source:VGNC Symbol;Acc:VGNC:85110]	0.438	-1.19103	1.92431e-25	1.54354e-24	yes	down	6.15	6.97	7.37	2.57	2.62	2.96	6.83	2.71667	GO:0071380;GO:0009190;GO:0035556;GO:0007212;GO:0071870;GO:0007189;GO:0097746;GO:0007193;GO:1904322;GO:0006171;GO:0016021;GO:0016020;GO:0005887;GO:0005886;GO:0005080;GO:0016849;GO:0004016;GO:0016829;GO:0046872;GO:0000166;GO:000552	BP:cellular response to prostaglandin E stimulus;BP:cyclic nucleotide biosynthetic process;BP:intracellular signal transduction;BP:dopamine receptor signaling pathway;BP:cellular response to catecholamine stimulus;BP:adenylate cyclase-activating G-protein coupled receptor signaling pathway;BP:regulation of blood vessel diameter;BP:adenylate cyclase-inhibiting G-protein coupled receptor signaling …	K08046	ADCY6	map04923;map04925;map04924;map04927;map04926;map04928;map04742;map04015;map04540;map04727;map04725;map04724;map04723;map05032;map04261;map05414;map04972;map04970;map04971;map04976;map04713;map04714;map05166;map05163;map04270;map04371;map04072;map04062;map04921;map04961;map04962;map04918;map01522;map04911;map04912;map04913;map04914;map04915;map04916;map04114;map00230;map04750;map04213;map04211;map…	Regulation of lipolysis in adipocytes;Aldosterone synthesis and secretion;Renin secretion;Cortisol synthesis and secretion;Relaxin signaling pathway;Parathyroid hormone synthesis, secretion and action;Taste transduction;Rap1 signaling pathway;Gap junction;GABAergic synapse;Cholinergic synapse;Glutamatergic synapse;Retrograde endocannabinoid signaling;Morphine addiction;Adrenergic signaling in car…	COG2114	S:Function unknown	XP_020947245.1	LOW QUALITY PROTEIN: adenylate cyclase type 6 [Sus scrofa]	sp|O43306|ADCY6_HUMAN;	Adenylate cyclase type 6 OS=Homo sapiens OX=9606 GN=ADCY6 PE=1 SV=2;	PF16214.5;PF00211.20;PF06327.14	AC_N;Guanylate_cyc;DUF1053	Adenylyl cyclase N-terminal extracellular and transmembrane region;Adenylate and Guanylate cyclase catalytic domain;Domain of Unknown Function
ENSSSCG00000000179	CCDC65	coiled-coil domain containing 65 [Source:VGNC Symbol;Acc:VGNC:86306]	0.363	-1.46314	0.000202126	0.000543898	yes	down	1.79	1.81	1.5	0.42	0.48	0.77	1.7	0.556667	GO:0060271;GO:0070286;GO:0060285;GO:0003352;GO:0036064;GO:0031514;GO:0005858;GO:0005930;GO:004299	BP:cilium assembly;BP:axonemal dynein complex assembly;BP:cilium-dependent cell motility;BP:regulation of cilium movement;CC:ciliary basal body;CC:motile cilium;CC:axonemal dynein complex;CC:axoneme;CC:cell projection;	------	------	------	------	ENOG410XQTS	S:Function unknown	XP_020947250.1	coiled-coil domain-containing protein 65 [Sus scrofa]	sp|Q2TA16|DRC2_BOVIN;	Dynein regulatory complex subunit 2 OS=Bos taurus OX=9913 GN=CCDC65 PE=2 SV=1;	PF14772.6	NYD-SP28	Sperm tail
ENSSSCG00000000186	RHEBL1	RHEB like 1 [Source:VGNC Symbol;Acc:VGNC:92280]	4.737	2.24394	7.40153e-18	4.41566e-17	yes	up	2.4	1.62	2	8.9	8.27	8.63	2.00667	8.6	GO:0051092;GO:0031929;GO:0007165;GO:0007264;GO:0005737;GO:0016020;GO:0005886;GO:0003924;GO:0000166;GO:0019003;GO:000552	BP:positive regulation of NF-kappaB transcription factor activity;BP:TOR signaling;BP:signal transduction;BP:small GTPase mediated signal transduction;CC:cytoplasm;CC:membrane;CC:plasma membrane;MF:GTPase activity;MF:nucleotide binding;MF:GDP binding;MF:GTP binding;	K07849	RHEBL1	------	------	COG1100	S:Function unknown	XP_003126150.1	GTPase RhebL1 isoform X1 [Sus scrofa]	sp|Q8TAI7|REBL1_HUMAN;	GTPase RhebL1 OS=Homo sapiens OX=9606 GN=RHEBL1 PE=1 SV=1;	PF00071.22;PF08477.13;PF00025.21;PF00009.27;PF01926.23;PF09439.10	Ras;Roc;Arf;GTP_EFTU;MMR_HSR1;SRPRB	Ras family;Ras of Complex, Roc, domain of DAPkinase;ADP-ribosylation factor family;Elongation factor Tu GTP binding domain;50S ribosome-binding GTPase;Signal recognition particle receptor beta subunit
ENSSSCG00000000189	LMBR1L	limb development membrane protein 1 like [Source:VGNC Symbol;Acc:VGNC:89753]	2.83	1.5009	1.32517e-44	1.82641e-43	yes	up	9.16	9.2	9.78	25.73	25.97	26.23	9.38	25.9767	GO:0070231;GO:0090090;GO:0042098;GO:0030217;GO:0006898;GO:0007165;GO:0060218;GO:0016020;GO:0016021;GO:0005789;GO:0005887;GO:0005886;GO:000488	BP:T cell apoptotic process;BP:negative regulation of canonical Wnt signaling pathway;BP:T cell proliferation;BP:T cell differentiation;BP:receptor-mediated endocytosis;BP:signal transduction;BP:hematopoietic stem cell differentiation;CC:membrane;CC:integral component of membrane;CC:endoplasmic reticulum membrane;CC:integral component of plasma membrane;CC:plasma membrane;MF:transmembrane signali…	------	------	------	------	ENOG410YKEX	U:Intracellular trafficking, secretion, and vesicular transport	TEA35752.1	hypothetical protein DBR06_SOUSAS1110110, partial [Sousa chinensis]	sp|Q6UX01|LMBRL_HUMAN;	Protein LMBR1L OS=Homo sapiens OX=9606 GN=LMBR1L PE=1 SV=2;	PF04791.16	LMBR1	LMBR1-like membrane protein
ENSSSCG00000000195	PRPH	peripherin [Source:VGNC Symbol;Acc:VGNC:91847]	15.382	3.94313	0.00278183	0.00659799	yes	up	0.06	0	0	0.33	0.31	0.4	0.02	0.346667	GO:0045104;GO:0030424;GO:0005882;GO:0045098;GO:000519	BP:intermediate filament cytoskeleton organization;CC:axon;CC:intermediate filament;CC:type III intermediate filament;MF:structural molecule activity;	K07607	PRPH	map05014	Amyotrophic lateral sclerosis (ALS)	ENOG410YCMG	Z:Cytoskeleton	OWK17086.1	PRPH [Cervus elaphus hippelaphus]	sp|A6QQJ3|PERI_BOVIN;	Peripherin OS=Bos taurus OX=9913 GN=PRPH PE=2 SV=1;	PF00038.21;PF04732.14	Filament;Filament_head	Intermediate filament protein;Intermediate filament head
ENSSSCG00000000199	SPATS2	spermatogenesis associated serine rich 2 [Source:NCBI gene (formerly Entrezgene);Acc:100738620]	4.059	2.02098	3.91384e-106	1.73071e-104	yes	up	8.91	8.16	8.39	31.32	33.47	28.74	8.48667	31.1767	GO:0005737;GO:000582	CC:cytoplasm;CC:cytosol;	------	------	------	------	ENOG410Y9WN	S:Function unknown	XP_013843712.2	spermatogenesis-associated serine-rich protein 2 [Sus scrofa] >XP_020947261.1 spermatogenesis-associated serine-rich protein 2 [Sus scrofa]	sp|Q86XZ4|SPAS2_HUMAN;	Spermatogenesis-associated serine-rich protein 2 OS=Homo sapiens OX=9606 GN=SPATS2 PE=1 SV=1;	PF07139.11	DUF1387	Protein of unknown function
ENSSSCG00000000203	KCNH3	potassium voltage-gated channel subfamily H member 3 [Source:VGNC Symbol;Acc:VGNC:89344]	0.362	-1.46681	5.92136e-08	2.12804e-07	yes	down	2.17	1.83	3.1	0.73	0.84	0.74	2.36667	0.77	GO:0042391;GO:0071805;GO:0006813;GO:0055085;GO:0034765;GO:0006811;GO:0016021;GO:0016020;GO:0005887;GO:0005267;GO:0005249;GO:0005216;GO:000524	BP:regulation of membrane potential;BP:potassium ion transmembrane transport;BP:potassium ion transport;BP:transmembrane transport;BP:regulation of ion transmembrane transport;BP:ion transport;CC:integral component of membrane;CC:membrane;CC:integral component of plasma membrane;MF:potassium channel activity;MF:voltage-gated potassium channel activity;MF:ion channel activity;MF:voltage-gated ion …	K04906	KCNH3, KV12.2	------	------	ENOG410XPSE	S:Function unknown	XP_003481623.2	potassium voltage-gated channel subfamily H member 3 isoform X1 [Sus scrofa]	sp|Q9ULD8|KCNH3_HUMAN;	Potassium voltage-gated channel subfamily H member 3 OS=Homo sapiens OX=9606 GN=KCNH3 PE=1 SV=2;	PF00520.31;PF13426.7;PF07885.16;PF00027.29;PF08447.12;PF08448.10;PF00989.25	Ion_trans;PAS_9;Ion_trans_2;cNMP_binding;PAS_3;PAS_4;PAS	Ion transport protein;PAS domain;Ion channel;Cyclic nucleotide-binding domain;PAS fold;PAS fold;PAS fold
ENSSSCG00000000205	FAM186B	family with sequence similarity 186 member B [Source:VGNC Symbol;Acc:VGNC:87941]	0.349	-1.51864	2.4571e-06	7.86355e-06	yes	down	1.32	1.64	1.52	0.67	0.34	0.52	1.49333	0.51	GO:003299	CC:macromolecular complex;	------	------	------	------	ENOG411182R	S:Function unknown	XP_020946872.1	protein FAM186B [Sus scrofa]	sp|Q8IYM0|F186B_HUMAN;	Protein FAM186B OS=Homo sapiens OX=9606 GN=FAM186B PE=2 SV=2;	------	------	------
ENSSSCG00000000220	POU6F1	POU class 6 homeobox 1 [Source:NCBI gene (formerly Entrezgene);Acc:102158970]	17.912	4.16284	2.40525e-09	9.47348e-09	yes	up	0.07	0.03	0	0.38	0.5	0.59	0.0333333	0.49	GO:0030154;GO:0006355;GO:0045944;GO:0016604;GO:0015629;GO:0005634;GO:0003700;GO:0001228;GO:0000977;GO:000367	BP:cell differentiation;BP:regulation of transcription, DNA-templated;BP:positive regulation of transcription from RNA polymerase II promoter;CC:nuclear body;CC:actin cytoskeleton;CC:nucleus;MF:transcription factor activity, sequence-specific DNA binding;MF:transcriptional activator activity, RNA polymerase II transcription regulatory region sequence-specific binding;MF:RNA polymerase II regulato…	K09368	POU6F	------	------	ENOG410XQ7X	S:Function unknown	XP_020937381.1	POU domain, class 6, transcription factor 1 isoform X1 [Sus scrofa] >XP_020937382.1 POU domain, class 6, transcription factor 1 isoform X1 [Sus scrofa]	sp|P31367|PO6F1_DANRE;	POU domain, class 6, transcription factor 1 OS=Danio rerio OX=7955 GN=pou6f1 PE=2 SV=1;	PF00157.17;PF00046.29	Pou;Homeodomain	Pou domain - N-terminal to homeobox domain;Homeodomain
ENSSSCG00000000233	ACVR1B	activin A receptor type 1B [Source:VGNC Symbol;Acc:VGNC:85056]	0.488	-1.03502	3.55323e-15	1.89686e-14	yes	down	6.66	6.26	6.61	2.97	2.42	3.2	6.51	2.86333	GO:0018107;GO:0032924;GO:0030308;GO:0032927;GO:0016310;GO:0000082;GO:0097191;GO:0010629;GO:0010628;GO:0007165;GO:0046777;GO:0007389;GO:0001701;GO:0045648;GO:0009966;GO:0006468;GO:1901165;GO:0007179;GO:0007178;GO:0038092;GO:0006355;GO:0001942;GO:0016021;GO:0016020;GO:0048179;GO:0009986;GO:0005887;GO:0043235;GO:0005829;GO:0017002;GO:0019838;GO:0000166;GO:0004675;GO:0004674;GO:0004672;GO:0016361;GO:…	BP:peptidyl-threonine phosphorylation;BP:activin receptor signaling pathway;BP:negative regulation of cell growth;BP:positive regulation of activin receptor signaling pathway;BP:phosphorylation;BP:G1/S transition of mitotic cell cycle;BP:extrinsic apoptotic signaling pathway;BP:negative regulation of gene expression;BP:positive regulation of gene expression;BP:signal transduction;BP:protein autop…	K13567	ACVR1B, ALK4	map04550;map04350;map04060	Signaling pathways regulating pluripotency of stem cells;TGF-beta signaling pathway;Cytokine-cytokine receptor interaction	ENOG410XQT0	T:Signal transduction mechanisms	XP_028000201.1	activin receptor type-1B isoform X2 [Eptesicus fuscus]	sp|P36896|ACV1B_HUMAN;	Activin receptor type-1B OS=Homo sapiens OX=9606 GN=ACVR1B PE=1 SV=1;	PF00069.25;PF07714.17;PF08515.12;PF01064.23;PF17667.1;PF01636.23	Pkinase;Pkinase_Tyr;TGF_beta_GS;Activin_recp;Pkinase_fungal;APH	Protein kinase domain;Protein tyrosine kinase;Transforming growth factor beta type I GS-motif;Activin types I and II receptor domain;Fungal protein kinase;Phosphotransferase enzyme family
ENSSSCG00000000234	TAMALIN	trafficking regulator and scaffold protein tamalin [Source:VGNC Symbol;Acc:VGNC:88661]	3.043	1.60535	1.00793e-08	3.81321e-08	yes	up	0.93	0.96	1.22	4.49	2.55	3.06	1.03667	3.36667	GO:0099152;GO:0007165;GO:0098978;GO:0098685;GO:000588	BP:regulation of neurotransmitter receptor transport, endosome to postsynaptic membrane;BP:signal transduction;CC:glutamatergic synapse;CC:Schaffer collateral - CA1 synapse;CC:plasma membrane;	------	------	------	------	ENOG410ZJVP	U:Intracellular trafficking, secretion, and vesicular transport	XP_003126196.2	general receptor for phosphoinositides 1-associated scaffold protein [Sus scrofa]	sp|Q8R4T5|GRASP_RAT;	General receptor for phosphoinositides 1-associated scaffold protein OS=Rattus norvegicus OX=10116 GN=Grasp PE=1 SV=1;	PF00595.24;PF17820.1;PF13180.6	PDZ;PDZ_6;PDZ_2	PDZ domain;PDZ domain;PDZ domain
ENSSSCG00000000248	KRT5	keratin 6A [Source:NCBI gene (formerly Entrezgene);Acc:102164968]	30.879	4.94857	4.99439e-93	1.7594e-91	yes	up	1.53	1.17	1.74	39.97	44.04	35.62	1.48	39.8767	GO:0005737;GO:0045095;GO:0005882;GO:0005886;GO:0005198;GO:009711	CC:cytoplasm;CC:keratin filament;CC:intermediate filament;CC:plasma membrane;MF:structural molecule activity;MF:scaffold protein binding;	K07605	KRT2	------	------	ENOG410YY6B	S:Function unknown	XP_003126221.1	keratin, type II cytoskeletal 5 [Sus scrofa]	sp|A5A6M8|K2C5_PANTR;	Keratin, type II cytoskeletal 5 OS=Pan troglodytes OX=9598 GN=KRT5 PE=2 SV=1;	PF00038.21;PF16208.5;PF07926.12;PF13166.6;PF10473.9;PF08317.11	Filament;Keratin_2_head;TPR_MLP1_2;AAA_13;CENP-F_leu_zip;Spc7	Intermediate filament protein;Keratin type II head;TPR/MLP1/MLP2-like protein;AAA domain;Leucine-rich repeats of kinetochore protein Cenp-F/LEK1;Spc7 kinetochore protein
ENSSSCG00000000258	RARG	retinoic acid receptor gamma [Source:HGNC Symbol;Acc:HGNC:9866]	0.477	-1.06739	4.00904e-06	1.26186e-05	yes	down	3.14	3.54	3.73	1.82	1.14	1.4	3.47	1.45333	GO:0030154;GO:0031076;GO:0060349;GO:0060348;GO:0010628;GO:0035264;GO:0048384;GO:0009755;GO:0032331;GO:1990830;GO:0000122;GO:0002068;GO:0048048;GO:0070384;GO:0002063;GO:0001843;GO:0003417;GO:0010468;GO:0008285;GO:0032526;GO:0060173;GO:0048608;GO:0060429;GO:0045596;GO:0060740;GO:0003430;GO:0060534;GO:0009952;GO:0061037;GO:0035116;GO:0043068;GO:0006355;GO:0043065;GO:0045944;GO:0048732;GO:0045637;GO:…	BP:cell differentiation;BP:embryonic camera-type eye development;BP:bone morphogenesis;BP:bone development;BP:positive regulation of gene expression;BP:multicellular organism growth;BP:retinoic acid receptor signaling pathway;BP:hormone-mediated signaling pathway;BP:negative regulation of chondrocyte differentiation;BP:cellular response to leukemia inhibitory factor;BP:negative regulation of tran…	K08529	RARG, NR1B3	------	------	ENOG410XRZC	U:Intracellular trafficking, secretion, and vesicular transport	ELR51764.1	Retinoic acid receptor gamma, partial [Bos mutus]	sp|P18911|RARG_MOUSE;	Retinoic acid receptor gamma OS=Mus musculus OX=10090 GN=Rarg PE=1 SV=3;	PF00105.18;PF00104.30	zf-C4;Hormone_recep	Zinc finger, C4 type;Ligand-binding domain of nuclear hormone receptor
ENSSSCG00000000265	ESPL1	extra spindle pole bodies like 1, separase [Source:VGNC Symbol;Acc:VGNC:87790]	0.348	-1.52484	5.51668e-73	1.37786e-71	yes	down	14.3	14.46	13.81	4.17	4.01	5.11	14.19	4.43	GO:0000070;GO:0007127;GO:0000278;GO:0000212;GO:0051307;GO:0006508;GO:0007059;GO:0045143;GO:0005737;GO:0005634;GO:0072686;GO:0005813;GO:0016787;GO:0008234;GO:0004197;GO:000823	BP:mitotic sister chromatid segregation;BP:meiosis I;BP:mitotic cell cycle;BP:meiotic spindle organization;BP:meiotic chromosome separation;BP:proteolysis;BP:chromosome segregation;BP:homologous chromosome segregation;CC:cytoplasm;CC:nucleus;CC:mitotic spindle;CC:centrosome;MF:hydrolase activity;MF:cysteine-type peptidase activity;MF:cysteine-type endopeptidase activity;MF:peptidase activity;	K02365	ESP1	map04110;map05166;map04114	Cell cycle;Human T-cell leukemia virus 1 infection;Oocyte meiosis	COG5155;COG5155	D:Cell cycle control, cell division, chromosome partitioning;O:Posttranslational modification, protein turnover, chaperones	XP_013841684.2	LOW QUALITY PROTEIN: separin [Sus scrofa]	sp|Q14674|ESPL1_HUMAN;	Separin OS=Homo sapiens OX=9606 GN=ESPL1 PE=1 SV=3;	PF03568.17;PF12770.7	Peptidase_C50;CHAT	Peptidase family C50;CHAT domain
ENSSSCG00000000291		G protein-coupled receptor 84 [Source:NCBI gene (formerly Entrezgene);Acc:100152279]	13.842	3.79103	0.0232248	0.0475784	yes	up	0	0.04	0	0.21	0.12	0.16	0.0133333	0.163333	GO:0043235;GO:0016021;GO:000493	CC:receptor complex;CC:integral component of membrane;MF:G-protein coupled receptor activity;	K08421	GPR84	------	------	ENOG410XRW9	U:Intracellular trafficking, secretion, and vesicular transport	XP_020946573.1	G-protein coupled receptor 84 isoform X1 [Sus scrofa] >AFK25174.1 G protein-coupled receptor 84 [Sus scrofa]	sp|Q2KI97|GPR84_BOVIN;	G-protein coupled receptor 84 OS=Bos taurus OX=9913 GN=GPR84 PE=2 SV=1;	------	------	------
ENSSSCG00000000297	PDE1B	phosphodiesterase 1B [Source:VGNC Symbol;Acc:VGNC:91249]	27.818	4.79797	6.24735e-05	0.000177094	yes	up	0	0.04	0	0.33	0.27	0.37	0.0133333	0.323333	GO:0007626;GO:0042053;GO:0036006;GO:0001975;GO:0097011;GO:0007165;GO:0042428;GO:0030224;GO:0008542;GO:0001505;GO:0005737;GO:0043025;GO:0005516;GO:0008081;GO:0004114;GO:0004115;GO:0016787;GO:0004117;GO:0048101;GO:0047555;GO:004687	BP:locomotory behavior;BP:regulation of dopamine metabolic process;BP:cellular response to macrophage colony-stimulating factor stimulus;BP:response to amphetamine;BP:cellular response to granulocyte macrophage colony-stimulating factor stimulus;BP:signal transduction;BP:serotonin metabolic process;BP:monocyte differentiation;BP:visual learning;BP:regulation of neurotransmitter levels;CC:cytoplas…	K13755	PDE1	map00230;map04020;map04924;map04740;map04742;map05032	Purine metabolism;Calcium signaling pathway;Renin secretion;Olfactory transduction;Taste transduction;Morphine addiction	ENOG410XQDD	S:Function unknown	XP_003126255.4	calcium/calmodulin-dependent 3',5'-cyclic nucleotide phosphodiesterase 1B isoform X1 [Sus scrofa]	sp|Q01061|PDE1B_BOVIN;	Calcium/calmodulin-dependent 3',5'-cyclic nucleotide phosphodiesterase 1B OS=Bos taurus OX=9913 GN=PDE1B PE=1 SV=1;	PF00233.19;PF08499.12	PDEase_I;PDEase_I_N	3'5'-cyclic nucleotide phosphodiesterase;3'5'-cyclic nucleotide phosphodiesterase N-terminal
ENSSSCG00000000399	TIMELESS	timeless circadian regulator [Source:HGNC Symbol;Acc:HGNC:11813]	0.239	-2.06742	8.52035e-39	1.02147e-37	yes	down	5.43	5.49	5.6	1.13	0.95	1.47	5.50667	1.18333	GO:0030324;GO:0048754;GO:0044770;GO:1904976;GO:0002009;GO:0000122;GO:1905168;GO:0072719;GO:0007623;GO:0006281;GO:0072711;GO:0006974;GO:0042752;GO:0045892;GO:0000076;GO:2000781;GO:0048478;GO:0043111;GO:0000228;GO:0005634;GO:0005654;GO:0031298;GO:0035861;GO:0000790;GO:000367	BP:lung development;BP:branching morphogenesis of an epithelial tube;BP:cell cycle phase transition;BP:cellular response to bleomycin;BP:morphogenesis of an epithelium;BP:negative regulation of transcription from RNA polymerase II promoter;BP:positive regulation of double-strand break repair via homologous recombination;BP:cellular response to cisplatin;BP:circadian rhythm;BP:DNA repair;BP:cellul…	K03155	TIMELESS	------	------	ENOG410XQM6	K:Transcription	TEA31705.1	hypothetical protein DBR06_SOUSAS22610045 [Sousa chinensis]	sp|Q9UNS1|TIM_HUMAN;	Protein timeless homolog OS=Homo sapiens OX=9606 GN=TIMELESS PE=1 SV=2;	PF05029.13;PF04821.14	TIMELESS_C;TIMELESS	Timeless protein C terminal region;Timeless protein
ENSSSCG00000000401	GLS2	glutaminase 2 [Source:VGNC Symbol;Acc:VGNC:88497]	0.499	-1.00151	0.000608682	0.00156135	yes	down	1.9	1.92	2.22	0.67	1.08	0.97	2.01333	0.906667	GO:0006541;GO:0072593;GO:0006537;GO:0006543;GO:0042981;GO:0005739;GO:0016787;GO:000435	BP:glutamine metabolic process;BP:reactive oxygen species metabolic process;BP:glutamate biosynthetic process;BP:glutamine catabolic process;BP:regulation of apoptotic process;CC:mitochondrion;MF:hydrolase activity;MF:glutaminase activity;	K01425	glsA, GLS	map00220;map04724;map05206;map00471;map00250;map04964;map04727;map05230	Arginine biosynthesis;Glutamatergic synapse;MicroRNAs in cancer;D-Glutamine and D-glutamate metabolism;Alanine, aspartate and glutamate metabolism;Proximal tubule bicarbonate reclamation;GABAergic synapse;Central carbon metabolism in cancer	COG2066	E:Amino acid transport and metabolism	XP_006218653.2	PREDICTED: glutaminase liver isoform, mitochondrial isoform X1 [Vicugna pacos]	sp|Q9UI32|GLSL_HUMAN;	Glutaminase liver isoform, mitochondrial OS=Homo sapiens OX=9606 GN=GLS2 PE=1 SV=2;	PF04960.15;PF17959.1;PF12796.7;PF13637.6;PF13857.6;PF13606.6;PF00023.30	Glutaminase;EF-hand_14;Ank_2;Ank_4;Ank_5;Ank_3;Ank	Glutaminase;EF-hand domain;Ankyrin repeats;Ankyrin repeats;Ankyrin repeats;Ankyrin repeat;Ankyrin repeat
ENSSSCG00000000402	RBMS2	RNA binding motif single stranded interacting protein 2 [Source:VGNC Symbol;Acc:VGNC:98286]	0.482	-1.05397	3.98302e-24	3.0597e-23	yes	down	17.18	20.11	20.29	10.24	10.76	10.2	19.1933	10.4	GO:0003723;GO:000367	MF:RNA binding;MF:nucleic acid binding;	------	------	------	------	ENOG410XRB5	S:Function unknown	XP_020948550.1	RNA-binding motif, single-stranded-interacting protein 2 [Sus scrofa] >XP_020948551.1 RNA-binding motif, single-stranded-interacting protein 2 [Sus scrofa] >XP_020948552.1 RNA-binding motif, single-stranded-interacting protein 2 [Sus scrofa] >XP_020948553.1 RNA-binding motif, single-stranded-interacting protein 2 [Sus scrofa]	sp|Q15434|RBMS2_HUMAN;	RNA-binding motif, single-stranded-interacting protein 2 OS=Homo sapiens OX=9606 GN=RBMS2 PE=1 SV=1;	PF00076.22	RRM_1	RNA recognition motif.
ENSSSCG00000000419	RDH16	retinol dehydrogenase 16 [Source:NCBI gene (formerly Entrezgene);Acc:100626199]	0.431	-1.21443	1.25172e-60	2.45941e-59	yes	down	150.08	136.58	144.18	69.16	43.88	75.74	143.613	62.9267	GO:001649	MF:oxidoreductase activity;	K11154	RDH16	map00830	Retinol metabolism	ENOG410Y7FK	S:Function unknown	XP_020947468.1	retinol dehydrogenase 16 isoform X1 [Sus scrofa] >XP_020947469.1 retinol dehydrogenase 16 isoform X1 [Sus scrofa] >XP_020947470.1 retinol dehydrogenase 16 isoform X1 [Sus scrofa] >XP_020947471.1 retinol dehydrogenase 16 isoform X1 [Sus scrofa] >XP_020947472.1 retinol dehydrogenase 16 isoform X1 [Sus scrofa]	sp|O75452|RDH16_HUMAN;	Retinol dehydrogenase 16 OS=Homo sapiens OX=9606 GN=RDH16 PE=1 SV=2;	PF00106.25;PF13561.6	adh_short;adh_short_C2	short chain dehydrogenase;Enoyl
ENSSSCG00000000433	B4GALNT1	beta-1,4-N-acetyl-galactosaminyltransferase 1 [Source:VGNC Symbol;Acc:VGNC:85730]	2.519	1.33295	1.27151e-96	4.73544e-95	yes	up	28.92	27.51	28.26	66.89	60.36	69.18	28.23	65.4767	GO:0001574;GO:0007283;GO:0006687;GO:0019915;GO:0016021;GO:0016020;GO:0016740;GO:0008376;GO:000394	BP:ganglioside biosynthetic process;BP:spermatogenesis;BP:glycosphingolipid metabolic process;BP:lipid storage;CC:integral component of membrane;CC:membrane;MF:transferase activity;MF:acetylgalactosaminyltransferase activity;MF:;	K00725	B4GALNT1, GALGT	map00604	Glycosphingolipid biosynthesis - ganglio series	ENOG4111N56	O:Posttranslational modification, protein turnover, chaperones	XP_020947530.1	beta-1,4 N-acetylgalactosaminyltransferase 1 isoform X1 [Sus scrofa]	sp|Q00973|B4GN1_HUMAN;	Beta-1,4 N-acetylgalactosaminyltransferase 1 OS=Homo sapiens OX=9606 GN=B4GALNT1 PE=1 SV=2;	PF00535.26	Glycos_transf_2	Glycosyl transferase family 2
ENSSSCG00000000455	LRIG3	leucine rich repeats and immunoglobulin like domains 3 [Source:VGNC Symbol;Acc:VGNC:89812]	0.18	-2.47518	1.05684e-107	4.77398e-106	yes	down	15.38	15.03	16.19	2.88	2.12	2.49	15.5333	2.49667	GO:0032474;GO:0016021;GO:001602	BP:otolith morphogenesis;CC:integral component of membrane;CC:membrane;	------	------	------	------	COG4886	S:Function unknown	XP_001927863.3	leucine-rich repeats and immunoglobulin-like domains protein 3 [Sus scrofa]	sp|Q6UXM1|LRIG3_HUMAN;	Leucine-rich repeats and immunoglobulin-like domains protein 3 OS=Homo sapiens OX=9606 GN=LRIG3 PE=2 SV=1;	PF13855.6;PF07679.16;PF13927.6;PF12799.7;PF13895.6;PF00047.25;PF13306.6;PF14580.6;PF08205.12	LRR_8;I-set;Ig_3;LRR_4;Ig_2;ig;LRR_5;LRR_9;C2-set_2	Leucine rich repeat;Immunoglobulin I-set domain;Immunoglobulin domain;Leucine Rich repeats;Immunoglobulin domain;Immunoglobulin domain;BspA type Leucine rich repeat region;Leucine-rich repeat;CD80-like C2-set immunoglobulin domain
ENSSSCG00000000456	SLC16A7	solute carrier family 16 member 7 [Source:VGNC Symbol;Acc:VGNC:92947]	0.107	-3.22897	4.50088e-278	1.41643e-275	yes	down	32.97	27.49	24.61	3.63	2.08	3.01	28.3567	2.90667	GO:1901475;GO:0015718;GO:0035873;GO:0055085;GO:0016021;GO:0016020;GO:0005887;GO:0005886;GO:0015129;GO:0015293;GO:0008028;GO:0050833;GO:002285	BP:pyruvate transmembrane transport;BP:monocarboxylic acid transport;BP:lactate transmembrane transport;BP:transmembrane transport;CC:integral component of membrane;CC:membrane;CC:integral component of plasma membrane;CC:plasma membrane;MF:lactate transmembrane transporter activity;MF:symporter activity;MF:monocarboxylic acid transmembrane transporter activity;MF:pyruvate transmembrane transporte…	K08184	SLC16A7	------	------	COG0477	S:Function unknown	XP_003126385.1	monocarboxylate transporter 2 [Sus scrofa] >XP_013853131.1 monocarboxylate transporter 2 [Sus scrofa] >XP_013853132.1 monocarboxylate transporter 2 [Sus scrofa] >XP_013853133.1 monocarboxylate transporter 2 [Sus scrofa] >XP_013853134.1 monocarboxylate transporter 2 [Sus scrofa] >XP_020947568.1 monocarboxylate transporter 2 [Sus scrofa] >XP_020947569.1 monocarboxylate transporter 2 [Sus scrofa] >X…	sp|O60669|MOT2_HUMAN;	Monocarboxylate transporter 2 OS=Homo sapiens OX=9606 GN=SLC16A7 PE=1 SV=2;	PF07690.16;PF12832.7;PF06779.14;PF00083.24	MFS_1;MFS_1_like;MFS_4;Sugar_tr	Major Facilitator Superfamily;MFS_1 like family;Uncharacterised MFS-type transporter YbfB;Sugar
ENSSSCG00000000475	IRAK3	interleukin 1 receptor associated kinase 3 [Source:VGNC Symbol;Acc:VGNC:89201]	0.437	-1.19364	3.72468e-20	2.45735e-19	yes	down	3.24	3.13	3.41	1.45	1.18	1.22	3.26	1.28333	GO:0019221;GO:0043407;GO:0042177;GO:0007165;GO:0070498;GO:0032494;GO:0043244;GO:0032496;GO:0046777;GO:0043242;GO:0010933;GO:0032720;GO:0006468;GO:0051092;GO:0043330;GO:0010936;GO:0032695;GO:0034122;GO:0002755;GO:0032088;GO:0032715;GO:0045824;GO:0070555;GO:0005737;GO:0005634;GO:0000287;GO:0004674;GO:0004672;GO:0042803;GO:0005524;GO:004698	BP:cytokine-mediated signaling pathway;BP:negative regulation of MAP kinase activity;BP:negative regulation of protein catabolic process;BP:signal transduction;BP:interleukin-1-mediated signaling pathway;BP:response to peptidoglycan;BP:regulation of protein complex disassembly;BP:response to lipopolysaccharide;BP:protein autophosphorylation;BP:negative regulation of protein complex disassembly;BP…	K04732	IRAK3	map04722	Neurotrophin signaling pathway	COG0515	T:Signal transduction mechanisms	XP_020947619.1	interleukin-1 receptor-associated kinase 3 [Sus scrofa]	sp|Q9Y616|IRAK3_HUMAN;	Interleukin-1 receptor-associated kinase 3 OS=Homo sapiens OX=9606 GN=IRAK3 PE=1 SV=2;	PF00069.25;PF07714.17;PF00531.22	Pkinase;Pkinase_Tyr;Death	Protein kinase domain;Protein tyrosine kinase;Death domain
ENSSSCG00000000477	HELB	DNA helicase B [Source:VGNC Symbol;Acc:VGNC:88837]	2.171	1.11855	2.07339e-19	1.32531e-18	yes	up	1.73	1.53	1.64	3.45	2.94	3.49	1.63333	3.29333	GO:1903775;GO:2000042;GO:0006974;GO:0000462;GO:0006260;GO:0032508;GO:0006269;GO:0006261;GO:0005737;GO:0005730;GO:0035861;GO:0005634;GO:0005662;GO:0043141;GO:0004386;GO:0003723;GO:0017116;GO:0003678;GO:0044877;GO:0043139;GO:000400	BP:regulation of DNA double-strand break processing;BP:negative regulation of double-strand break repair via homologous recombination;BP:cellular response to DNA damage stimulus;BP:maturation of SSU-rRNA from tricistronic rRNA transcrip;BP:DNA replication;BP:DNA duplex unwinding;BP:DNA replication, synthesis of RNA primer;BP:DNA-dependent DNA replication;CC:cytoplasm;CC:nucleolus;CC:site of doubl…	K15254	HELB	------	------	COG0507	T:Signal transduction mechanisms	XP_003126412.1	DNA helicase B isoform X1 [Sus scrofa]	sp|Q8NG08|HELB_HUMAN;	DNA helicase B OS=Homo sapiens OX=9606 GN=HELB PE=1 SV=2;	PF13604.6;PF13245.6;PF13538.6;PF13086.6;PF00931.22	AAA_30;AAA_19;UvrD_C_2;AAA_11;NB-ARC	AAA domain;AAA domain;UvrD-like helicase C-terminal domain;AAA domain;NB-ARC domain
ENSSSCG00000000493	FRS2	fibroblast growth factor receptor substrate 2 [Source:VGNC Symbol;Acc:VGNC:88246]	2.398	1.26206	6.68223e-52	1.09336e-50	yes	up	6.83	7.62	7.16	16.28	17.06	15.35	7.20333	16.23	GO:0000187;GO:0003281;GO:0002088;GO:0007169;GO:0046619;GO:0001702;GO:0008543;GO:0060527;GO:0042981;GO:2000726;GO:0070307;GO:0008595;GO:0001759;GO:0007405;GO:0050678;GO:0030900;GO:0070372;GO:0016020;GO:0005737;GO:0005912;GO:0005911;GO:0005886;GO:0005168;GO:0005068;GO:000510	BP:activation of MAPK activity;BP:ventricular septum development;BP:lens development in camera-type eye;BP:transmembrane receptor protein tyrosine kinase signaling pathway;BP:optic placode formation involved in camera-type eye formation;BP:gastrulation with mouth forming second;BP:fibroblast growth factor receptor signaling pathway;BP:prostate epithelial cord arborization involved in prostate gla…	K12461	FRS2	map05205;map04714;map04722	Proteoglycans in cancer;Thermogenesis;Neurotrophin signaling pathway	ENOG410XS2S	K:Transcription	XP_020946713.1	fibroblast growth factor receptor substrate 2 isoform X1 [Sus scrofa] >XP_020946715.1 fibroblast growth factor receptor substrate 2 isoform X1 [Sus scrofa]	sp|Q8WU20|FRS2_HUMAN;	Fibroblast growth factor receptor substrate 2 OS=Homo sapiens OX=9606 GN=FRS2 PE=1 SV=4;	PF02174.17	IRS	PTB domain
ENSSSCG00000000496	CCT2	chaperonin containing TCP1 subunit 2 [Source:VGNC Symbol;Acc:VGNC:86380]	8.994	3.16889	2.10834e-21	1.45344e-20	yes	up	0.51	0.58	0.25	4.12	4.64	4.59	0.446667	4.45	GO:0006457;GO:1904851;GO:0050821;GO:1904874;GO:0090666;GO:1901998;GO:0051086;GO:0032212;GO:0051973;GO:0051131;GO:0007339;GO:0005874;GO:0005737;GO:0005832;GO:0044297;GO:0005829;GO:0002199;GO:0051082;GO:0000166;GO:0005524;GO:0031625;GO:004418	BP:protein folding;BP:positive regulation of establishment of protein localization to telomere;BP:protein stabilization;BP:positive regulation of telomerase RNA localization to Cajal body;BP:scaRNA localization to Cajal body;BP:toxin transport;BP:chaperone mediated protein folding independent of cofactor;BP:positive regulation of telomere maintenance via telomerase;BP:positive regulation of telom…	K09494	CCT2	------	------	COG0459	U:Intracellular trafficking, secretion, and vesicular transport	XP_011784694.1	PREDICTED: T-complex protein 1 subunit beta isoform X1 [Colobus angolensis palliatus]	sp|P78371|TCPB_HUMAN;	T-complex protein 1 subunit beta OS=Homo sapiens OX=9606 GN=CCT2 PE=1 SV=4;	PF00118.24	Cpn60_TCP1	TCP-1/cpn60 chaperonin family
ENSSSCG00000000504	PTPRB	protein tyrosine phosphatase receptor type B [Source:VGNC Symbol;Acc:VGNC:91984]	0.413	-1.27547	8.81209e-24	6.66893e-23	yes	down	4.18	4.2	3.91	1.69	1.44	1.43	4.09667	1.52	GO:0016311;GO:0006470;GO:1990264;GO:0001525;GO:0043235;GO:0016020;GO:0016021;GO:0016787;GO:0016791;GO:0004725;GO:0030246;GO:0004721;GO:004529	BP:dephosphorylation;BP:protein dephosphorylation;BP:peptidyl-tyrosine dephosphorylation involved in inactivation of protein kinase activity;BP:angiogenesis;CC:receptor complex;CC:membrane;CC:integral component of membrane;MF:hydrolase activity;MF:phosphatase activity;MF:protein tyrosine phosphatase activity;MF:carbohydrate binding;MF:phosphoprotein phosphatase activity;MF:cadherin binding;	K05694	PTPRB, PTPB	map04520	Adherens junction	COG5599	U:Intracellular trafficking, secretion, and vesicular transport	XP_020947646.1	receptor-type tyrosine-protein phosphatase beta isoform X1 [Sus scrofa]	sp|P23467|PTPRB_HUMAN;	Receptor-type tyrosine-protein phosphatase beta OS=Homo sapiens OX=9606 GN=PTPRB PE=1 SV=3;	PF00041.21;PF00102.27;PF00652.22;PF18861.1	fn3;Y_phosphatase;Ricin_B_lectin;PTP_tm	Fibronectin type III domain;Protein-tyrosine phosphatase;Ricin-type beta-trefoil lectin domain;Transmembrane domain of protein tyrosine phosphatase, receptor type J
ENSSSCG00000000521	PHLDA1	pleckstrin homology like domain family A member 1 [Source:VGNC Symbol;Acc:VGNC:91396]	0.432	-1.21143	5.5196e-18	3.32126e-17	yes	down	317.94	300.5	263.14	116.97	92.76	131.3	293.86	113.677	GO:0043065;GO:0045210;GO:0005737;GO:0005730;GO:0005634;GO:0005654;GO:190198	BP:positive regulation of apoptotic process;BP:FasL biosynthetic process;CC:cytoplasm;CC:nucleolus;CC:nucleus;CC:nucleoplasm;MF:phosphatidylinositol phosphate binding;	------	------	------	------	ENOG4111IXF	S:Function unknown	XP_020947709.1	pleckstrin homology-like domain family A member 1 [Sus scrofa]	sp|Q8WV24|PHLA1_HUMAN;	Pleckstrin homology-like domain family A member 1 OS=Homo sapiens OX=9606 GN=PHLDA1 PE=1 SV=4;	PF17339.2	PH_15	PH domain
ENSSSCG00000000528	PKP2	plakophilin 2 [Source:VGNC Symbol;Acc:VGNC:91486]	0.484	-1.0466	3.61924e-85	1.12214e-83	yes	down	90.18	92.62	86.35	40.85	34.61	42.8	89.7167	39.42	GO:0055010;GO:0086005;GO:0045110;GO:0086002;GO:0098609;GO:0086019;GO:0048496;GO:0002159;GO:0007155;GO:0072659;GO:0086073;GO:0007507;GO:0086091;GO:0098911;GO:0005886;GO:0014704;GO:0030057;GO:0030054;GO:0005654;GO:0005911;GO:0005882;GO:0005080;GO:0019215;GO:0060090;GO:004529	BP:ventricular cardiac muscle tissue morphogenesis;BP:ventricular cardiac muscle cell action potential;BP:intermediate filament bundle assembly;BP:cardiac muscle cell action potential involved in contraction;BP:cell-cell adhesion;BP:cell-cell signaling involved in cardiac conduction;BP:maintenance of animal organ identity;BP:desmosome assembly;BP:cell adhesion;BP:protein localization to plasma me…	K12642	PKP2	map05412	Arrhythmogenic right ventricular cardiomyopathy (ARVC)	ENOG410Y21Q	U:Intracellular trafficking, secretion, and vesicular transport	XP_003126444.4	plakophilin-2 [Sus scrofa]	sp|Q99959|PKP2_HUMAN;	Plakophilin-2 OS=Homo sapiens OX=9606 GN=PKP2 PE=1 SV=2;	PF00514.23	Arm	Armadillo/beta-catenin-like repeat
ENSSSCG00000000531	BICD1	BICD cargo adaptor 1 [Source:VGNC Symbol;Acc:VGNC:85818]	3.383	1.75811	1.85848e-83	5.60573e-82	yes	up	3.05	3.46	3.08	10	9.13	10.15	3.19667	9.76	GO:0034063;GO:1900275;GO:0048260;GO:0072393;GO:1900737;GO:1900276;GO:1904781;GO:0072385;GO:0016032;GO:0033365;GO:0070507;GO:0005813;GO:0016020;GO:0048471;GO:0005794;GO:0005881;GO:0072517;GO:0005829;GO:0005802;GO:0031410;GO:0031871;GO:0070840;GO:0045505;GO:0034452;GO:0017137;GO:0019901;GO:000809	BP:stress granule assembly;BP:negative regulation of phospholipase C activity;BP:positive regulation of receptor-mediated endocytosis;BP:microtubule anchoring at microtubule organizing center;BP:negative regulation of phospholipase C-activating G-protein coupled receptor signaling pathway;BP:regulation of proteinase activated receptor activity;BP:positive regulation of protein localization to cen…	K18739	BICD	------	------	ENOG410XR47	U:Intracellular trafficking, secretion, and vesicular transport	XP_003126445.3	protein bicaudal D homolog 1 isoform X3 [Sus scrofa]	sp|Q96G01|BICD1_HUMAN;	Protein bicaudal D homolog 1 OS=Homo sapiens OX=9606 GN=BICD1 PE=1 SV=3;	PF09730.9;PF18035.1	BicD;Bap31_Bap29_C	Microtubule-associated protein Bicaudal-D;Bap31/Bap29 cytoplasmic coiled-coil domain
ENSSSCG00000000541	FAR2	fatty acyl-CoA reductase 2 [Source:VGNC Symbol;Acc:VGNC:88011]	0.37	-1.43272	9.96261e-05	0.000276354	yes	down	0.61	0.64	0.46	0.2	0.21	0.15	0.57	0.186667	GO:0006629;GO:0010025;GO:0035336;GO:0055114;GO:0005779;GO:0005778;GO:0016021;GO:0016020;GO:0005777;GO:0043231;GO:0080019;GO:0102965;GO:001649	BP:lipid metabolic process;BP:wax biosynthetic process;BP:long-chain fatty-acyl-CoA metabolic process;BP:oxidation-reduction process;CC:integral component of peroxisomal membrane;CC:peroxisomal membrane;CC:integral component of membrane;CC:membrane;CC:peroxisome;CC:intracellular membrane-bounded organelle;MF:fatty-acyl-CoA reductas;MF:alcohol-forming fatty acyl-CoA reductase activity;MF:oxidoredu…	K13356	FAR	map04146;map04212	Peroxisome;Longevity regulating pathway - worm	ENOG410XS7R	S:Function unknown	XP_003355581.1	fatty acyl-CoA reductase 2 isoform X1 [Sus scrofa] >XP_013843788.1 fatty acyl-CoA reductase 2 isoform X1 [Sus scrofa]	sp|Q0P5J1|FACR2_BOVIN;	Fatty acyl-CoA reductase 2 OS=Bos taurus OX=9913 GN=FAR2 PE=2 SV=1;	PF07993.12;PF03015.19;PF01370.21;PF02719.15;PF01073.19;PF01118.24	NAD_binding_4;Sterile;Epimerase;Polysacc_synt_2;3Beta_HSD;Semialdhyde_dh	Male sterility protein;Male sterility protein;NAD dependent epimerase/dehydratase family;Polysaccharide biosynthesis protein;3-beta hydroxysteroid dehydrogenase/isomerase family;Semialdehyde dehydrogenase, NAD binding domain
ENSSSCG00000000554	FGFR1OP2	FGFR1 oncogene partner 2 [Source:VGNC Symbol;Acc:VGNC:88119]	2.705	1.43548	3.31038e-69	7.62276e-68	yes	up	12.64	14.7	13.25	32.03	35.68	32.13	13.53	33.28	GO:0009611;GO:0042060;GO:0005737;GO:0005829;GO:0042802;GO:004280	BP:response to wounding;BP:wound healing;CC:cytoplasm;CC:cytosol;MF:identical protein binding;MF:protein homodimerization activity;	------	------	------	------	ENOG410XS48	S:Function unknown	XP_015974743.1	PREDICTED: FGFR1 oncogene partner 2 isoform X1 [Rousettus aegyptiacus]	sp|Q9NVK5|FGOP2_HUMAN;	FGFR1 oncogene partner 2 OS=Homo sapiens OX=9606 GN=FGFR1OP2 PE=1 SV=1;	PF05769.11	SIKE	SIKE family
ENSSSCG00000000555	ITPR2	inositol 1,4,5-trisphosphate receptor type 2 [Source:NCBI gene (formerly Entrezgene);Acc:100517279]	2.439	1.28658	1.67701e-45	2.3508e-44	yes	up	3.52	3.74	3.34	8.9	7.14	8.57	3.53333	8.20333	GO:0001666;GO:0051209;GO:0006811;GO:0006816;GO:0055085;GO:0048016;GO:0071361;GO:0071320;GO:0070588;GO:0005783;GO:0005789;GO:0005737;GO:0005654;GO:0030667;GO:0016021;GO:0016020;GO:0033017;GO:0030659;GO:0005938;GO:0005886;GO:0043235;GO:0016529;GO:0005634;GO:0005262;GO:0005220;GO:0044325;GO:0015278;GO:0005509;GO:0005216;GO:0035091;GO:0097110;GO:007067	BP:response to hypoxia;BP:release of sequestered calcium ion into cytosol;BP:ion transport;BP:calcium ion transport;BP:transmembrane transport;BP:inositol phosphate-mediated signaling;BP:cellular response to ethanol;BP:cellular response to cAMP;BP:calcium ion transmembrane transport;CC:endoplasmic reticulum;CC:endoplasmic reticulum membrane;CC:cytoplasm;CC:nucleoplasm;CC:secretory granule membran…	K04959	ITPR2	map05167;map04915;map04114;map05163;map04750;map04540;map04270;map04218;map04371;map04070;map04210;map04621;map04922;map04925;map05017;map04927;map04921;map04929;map05170;map04725;map04724;map04723;map04720;map05205;map04625;map04924;map04020;map04022;map04928;map05010;map04912;map04728;map04972;map04971;map04935;map04918;map05131;map04726;map04934;map04730;map04970;map04611	Kaposi sarcoma-associated herpesvirus infection;Estrogen signaling pathway;Oocyte meiosis;Human cytomegalovirus infection;Inflammatory mediator regulation of TRP channels;Gap junction;Vascular smooth muscle contraction;Cellular senescence;Apelin signaling pathway;Phosphatidylinositol signaling system;Apoptosis;NOD-like receptor signaling pathway;Glucagon signaling pathway;Aldosterone synthesis an…	ENOG410XR97	U:Intracellular trafficking, secretion, and vesicular transport	XP_020948578.1	inositol 1,4,5-trisphosphate receptor type 2 isoform X1 [Sus scrofa]	sp|Q14571|ITPR2_HUMAN;	Inositol 1,4,5-trisphosphate receptor type 2 OS=Homo sapiens OX=9606 GN=ITPR2 PE=1 SV=2;	PF08709.11;PF01365.21;PF02815.19;PF08454.11;PF00520.31	Ins145_P3_rec;RYDR_ITPR;MIR;RIH_assoc;Ion_trans	Inositol 1,4,5-trisphosphate/ryanodine receptor;RIH domain;MIR domain;RyR and IP3R Homology associated;Ion transport protein
ENSSSCG00000000559	RASSF8	Ras association domain family member 8 [Source:VGNC Symbol;Acc:VGNC:92128]	6.34	2.66443	1.52883e-12	7.2277e-12	yes	up	0.24	0.12	0.1	0.83	0.94	0.86	0.153333	0.876667	GO:0007165;GO:003433	BP:signal transduction;BP:adherens junction maintenance;	K09855	RASSF7_8	------	------	ENOG410XPWB	K:Transcription	ELR51519.1	Ras association domain-containing protein 8, partial [Bos mutus]	sp|Q8NHQ8|RASF8_HUMAN;	Ras association domain-containing protein 8 OS=Homo sapiens OX=9606 GN=RASSF8 PE=1 SV=2;	PF00788.23	RA	Ras association
ENSSSCG00000000584	SLCO1A2	solute carrier organic anion transporter family member 1A2 [Source:VGNC Symbol;Acc:VGNC:93193]	194.439	7.60317	5.90562e-10	2.41051e-09	yes	up	0	0	0.03	1.58	2.24	1.54	0.01	1.78667	GO:0015721;GO:0006811;GO:0055085;GO:0043252;GO:0016020;GO:0005887;GO:0005886;GO:0016021;GO:0015347;GO:0022857;GO:001512	BP:bile acid and bile salt transport;BP:ion transport;BP:transmembrane transport;BP:sodium-independent organic anion transport;CC:membrane;CC:integral component of plasma membrane;CC:plasma membrane;CC:integral component of membrane;MF:sodium-independent organic anion transmembrane transporter activity;MF:transmembrane transporter activity;MF:bile acid transmembrane transporter activity;	K03460	SLCO1A	map04976	Bile secretion	ENOG410XRSF	S:Function unknown	NP_001243524.1	solute carrier organic anion transporter family member 1A2 [Sus scrofa] >XP_020946807.1 solute carrier organic anion transporter family member 1A2 isoform X1 [Sus scrofa] >XP_020946808.1 solute carrier organic anion transporter family member 1A2 isoform X1 [Sus scrofa] >XP_020946809.1 solute carrier organic anion transporter family member 1A2 isoform X1 [Sus scrofa] >XP_020946810.1 solute carrier…	sp|P46721|SO1A2_HUMAN;	Solute carrier organic anion transporter family member 1A2 OS=Homo sapiens OX=9606 GN=SLCO1A2 PE=2 SV=1;	PF03137.20;PF07690.16;PF07648.15	OATP;MFS_1;Kazal_2	Organic Anion Transporter Polypeptide;Major Facilitator Superfamily;Kazal-type serine protease inhibitor domain
ENSSSCG00000000599	DERA	deoxyribose-phosphate aldolase [Source:VGNC Symbol;Acc:VGNC:87260]	0.393	-1.34657	2.0639e-46	2.96806e-45	yes	down	39.63	42.23	39.65	14.2	13.54	15.82	40.5033	14.52	GO:0046386;GO:0016052;GO:0046121;GO:0009264;GO:0005737;GO:0005634;GO:0004139;GO:0016829;GO:000382	BP:deoxyribose phosphate catabolic process;BP:carbohydrate catabolic process;BP:deoxyribonucleoside catabolic process;BP:deoxyribonucleotide catabolic process;CC:cytoplasm;CC:nucleus;MF:deoxyribose-phosphate aldolase activity;MF:lyase activity;MF:catalytic activity;	K01619	deoC, DERA	map00030	Pentose phosphate pathway	COG0274	F:Nucleotide transport and metabolism	XP_001926213.3	deoxyribose-phosphate aldolase isoform X1 [Sus scrofa]	sp|Q3T0V9|DEOC_BOVIN;	Deoxyribose-phosphate aldolase OS=Bos taurus OX=9913 GN=DERA PE=2 SV=1;	PF01791.9	DeoC	DeoC/LacD family aldolase
ENSSSCG00000000600	EPS8	epidermal growth factor receptor pathway substrate 8 [Source:VGNC Symbol;Acc:VGNC:87749]	0.415	-1.26836	2.3966e-87	7.65696e-86	yes	down	40.74	41.54	38.98	14.55	15	15.69	40.42	15.08	GO:0048149;GO:0070358;GO:0007266;GO:0035023;GO:0030832;GO:1990830;GO:0016601;GO:1900029;GO:0031532;GO:0008344;GO:0051017;GO:0051016;GO:0008360;GO:0051764;GO:0010458;GO:0036336;GO:0005903;GO:0045202;GO:0005737;GO:0032421;GO:0032420;GO:0032426;GO:0014069;GO:0005938;GO:0005886;GO:0032587;GO:0017146;GO:0003779;GO:0016301;GO:0035591;GO:004836	BP:behavioral response to ethanol;BP:actin polymerization-dependent cell motility;BP:Rho protein signal transduction;BP:regulation of Rho protein signal transduction;BP:regulation of actin filament length;BP:cellular response to leukemia inhibitory factor;BP:Rac protein signal transduction;BP:positive regulation of ruffle assembly;BP:actin cytoskeleton reorganization;BP:adult locomotory behavior;…	K17277	EPS8	------	------	ENOG410XT9R	S:Function unknown	XP_020947957.1	epidermal growth factor receptor kinase substrate 8 isoform X1 [Sus scrofa] >XP_020947958.1 epidermal growth factor receptor kinase substrate 8 isoform X1 [Sus scrofa] >XP_020947959.1 epidermal growth factor receptor kinase substrate 8 isoform X1 [Sus scrofa]	sp|Q5R4H4|EPS8_PONAB;	Epidermal growth factor receptor kinase substrate 8 OS=Pongo abelii OX=9601 GN=EPS8 PE=2 SV=2;	PF08416.13;PF18016.1;PF00018.28;PF14604.6;PF07653.17;PF00640.23	PTB;SAM_3;SH3_1;SH3_9;SH3_2;PID	Phosphotyrosine-binding domain;SAM domain;SH3 domain;Variant SH3 domain;Variant SH3 domain;Phosphotyrosine interaction domain
ENSSSCG00000000623	BCL2L14	BCL2 like 14 [Source:VGNC Symbol;Acc:VGNC:85782]	2.31	1.20811	5.6175e-05	0.000160033	yes	up	0.59	0.5	0.67	1.22	1.17	1.28	0.586667	1.22333	GO:2001236;GO:0006915;GO:0042981;GO:0005829;GO:0043229;GO:001990	BP:regulation of extrinsic apoptotic signaling pathway;BP:apoptotic process;BP:regulation of apoptotic process;CC:cytosol;CC:intracellular organelle;MF:protein kinase binding;	------	------	------	------	ENOG41123S0	U:Intracellular trafficking, secretion, and vesicular transport	NP_001302597.1	apoptosis facilitator Bcl-2-like protein 14 [Sus scrofa] >AEO53068.1 BCL2-like14 [Sus scrofa]	sp|Q5E9L4|B2L14_BOVIN;	Apoptosis facilitator Bcl-2-like protein 14 OS=Bos taurus OX=9913 GN=BCL2L14 PE=2 SV=1;	PF00452.19;PF15661.5	Bcl-2;CF222	Apoptosis regulator proteins, Bcl-2 family;C6orf222, uncharacterised family
ENSSSCG00000000634	STYK1	serine/threonine/tyrosine kinase 1 [Source:VGNC Symbol;Acc:VGNC:93601]	3.799	1.92547	0.0115606	0.0250099	yes	up	0.02	0.08	0.03	0.16	0.11	0.2	0.0433333	0.156667	GO:0042127;GO:0006468;GO:0045087;GO:0038083;GO:0030154;GO:0007169;GO:0016020;GO:0016021;GO:0005886;GO:0031234;GO:0004672;GO:0004715;GO:0005102;GO:000552	BP:regulation of cell proliferation;BP:protein phosphorylation;BP:innate immune response;BP:peptidyl-tyrosine autophosphorylation;BP:cell differentiation;BP:transmembrane receptor protein tyrosine kinase signaling pathway;CC:membrane;CC:integral component of membrane;CC:plasma membrane;CC:extrinsic component of cytoplasmic side of plasma membrane;MF:protein kinase activity;MF:non-membrane spannin…	K17510	STYK1	------	------	COG0515	K:Transcription	XP_020948012.1	LOW QUALITY PROTEIN: tyrosine-protein kinase STYK1 [Sus scrofa]	sp|Q6J9G0|STYK1_HUMAN;	Tyrosine-protein kinase STYK1 OS=Homo sapiens OX=9606 GN=STYK1 PE=1 SV=4;	PF07714.17;PF00069.25	Pkinase_Tyr;Pkinase	Protein tyrosine kinase;Protein kinase domain
ENSSSCG00000000645	GABARAPL1	GABA type A receptor associated protein like 1 [Source:NCBI gene (formerly Entrezgene);Acc:100462751]	28.7	4.843	0	0	yes	up	9.62	11.45	10.52	271.76	274.64	268.1	10.53	271.5	GO:0006995;GO:0000422;GO:0016236;GO:0000045;GO:0006914;GO:0005794;GO:0000421;GO:0044297;GO:0005829;GO:0032839;GO:0005776;GO:0005739;GO:0030659;GO:0032590;GO:0005874;GO:0005737;GO:0005783;GO:0030957;GO:0008092;GO:0031625;GO:005081	BP:cellular response to nitrogen starvation;BP:mitophagy;BP:macroautophagy;BP:autophagosome assembly;BP:autophagy;CC:Golgi apparatus;CC:autophagosome membrane;CC:cell body;CC:cytosol;CC:dendrite cytoplasm;CC:autophagosome;CC:mitochondrion;CC:cytoplasmic vesicle membrane;CC:dendrite membrane;CC:microtubule;CC:cytoplasm;CC:endoplasmic reticulum;MF:Tat protein binding;MF:cytoskeletal protein binding…	K08341	GABARAP, ATG8, LC3	map04136;map04137;map05167;map04068;map04621;map05131;map04371;map04727;map04212;map04140	Autophagy - other;Mitophagy - animal;Kaposi sarcoma-associated herpesvirus infection;FoxO signaling pathway;NOD-like receptor signaling pathway;Shigellosis;Apelin signaling pathway;GABAergic synapse;Longevity regulating pathway - worm;Autophagy - animal	ENOG4111JAT	S:Function unknown	XP_010984496.1	PREDICTED: gamma-aminobutyric acid receptor-associated protein-like 1 [Camelus dromedarius]	sp|Q8HYB6|GBRL1_BOVIN;	Gamma-aminobutyric acid receptor-associated protein-like 1 OS=Bos taurus OX=9913 GN=GABARAPL1 PE=3 SV=2;	PF02991.16;PF04110.13	Atg8;APG12	Autophagy protein Atg8 ubiquitin like;Ubiquitin-like autophagy protein Apg12
ENSSSCG00000000665	RIMKLB	ribosomal modification protein rimK like family member B [Source:VGNC Symbol;Acc:VGNC:92308]	0.236	-2.08472	1.72432e-33	1.78403e-32	yes	down	3.78	4.22	3.69	0.68	0.69	1.01	3.89667	0.793333	GO:0006464;GO:0005737;GO:0072591;GO:0072590;GO:0000166;GO:0046872;GO:000552	BP:cellular protein modification process;CC:cytoplasm;MF:citrate-L-glutamate ligase activity;MF:N-acetyl-L-aspartate-L-glutamate ligase activity;MF:nucleotide binding;MF:metal ion binding;MF:ATP binding;	K18310	RIMKLB, NAAGS-I	map00250	Alanine, aspartate and glutamate metabolism	COG0189	S:Function unknown	XP_011808829.1	PREDICTED: beta-citrylglutamate synthase B isoform X1 [Colobus angolensis palliatus]	sp|Q9ULI2|RIMKB_HUMAN;	Beta-citrylglutamate synthase B OS=Homo sapiens OX=9606 GN=RIMKLB PE=2 SV=2;	PF08443.11;PF02955.16;PF02655.14;PF14397.6;PF18030.1	RimK;GSH-S_ATP;ATP-grasp_3;ATPgrasp_ST;Rimk_N	RimK-like ATP-grasp domain;Prokaryotic glutathione synthetase, ATP-grasp domain;ATP-grasp domain;Sugar-transfer associated ATP-grasp;RimK PreATP-grasp domain
ENSSSCG00000000668	APOBEC1	apolipoprotein B mRNA editing enzyme catalytic subunit 1 [Source:VGNC Symbol;Acc:VGNC:85418]	0.199	-2.32851	1.71326e-63	3.55491e-62	yes	down	18.49	19.48	18.74	3.19	3.14	3.81	18.9033	3.38	GO:0010332;GO:0090209;GO:0042158;GO:0016556;GO:0016554;GO:0042127;GO:0006641;GO:0090310;GO:0048255;GO:0080111;GO:0009972;GO:0042953;GO:0006397;GO:0042157;GO:0005737;GO:0005634;GO:0008270;GO:0046872;GO:0016787;GO:0004126;GO:0003824;GO:0003723;GO:003592	BP:response to gamma radiation;BP:negative regulation of triglyceride metabolic process;BP:lipoprotein biosynthetic process;BP:mRNA modification;BP:cytidine to uridine editing;BP:regulation of cell proliferation;BP:triglyceride metabolic process;BP:negative regulation of methylation-dependent chromatin silencing;BP:mRNA stabilization;BP:DNA demethylation;BP:cytidine deamination;BP:lipoprotein tra…	K16932	APOBEC1	------	------	ENOG4111BJA	K:Transcription	XP_003126567.3	C->U-editing enzyme APOBEC-1 isoform X1 [Sus scrofa]	sp|P41238|ABEC1_HUMAN;	C->U-editing enzyme APOBEC-1 OS=Homo sapiens OX=9606 GN=APOBEC1 PE=1 SV=3;	PF18774.1;PF18769.1;PF18778.1;PF18750.1;PF18772.1;PF18782.1;PF18775.1;PF08210.11;PF05240.14;PF18771.1	APOBEC4_like;APOBEC1;NAD1;SNAD4;APOBEC2;NAD2;APOBEC4;APOBEC_N;APOBEC_C;APOBEC3	APOBEC4-like -AID/APOBEC-deaminase;APOBEC1;Novel AID APOBEC clade 1;Secreted Novel AID/APOBEC-like Deaminase 4;APOBEC2;Novel AID APOBEC clade 2;APOBEC4;APOBEC-like N-terminal domain;APOBEC-like C-terminal domain;APOBEC3
ENSSSCG00000000672	CLSTN3	calsyntenin 3 [Source:VGNC Symbol;Acc:VGNC:86786]	5.109	2.35293	0.00949289	0.0207965	yes	up	0.04	0.06	0.05	0.26	0.13	0.23	0.05	0.206667	GO:1905606;GO:0050806;GO:0035249;GO:0007416;GO:0007156;GO:0051932;GO:1902474;GO:0001558;GO:0051965;GO:0005789;GO:0045202;GO:0099061;GO:0098982;GO:0016020;GO:0005794;GO:0009986;GO:0045211;GO:0014069;GO:0005886;GO:0042995;GO:0032991;GO:0000139;GO:0098978;GO:0016021;GO:000550	BP:regulation of presynapse assembly;BP:positive regulation of synaptic transmission;BP:synaptic transmission, glutamatergic;BP:synapse assembly;BP:homophilic cell adhesion via plasma membrane adhesion molecules;BP:synaptic transmission, GABAergic;BP:positive regulation of protein localization to synapse;BP:regulation of cell growth;BP:positive regulation of synapse assembly;CC:endoplasmic reticu…	K22661	CLSTN3	------	------	ENOG410XT2J	U:Intracellular trafficking, secretion, and vesicular transport	XP_020948065.1	calsyntenin-3 isoform X1 [Sus scrofa]	sp|Q0VCN6|CSTN3_BOVIN;	Calsyntenin-3 OS=Bos taurus OX=9913 GN=CLSTN3 PE=2 SV=2;	PF00028.17;PF13385.6	Cadherin;Laminin_G_3	Cadherin domain;Concanavalin A-like lectin/glucanases superfamily
ENSSSCG00000000683	CDCA3	cell division cycle associated 3 [Source:VGNC Symbol;Acc:VGNC:86466]	0.283	-1.82203	1.06404e-47	1.59075e-46	yes	down	44.32	45.95	45.34	9.85	13.26	12.11	45.2033	11.74	GO:0051301;GO:0005913;GO:000591	BP:cell division;CC:cell-cell adherens junction;CC:adherens junction;	------	------	------	------	ENOG410Y54T	D:Cell cycle control, cell division, chromosome partitioning	XP_001928382.1	cell division cycle-associated protein 3 isoform X2 [Sus scrofa]	sp|Q99618|CDCA3_HUMAN;	Cell division cycle-associated protein 3 OS=Homo sapiens OX=9606 GN=CDCA3 PE=1 SV=1;	------	------	------
ENSSSCG00000000688	LAG3	lymphocyte activating 3 [Source:VGNC Symbol;Acc:VGNC:89617]	18.662	4.22205	0.00811857	0.0179797	yes	up	0	0	0.04	0.34	0.25	0.08	0.0133333	0.223333	GO:0050776;GO:0032703;GO:0045954;GO:0002270;GO:0007166;GO:0045590;GO:0050868;GO:0009897;GO:0016021;GO:0016020;GO:0005576;GO:0042289;GO:000488	BP:regulation of immune response;BP:negative regulation of interleukin-2 production;BP:positive regulation of natural killer cell mediated cytotoxicity;BP:plasmacytoid dendritic cell activation;BP:cell surface receptor signaling pathway;BP:negative regulation of regulatory T cell differentiation;BP:negative regulation of T cell activation;CC:external side of plasma membrane;CC:integral component …	K06565	LAG3, CD223	------	------	ENOG410Z3KP	U:Intracellular trafficking, secretion, and vesicular transport	NP_001098776.1	lymphocyte activation gene 3 protein precursor [Sus scrofa] >ABI58233.1 LAG-3 [Sus scrofa] >CAL37094.1 lymphocyte activation gene-3 [Sus scrofa]	sp|P18627|LAG3_HUMAN;	Lymphocyte activation gene 3 protein OS=Homo sapiens OX=9606 GN=LAG3 PE=1 SV=5;	PF07686.17;PF13927.6;PF00047.25;PF13895.6;PF07679.16;PF18452.1	V-set;Ig_3;ig;Ig_2;I-set;Ig_6	Immunoglobulin V-set domain;Immunoglobulin domain;Immunoglobulin domain;Immunoglobulin domain;Immunoglobulin I-set domain;Immunoglobulin domain
ENSSSCG00000000696		NOP2 nucleolar protein [Source:NCBI gene (formerly Entrezgene);Acc:100516080]	0.022	-5.49516	2.84189e-82	8.38445e-81	yes	down	10.11	13.29	11.85	0.22	0.21	0.26	11.75	0.23	GO:0000470;GO:0042254;GO:0001510;GO:0070475;GO:0032259;GO:0006364;GO:0005730;GO:0009383;GO:0008757;GO:0016740;GO:0003723;GO:000816	BP:maturation of LSU-rRNA;BP:ribosome biogenesis;BP:RNA methylation;BP:rRNA base methylation;BP:methylation;BP:rRNA processing;CC:nucleolus;MF:rRN;MF:S-adenosylmethionine-dependent methyltransferase activity;MF:transferase activity;MF:RNA binding;MF:methyltransferase activity;	K14835	NOP2	------	------	COG0144	L:Replication, recombination and repair	NP_001231175.1	probable 28S rRNA (cytosine(4447)-C(5))-methyltransferase [Sus scrofa]	sp|P46087|NOP2_HUMAN;	Probable 28S rRNA;	PF01189.17;PF17125.5;PF01728.19	Methyltr_RsmB-F;Methyltr_RsmF_N;FtsJ	16S rRNA methyltransferase RsmB/F;N-terminal domain of 16S rRNA methyltransferase RsmF;FtsJ-like methyltransferase
ENSSSCG00000000703		vesicle associated membrane protein 1 [Source:VGNC Symbol;Acc:VGNC:94793]	5.192	2.37632	1.4189e-73	3.58178e-72	yes	up	3.41	3.85	4.34	18.98	17.69	18.03	3.86667	18.2333	GO:0016082;GO:0016192;GO:0035493;GO:0031630;GO:0005741;GO:0070821;GO:0030672;GO:0016021;GO:0016020;GO:0031594;GO:0035579;GO:0030054;GO:0043005;GO:0005887;GO:0030285;GO:0098978;GO:0009986;GO:000582	BP:synaptic vesicle priming;BP:vesicle-mediated transport;BP:SNARE complex assembly;BP:regulation of synaptic vesicle fusion to presynaptic membrane;CC:mitochondrial outer membrane;CC:tertiary granule membrane;CC:synaptic vesicle membrane;CC:integral component of membrane;CC:membrane;CC:neuromuscular junction;CC:specific granule membrane;CC:cell junction;CC:neuron projection;CC:integral component…	K08510	VAMP1	map04130	SNARE interactions in vesicular transport	COG5143	U:Intracellular trafficking, secretion, and vesicular transport	XP_019781645.1	PREDICTED: vesicle-associated membrane protein 1 [Tursiops truncatus]	sp|Q63666|VAMP1_RAT;	Vesicle-associated membrane protein 1 OS=Rattus norvegicus OX=10116 GN=Vamp1 PE=1 SV=2;	PF00957.21	Synaptobrevin	Synaptobrevin
ENSSSCG00000000705	CD27	CD27 molecule [Source:VGNC Symbol;Acc:VGNC:86403]	4.548	2.18539	1.23538e-38	1.47542e-37	yes	up	0.94	1.13	1.42	6.43	4.59	5.43	1.16333	5.48333	GO:0046330;GO:0070233;GO:0045582;GO:0097191;GO:0045579;GO:0043154;GO:0043066;GO:0009897;GO:0016021;GO:0016020;GO:0009986;GO:0004888;GO:004302	BP:positive regulation of JNK cascade;BP:negative regulation of T cell apoptotic process;BP:positive regulation of T cell differentiation;BP:extrinsic apoptotic signaling pathway;BP:positive regulation of B cell differentiation;BP:negative regulation of cysteine-type endopeptidase activity involved in apoptotic process;BP:negative regulation of apoptotic process;CC:external side of plasma membran…	K05144	TNFRSF7, CD27	map04060	Cytokine-cytokine receptor interaction	ENOG410ZDEA;ENOG4111SQB	U:Intracellular trafficking, secretion, and vesicular transport;	NP_001265692.1	CD27 antigen precursor [Sus scrofa] >AGB13926.1 CD27 [Sus scrofa]	sp|P26842|CD27_HUMAN;	CD27 antigen OS=Homo sapiens OX=9606 GN=CD27 PE=1 SV=2;	PF00020.18	TNFR_c6	TNFR/NGFR cysteine-rich region
ENSSSCG00000000722	RAD51AP1	RAD51 associated protein 1 [Source:VGNC Symbol;Acc:VGNC:92057]	0.391	-1.35314	1.40709e-19	9.06165e-19	yes	down	25.28	26.18	21.27	8.91	7.87	5.74	24.2433	7.50667	GO:0010569;GO:0071479;GO:0000724;GO:0006281;GO:0036297;GO:0032991;GO:0005634;GO:0000790;GO:0003723;GO:0003690;GO:000369	BP:regulation of double-strand break repair via homologous recombination;BP:cellular response to ionizing radiation;BP:double-strand break repair via homologous recombination;BP:DNA repair;BP:interstrand cross-link repair;CC:macromolecular complex;CC:nucleus;CC:nuclear chromatin;MF:RNA binding;MF:double-stranded DNA binding;MF:single-stranded DNA binding;	K20778	RAD51AP1	------	------	ENOG4111WAW	O:Posttranslational modification, protein turnover, chaperones	XP_001926415.2	RAD51-associated protein 1 [Sus scrofa]	sp|Q96B01|R51A1_HUMAN;	RAD51-associated protein 1 OS=Homo sapiens OX=9606 GN=RAD51AP1 PE=1 SV=1;	PF15696.5	RAD51_interact	RAD51 interacting motif
ENSSSCG00000000738	RHNO1	RAD9-HUS1-RAD1 interacting nuclear orphan 1 [Source:VGNC Symbol;Acc:VGNC:92282]	0.477	-1.06799	2.9625e-43	3.95042e-42	yes	down	38.89	39.19	41.25	16.95	16.07	18.16	39.7767	17.06	GO:0070318;GO:0071479;GO:0000077;GO:0000725;GO:0034644;GO:0005634;GO:000569	BP:positive regulation of G0 to G1 transition;BP:cellular response to ionizing radiation;BP:DNA damage checkpoint;BP:recombinational repair;BP:cellular response to UV;CC:nucleus;CC:chromosome;	------	------	------	------	ENOG410XXDT	S:Function unknown	XP_003126615.2	RAD9, HUS1, RAD1-interacting nuclear orphan protein 1 isoform X1 [Sus scrofa] >XP_005664142.2 RAD9, HUS1, RAD1-interacting nuclear orphan protein 1 isoform X1 [Sus scrofa]	sp|Q1LZE2|RHNO1_BOVIN;	RAD9, HUS1, RAD1-interacting nuclear orphan protein 1 OS=Bos taurus OX=9913 GN=RHNO1 PE=2 SV=1;	PF15319.6	RHINO	RAD9, RAD1, HUS1-interacting nuclear orphan protein
ENSSSCG00000000739	FOXM1	forkhead box M1 [Source:VGNC Symbol;Acc:VGNC:88217]	0.275	-1.85994	1.77479e-52	2.93961e-51	yes	down	12.69	13.49	13.03	3.1	2.9	3.73	13.07	3.24333	GO:0008284;GO:0090344;GO:0000122;GO:0000086;GO:0006355;GO:0046578;GO:2000377;GO:0032873;GO:2000781;GO:0045892;GO:0045944;GO:0006978;GO:0071156;GO:0045893;GO:0005634;GO:0043565;GO:0019901;GO:0003700;GO:0000977;GO:000367	BP:positive regulation of cell proliferation;BP:negative regulation of cell aging;BP:negative regulation of transcription from RNA polymerase II promoter;BP:G2/M transition of mitotic cell cycle;BP:regulation of transcription, DNA-templated;BP:regulation of Ras protein signal transduction;BP:regulation of reactive oxygen species metabolic process;BP:negative regulation of stress-activated MAPK ca…	K09406	FOXM	map04218	Cellular senescence	COG5025	K:Transcription	XP_005664138.1	forkhead box protein M1 isoform X2 [Sus scrofa]	sp|P97691|FOXM1_RAT;	Forkhead box protein M1 OS=Rattus norvegicus OX=10116 GN=Foxm1 PE=2 SV=2;	PF00250.18	Forkhead	Forkhead domain
ENSSSCG00000000743	FKBP4	FKBP prolyl isomerase 4 [Source:VGNC Symbol;Acc:VGNC:88147]	2.37	1.24507	3.30722e-104	1.41925e-102	yes	up	325.08	314.74	328.19	655.61	739.75	645.74	322.67	680.367	GO:0031503;GO:0000413;GO:0030850;GO:0048608;GO:0030521;GO:0006463;GO:0007566;GO:0046661;GO:0061077;GO:0005737;GO:0005634;GO:0005654;GO:0005829;GO:0016853;GO:0035259;GO:0051219;GO:0005528;GO:0003755;GO:0031072;GO:0005524;GO:000552	BP:protein complex localization;BP:protein peptidyl-prolyl isomerization;BP:prostate gland development;BP:reproductive structure development;BP:androgen receptor signaling pathway;BP:steroid hormone receptor complex assembly;BP:embryo implantation;BP:male sex differentiation;BP:chaperone-mediated protein folding;CC:cytoplasm;CC:nucleus;CC:nucleoplasm;CC:cytosol;MF:isomerase activity;MF:glucocorti…	K09571	FKBP4_5	map04915	Estrogen signaling pathway	COG0545	S:Function unknown	NP_001182266.1	peptidyl-prolyl cis-trans isomerase FKBP4 [Sus scrofa] >ADC38880.1 FK506 binding protein 4 [Sus scrofa]	sp|Q9TRY0|FKBP4_BOVIN;	Peptidyl-prolyl cis-trans isomerase FKBP4 OS=Bos taurus OX=9913 GN=FKBP4 PE=1 SV=4;	PF00254.28;PF00515.28;PF07719.17;PF13181.6;PF13424.6;PF18023.1	FKBP_C;TPR_1;TPR_2;TPR_8;TPR_12;FKBP_N_2	FKBP-type peptidyl-prolyl cis-trans isomerase;Tetratricopeptide repeat;Tetratricopeptide repeat;Tetratricopeptide repeat;Tetratricopeptide repeat;BDBT FKBP like N-terminal
ENSSSCG00000000745	DDX11	DEAD/H-box helicase 11 [Source:NCBI gene (formerly Entrezgene);Acc:100515028]	0.414	-1.27094	5.09768e-25	4.0477e-24	yes	down	9.55	9.28	9.07	3.25	3.11	4.11	9.3	3.49	GO:0034085;GO:0072719;GO:1904976;GO:0007062;GO:0006139;GO:0031297;GO:0045876;GO:0032079;GO:0032091;GO:0032508;GO:0006974;GO:0072711;GO:1990700;GO:0035563;GO:0044806;GO:2000781;GO:1901838;GO:0005730;GO:0005813;GO:0005634;GO:0000922;GO:0005654;GO:0000790;GO:0030496;GO:0001650;GO:0031390;GO:0003676;GO:0003677;GO:0003678;GO:0008186;GO:0000166;GO:0045142;GO:0003690;GO:0003697;GO:0005524;GO:0016787;GO:…	BP:establishment of sister chromatid cohesion;BP:cellular response to cisplatin;BP:cellular response to bleomycin;BP:sister chromatid cohesion;BP:nucleobase-containing compound metabolic process;BP:replication fork processing;BP:positive regulation of sister chromatid cohesion;BP:positive regulation of endodeoxyribonuclease activity;BP:negative regulation of protein binding;BP:DNA duplex unwindin…	K11273	DDX11, CHL1, CTF1	------	------	COG1199	O:Posttranslational modification, protein turnover, chaperones	XP_020948119.1	ATP-dependent DNA helicase DDX11 isoform X1 [Sus scrofa] >XP_020948120.1 ATP-dependent DNA helicase DDX11 isoform X1 [Sus scrofa] >XP_020948121.1 ATP-dependent DNA helicase DDX11 isoform X1 [Sus scrofa] >XP_020948122.1 ATP-dependent DNA helicase DDX11 isoform X1 [Sus scrofa] >XP_020948123.1 ATP-dependent DNA helicase DDX11 isoform X1 [Sus scrofa] >XP_020948124.1 ATP-dependent DNA helicase DDX11 i…	sp|A8MPP1|D11L8_HUMAN;	Putative ATP-dependent RNA helicase DDX11-like protein 8 OS=Homo sapiens OX=9606 GN=DDX11L8 PE=1 SV=1;	PF13307.6;PF06733.15;PF06777.11	Helicase_C_2;DEAD_2;HBB	Helicase C-terminal domain;DEAD_2;Helical and beta-bridge domain
ENSSSCG00000000764	HDHD5	haloacid dehalogenase like hydrolase domain containing 5 [Source:VGNC Symbol;Acc:VGNC:88823]	0.398	-1.32743	2.1349e-24	1.66095e-23	yes	down	21.55	22.34	23.1	8.53	6.46	9.38	22.33	8.12333	GO:0046474;GO:000573	BP:glycerophospholipid biosynthetic process;CC:mitochondrion;	------	------	------	------	COG0647	G:Carbohydrate transport and metabolism	XP_020948160.1	LOW QUALITY PROTEIN: cat eye syndrome critical region protein 5 [Sus scrofa]	sp|Q9BXW7|HDHD5_HUMAN;	Haloacid dehalogenase-like hydrolase domain-containing 5 OS=Homo sapiens OX=9606 GN=HDHD5 PE=1 SV=1;	PF13344.6;PF13242.6	Hydrolase_6;Hydrolase_like	Haloacid dehalogenase-like hydrolase;HAD-hyrolase-like
ENSSSCG00000000767	ATP6V1E1	ATPase H+ transporting V1 subunit E1 [Source:NCBI gene (formerly Entrezgene);Acc:100156112]	2.714	1.44032	5.15047e-169	4.98724e-167	yes	up	81.13	82.71	80.91	193.94	211.08	191.67	81.5833	198.897	GO:0015991;GO:1902600;GO:0006811;GO:0005737;GO:0016324;GO:0005829;GO:0005739;GO:0033178;GO:0005902;GO:0005768;GO:0016787;GO:0051117;GO:0046961;GO:000855	BP:ATP hydrolysis coupled proton transport;BP:hydrogen ion transmembrane transport;BP:ion transport;CC:cytoplasm;CC:apical plasma membrane;CC:cytosol;CC:mitochondrion;CC:proton-transporting two-sector ATPase complex, catalytic domain;CC:microvillus;CC:endosome;MF:hydrolase activity;MF:ATPase binding;MF:proton-transporting ATPase activity, rotational mechanism;MF:hydrogen-exporting ATPase activity…	K02150	ATPeV1E, ATP6E	map00190;map04966;map05120;map05165;map04721;map04145;map04150;map05323;map05110	Oxidative phosphorylation;Collecting duct acid secretion;Epithelial cell signaling in Helicobacter pylori infection;Human papillomavirus infection;Synaptic vesicle cycle;Phagosome;mTOR signaling pathway;Rheumatoid arthritis;Vibrio cholerae infection	COG1390	C:Energy production and conversion	XP_003126641.3	V-type proton ATPase subunit E 1 [Sus scrofa]	sp|P11019|VATE1_BOVIN;	V-type proton ATPase subunit E 1 OS=Bos taurus OX=9913 GN=ATP6V1E1 PE=2 SV=1;	PF01991.18	vATP-synt_E	ATP synthase
ENSSSCG00000000779	KIF21A	kinesin family member 21A [Source:VGNC Symbol;Acc:VGNC:89464]	2.882	1.52729	3.33293e-190	4.16771e-188	yes	up	16.87	17.49	16.88	44.55	44.69	43.83	17.08	44.3567	GO:0007018;GO:0005829;GO:0005886;GO:0008017;GO:0000166;GO:0003777;GO:0003774;GO:000552	BP:microtubule-based movement;CC:cytosol;CC:plasma membrane;MF:microtubule binding;MF:nucleotide binding;MF:microtubule motor activity;MF:motor activity;MF:ATP binding;	K10395	KIF4_21_27	------	------	COG5059	Z:Cytoskeleton	XP_003126654.5	kinesin-like protein KIF21A isoform X2 [Sus scrofa]	sp|Q7Z4S6|KI21A_HUMAN;	Kinesin-like protein KIF21A OS=Homo sapiens OX=9606 GN=KIF21A PE=1 SV=2;	PF00225.23;PF00400.32;PF16796.5	Kinesin;WD40;Microtub_bd	Kinesin motor domain;WD domain, G-beta repeat;Microtubule binding
ENSSSCG00000000837	CHST11	carbohydrate sulfotransferase 11 [Source:VGNC Symbol;Acc:VGNC:86675]	7.734	2.95114	5.37915e-05	0.000153613	yes	up	0.04	0.05	0.02	0.18	0.34	0.19	0.0366667	0.236667	GO:0030206;GO:0030204;GO:0030326;GO:0048704;GO:0009791;GO:0016051;GO:0048589;GO:0036342;GO:0043066;GO:0002063;GO:0033037;GO:0042127;GO:0048703;GO:0007585;GO:0030166;GO:0051216;GO:0030512;GO:0042733;GO:0005975;GO:0016021;GO:0016020;GO:0005794;GO:0000139;GO:0008146;GO:0016740;GO:0047756;GO:0001537;GO:005065	BP:chondroitin sulfate biosynthetic process;BP:chondroitin sulfate metabolic process;BP:embryonic limb morphogenesis;BP:embryonic skeletal system morphogenesis;BP:post-embryonic development;BP:carbohydrate biosynthetic process;BP:developmental growth;BP:post-anal tail morphogenesis;BP:negative regulation of apoptotic process;BP:chondrocyte development;BP:polysaccharide localization;BP:regulation …	K01017	CHST11	map00532	Glycosaminoglycan biosynthesis - chondroitin sulfate / dermatan sulfate	ENOG4111GJR	S:Function unknown	XP_020948286.1	carbohydrate sulfotransferase 11 isoform X1 [Sus scrofa]	sp|Q9NPF2|CHSTB_HUMAN;	Carbohydrate sulfotransferase 11 OS=Homo sapiens OX=9606 GN=CHST11 PE=1 SV=1;	PF03567.14	Sulfotransfer_2	Sulfotransferase family
ENSSSCG00000000838	SLC41A2	solute carrier family 41 member 2 [Source:VGNC Symbol;Acc:VGNC:93114]	2.024	1.01686	8.55806e-08	3.04261e-07	yes	up	1.43	1.17	1.19	2.38	2.19	2.34	1.26333	2.30333	GO:0070838;GO:0006812;GO:0098655;GO:0016021;GO:0016020;GO:0005886;GO:0008324;GO:007250	BP:divalent metal ion transport;BP:cation transport;BP:cation transmembrane transport;CC:integral component of membrane;CC:membrane;CC:plasma membrane;MF:cation transmembrane transporter activity;MF:divalent inorganic cation transmembrane transporter activity;	K15122	SLC41A	------	------	ENOG410XSTG	S:Function unknown	XP_005664240.2	LOW QUALITY PROTEIN: solute carrier family 41 member 2 [Sus scrofa]	sp|Q4R335|S41A2_MACFA;	Solute carrier family 41 member 2 OS=Macaca fascicularis OX=9541 GN=SLC41A2 PE=2 SV=1;	PF01769.16	MgtE	Divalent cation transporter
ENSSSCG00000000843	TXNRD1	thioredoxin reductase 1 [Source:NCBI gene (formerly Entrezgene);Acc:396681]	9.531	3.25269	0	0	yes	up	68.69	67.92	67.23	589.87	614.86	559.64	67.9467	588.123	GO:0007165;GO:0001887;GO:0045454;GO:0098869;GO:0001707;GO:0007369;GO:0022900;GO:0008283;GO:0015949;GO:0034599;GO:0055114;GO:0019216;GO:0005737;GO:0005634;GO:0005739;GO:0005654;GO:0001650;GO:0070062;GO:0005829;GO:0005623;GO:0016491;GO:0050660;GO:0000166;GO:0016668;GO:0004791;GO:0009055;GO:001503	BP:signal transduction;BP:selenium compound metabolic process;BP:cell redox homeostasis;BP:cellular oxidant detoxification;BP:mesoderm formation;BP:gastrulation;BP:electron transport chain;BP:cell proliferation;BP:nucleobase-containing small molecule interconversion;BP:cellular response to oxidative stress;BP:oxidation-reduction process;BP:regulation of lipid metabolic process;CC:cytoplasm;CC:nuc…	K00384	trxB, TRR	map00450	Selenocompound metabolism	COG1249	C:Energy production and conversion	NP_001116145.1	thioredoxin reductase 1, cytoplasmic [Canis lupus familiaris]	sp|Q16881|TRXR1_HUMAN;	Thioredoxin reductase 1, cytoplasmic OS=Homo sapiens OX=9606 GN=TXNRD1 PE=1 SV=3;	PF07992.14;PF02852.22;PF00070.27;PF13738.6;PF00462.24;PF00890.24;PF01262.21;PF12831.7;PF03486.14;PF01946.17	Pyr_redox_2;Pyr_redox_dim;Pyr_redox;Pyr_redox_3;Glutaredoxin;FAD_binding_2;AlaDh_PNT_C;FAD_oxidored;HI0933_like;Thi4	Pyridine nucleotide-disulphide oxidoreductase;Pyridine nucleotide-disulphide oxidoreductase, dimerisation domain;Pyridine nucleotide-disulphide oxidoreductase;Pyridine nucleotide-disulphide oxidoreductase;Glutaredoxin;FAD binding domain;Alanine dehydrogenase/PNT, C-terminal domain;FAD dependent oxidoreductase;HI0933-like protein;Thi4 family
ENSSSCG00000000887		lamina-associated polypeptide 2, isoforms beta/gamma [Source:NCBI gene (formerly Entrezgene);Acc:100622780]	0.35	-1.51513	2.11193e-63	4.37253e-62	yes	down	19.11	17.69	16.65	5.7	4.79	6.12	17.8167	5.53667	GO:0005634;GO:000367	CC:nucleus;MF:DNA binding;	------	------	------	------	ENOG4111J0N	S:Function unknown	XP_020937606.1	lamina-associated polypeptide 2 isoform X1 [Sus scrofa]	sp|P42166|LAP2A_HUMAN;	Lamina-associated polypeptide 2, isoform alpha OS=Homo sapiens OX=9606 GN=TMPO PE=1 SV=2;	PF11560.8;PF08198.11;PF03020.15	LAP2alpha;Thymopoietin;LEM	Lamina-associated polypeptide 2 alpha;Thymopoietin protein;LEM domain
ENSSSCG00000000920	POC1B	POC1 centriolar protein B [Source:VGNC Symbol;Acc:VGNC:91616]	0.488	-1.03619	1.19502e-17	7.04258e-17	yes	down	10.74	11.44	10.16	4.7	4.17	5.2	10.78	4.69	GO:0060271;GO:0008283;GO:0001895;GO:0036064;GO:0005813;GO:0005814;GO:000092	BP:cilium assembly;BP:cell proliferation;BP:retina homeostasis;CC:ciliary basal body;CC:centrosome;CC:centriole;CC:spindle pole;	K16482	POC1	------	------	ENOG410XR4H	P:Inorganic ion transport and metabolism	XP_020948433.1	POC1 centriolar protein homolog B isoform X1 [Sus scrofa]	sp|Q8TC44|POC1B_HUMAN;	POC1 centriolar protein homolog B OS=Homo sapiens OX=9606 GN=POC1B PE=1 SV=1;	PF00400.32;PF12894.7;PF08662.11	WD40;ANAPC4_WD40;eIF2A	WD domain, G-beta repeat;Anaphase-promoting complex subunit 4 WD40 domain;Eukaryotic translation initiation factor eIF2A
ENSSSCG00000000934	LRRIQ1	leucine rich repeats and IQ motif containing 1 [Source:VGNC Symbol;Acc:VGNC:98091]	0.251	-1.9958	1.2904e-27	1.11207e-26	yes	down	2.54	2.5	2.51	0.61	0.56	0.55	2.51667	0.573333	------	------	------	------	------	------	COG4886	S:Function unknown	XP_020948445.1	leucine-rich repeat and IQ domain-containing protein 1 isoform X1 [Sus scrofa] >XP_020948446.1 leucine-rich repeat and IQ domain-containing protein 1 isoform X1 [Sus scrofa] >XP_020948447.1 leucine-rich repeat and IQ domain-containing protein 1 isoform X1 [Sus scrofa] >XP_020948448.1 leucine-rich repeat and IQ domain-containing protein 1 isoform X1 [Sus scrofa] >XP_020948449.1 leucine-rich repeat…	sp|Q96JM4|LRIQ1_HUMAN;	Leucine-rich repeat and IQ domain-containing protein 1 OS=Homo sapiens OX=9606 GN=LRRIQ1 PE=2 SV=3;	PF12799.7;PF13855.6;PF00612.27;PF14580.6	LRR_4;LRR_8;IQ;LRR_9	Leucine Rich repeats;Leucine rich repeat;IQ calmodulin-binding motif;Leucine-rich repeat
ENSSSCG00000000936	SLC6A15	solute carrier family 6 member 15 [Source:VGNC Symbol;Acc:VGNC:93157]	5.133	2.35975	0.0159217	0.0336204	yes	up	0.02	0.08	0.02	0.14	0.19	0.2	0.04	0.176667	GO:0015824;GO:0003333;GO:0006865;GO:1903825;GO:0006814;GO:0015804;GO:0015820;GO:0055085;GO:0006811;GO:0016020;GO:0016021;GO:0005887;GO:0005886;GO:0015293;GO:0005328;GO:000529	BP:proline transport;BP:amino acid transmembrane transport;BP:amino acid transport;BP:organic acid transmembrane transport;BP:sodium ion transport;BP:neutral amino acid transport;BP:leucine transport;BP:transmembrane transport;BP:ion transport;CC:membrane;CC:integral component of membrane;CC:integral component of plasma membrane;CC:plasma membrane;MF:symporter activity;MF:neurotransmitte;MF:proli…	K05048	SLC6A15S	------	------	COG0733	S:Function unknown	XP_020948455.1	sodium-dependent neutral amino acid transporter B(0)AT2 [Sus scrofa] >XP_020948456.1 sodium-dependent neutral amino acid transporter B(0)AT2 [Sus scrofa]	sp|Q9XS59|S6A15_BOVIN;	Sodium-dependent neutral amino acid transporter;	PF00209.18	SNF	Sodiu
ENSSSCG00000000939	ACSS3	acyl-CoA synthetase short chain family member 3 [Source:VGNC Symbol;Acc:VGNC:85037]	0.476	-1.07133	1.07814e-73	2.72523e-72	yes	down	35	31.08	32.42	14.24	12.72	13.02	32.8333	13.3267	GO:0005759;GO:0003824;GO:0050218;GO:0003987;GO:000016	CC:mitochondrial matrix;MF:catalytic activity;MF:propionate-CoA ligase activity;MF:acetate-CoA ligase activity;MF:nucleotide binding;	K01908	ACSS3, prpE	map00640	Propanoate metabolism	COG0365	I:Lipid transport and metabolism	XP_003481811.2	acyl-CoA synthetase short-chain family member 3, mitochondrial isoform X1 [Sus scrofa]	sp|Q5REB8|ACSS3_PONAB;	Acyl-CoA synthetase short-chain family member 3, mitochondrial OS=Pongo abelii OX=9601 GN=ACSS3 PE=2 SV=1;	PF00501.28;PF13193.6;PF16177.5	AMP-binding;AMP-binding_C;ACAS_N	AMP-binding enzyme;AMP-binding enzyme C-terminal domain;Acetyl-coenzyme A synthetase N-terminus
ENSSSCG00000000950	E2F7	E2F transcription factor 7 [Source:VGNC Symbol;Acc:VGNC:87518]	0.248	-2.0122	9.52693e-76	2.51943e-74	yes	down	11.86	13.29	11.81	2.97	2.18	3.14	12.32	2.76333	GO:0060718;GO:2000134;GO:0000122;GO:0032466;GO:0002040;GO:0070365;GO:0008285;GO:0030330;GO:0060707;GO:0071930;GO:0032877;GO:0001890;GO:0051726;GO:0006355;GO:0045944;GO:0090575;GO:0016607;GO:0005634;GO:0005667;GO:0003677;GO:0001217;GO:0043565;GO:1990837;GO:0003714;GO:0000987;GO:0042802;GO:0008134;GO:0001227;GO:0003700;GO:0000977;GO:0000978;GO:000098	BP:chorionic trophoblast cell differentiation;BP:negative regulation of G1/S transition of mitotic cell cycle;BP:negative regulation of transcription from RNA polymerase II promoter;BP:negative regulation of cytokinesis;BP:sprouting angiogenesis;BP:hepatocyte differentiation;BP:negative regulation of cell proliferation;BP:DNA damage response, signal transduction by p53 class mediator;BP:trophobla…	K09391	E2F7_8	------	------	ENOG4111IGY	K:Transcription	XP_003126804.1	transcription factor E2F7 [Sus scrofa]	sp|Q96AV8|E2F7_HUMAN;	Transcription factor E2F7 OS=Homo sapiens OX=9606 GN=E2F7 PE=1 SV=3;	PF02319.20	E2F_TDP	E2F/DP family winged-helix DNA-binding domain
ENSSSCG00000000951	CSRP2	cysteine and glycine rich protein 2 [Source:NCBI gene (formerly Entrezgene);Acc:100153630]	8.666	3.11536	1.01339e-68	2.31376e-67	yes	up	4.12	5.15	4.82	33.86	41.9	33.35	4.69667	36.37	GO:0030154;GO:0030036;GO:0045214;GO:0060537;GO:0007275;GO:0005737;GO:0005925;GO:0005634;GO:0030018;GO:0008307;GO:0042805;GO:004687	BP:cell differentiation;BP:actin cytoskeleton organization;BP:sarcomere organization;BP:muscle tissue development;BP:multicellular organism development;CC:cytoplasm;CC:focal adhesion;CC:nucleus;CC:Z disc;MF:structural constituent of muscle;MF:actinin binding;MF:metal ion binding;	K09377	CSRP	------	------	ENOG4111F44;ENOG41128N9	O:Posttranslational modification, protein turnover, chaperones;	XP_020948473.1	cysteine and glycine-rich protein 2 isoform X2 [Sus scrofa]	sp|Q32LE9|CSRP2_BOVIN;	Cysteine and glycine-rich protein 2 OS=Bos taurus OX=9913 GN=CSRP2 PE=2 SV=3;	PF00412.22	LIM	LIM domain
ENSSSCG00000000958	DYRK2	dual specificity tyrosine phosphorylation regulated kinase 2 [Source:VGNC Symbol;Acc:VGNC:87507]	0.37	-1.43405	1.25625e-100	4.99379e-99	yes	down	35.41	35.73	37.16	13.52	12.69	15.62	36.1	13.9433	GO:0018107;GO:0018105;GO:0016310;GO:0018108;GO:0070885;GO:0045725;GO:0006468;GO:0006974;GO:0042771;GO:0007224;GO:0005737;GO:0005634;GO:0005654;GO:0005856;GO:0005829;GO:1990904;GO:0000151;GO:0000287;GO:0000166;GO:0004674;GO:0016740;GO:0004712;GO:0004713;GO:0004672;GO:0005524;GO:0016301;GO:003014	BP:peptidyl-threonine phosphorylation;BP:peptidyl-serine phosphorylation;BP:phosphorylation;BP:peptidyl-tyrosine phosphorylation;BP:negative regulation of calcineurin-NFAT signaling cascade;BP:positive regulation of glycogen biosynthetic process;BP:protein phosphorylation;BP:cellular response to DNA damage stimulus;BP:intrinsic apoptotic signaling pathway in response to DNA damage by p53 class me…	K18669	DYRK2_3_4	------	------	ENOG410XPET	O:Posttranslational modification, protein turnover, chaperones	XP_020947620.1	dual specificity tyrosine-phosphorylation-regulated kinase 2 isoform X1 [Sus scrofa]	sp|Q92630|DYRK2_HUMAN;	Dual specificity tyrosine-phosphorylation-regulated kinase 2 OS=Homo sapiens OX=9606 GN=DYRK2 PE=1 SV=3;	PF00069.25;PF07714.17;PF01636.23	Pkinase;Pkinase_Tyr;APH	Protein kinase domain;Protein tyrosine kinase;Phosphotransferase enzyme family
ENSSSCG00000000959	LARGE1	LARGE xylosyl- and glucuronyltransferase 1 [Source:VGNC Symbol;Acc:VGNC:96402]	2.981	1.57582	0.000539382	0.00139229	yes	up	0.15	0.27	0.25	0.84	0.47	0.49	0.223333	0.6	GO:0046716;GO:0043403;GO:0060538;GO:0035269;GO:0005794;GO:0043231;GO:0016021;GO:0016020;GO:0042285;GO:0030145;GO:0016740;GO:0016757;GO:001502	BP:muscle cell cellular homeostasis;BP:skeletal muscle tissue regeneration;BP:skeletal muscle organ development;BP:protein O-linked mannosylation;CC:Golgi apparatus;CC:intracellular membrane-bounded organelle;CC:integral component of membrane;CC:membrane;MF:xylosyltransferase activity;MF:manganese ion binding;MF:transferase activity;MF:transferase activity, transferring glycosyl groups;MF:glucuro…	K09668	LARGE	map00515	Mannose type O-glycan biosynthesis	ENOG410XRNY	S:Function unknown	XP_015097053.1	PREDICTED: glycosyltransferase-like protein LARGE1 isoform X1 [Vicugna pacos]	sp|O95461|LARG1_HUMAN;	LARGE xylosyl- and glucuronyltransferase 1 OS=Homo sapiens OX=9606 GN=LARGE1 PE=1 SV=1;	PF13896.6;PF01501.20;PF18404.1	Glyco_transf_49;Glyco_transf_8;Glyco_transf_24	Glycosyl-transferase for dystroglycan;Glycosyl transferase family 8;Glucosyltransferase 24
ENSSSCG00000000975	PANX2	pannexin 2 [Source:VGNC Symbol;Acc:VGNC:91167]	6.974	2.80201	3.05414e-72	7.55809e-71	yes	up	2	1.9	1.68	12.47	9.62	12.94	1.86	11.6767	GO:0050716;GO:0006812;GO:0006811;GO:0055085;GO:0007267;GO:0002931;GO:0005737;GO:0016021;GO:0016020;GO:0005886;GO:0030054;GO:0005921;GO:0015267;GO:002282	BP:positive regulation of interleukin-1 secretion;BP:cation transport;BP:ion transport;BP:transmembrane transport;BP:cell-cell signaling;BP:response to ischemia;CC:cytoplasm;CC:integral component of membrane;CC:membrane;CC:plasma membrane;CC:cell junction;CC:gap junction;MF:channel activity;MF:wide pore channel activity;	K20857	PANX2_3	------	------	ENOG4110P9D	U:Intracellular trafficking, secretion, and vesicular transport	XP_003126827.1	pannexin-2 [Sus scrofa]	sp|Q96RD6|PANX2_HUMAN;	Pannexin-2 OS=Homo sapiens OX=9606 GN=PANX2 PE=2 SV=2;	PF00876.18	Innexin	Innexin
ENSSSCG00000000983		interleukin 17 receptor E like [Source:VGNC Symbol;Acc:VGNC:89088]	22.186	4.47158	0.0163733	0.0345123	yes	up	0	0	0	0.02	0.05	0.08	0	0.05	GO:0019221;GO:003036	BP:cytokine-mediated signaling pathway;MF:interleukin-17 receptor activity;	------	------	------	------	ENOG410YF77	U:Intracellular trafficking, secretion, and vesicular transport	XP_020947006.1	putative interleukin-17 receptor E-like isoform X1 [Sus scrofa]	sp|Q6ZVW7|I17EL_HUMAN;	Putative interleukin-17 receptor E-like OS=Homo sapiens OX=9606 GN=IL17REL PE=2 SV=2;	PF15037.6	IL17_R_N	Interleukin-17 receptor extracellular region
ENSSSCG00000000997	PPP1R3G	protein phosphatase 1 regulatory subunit 3G [Source:VGNC Symbol;Acc:VGNC:91740]	0.173	-2.53255	0.0140274	0.0298979	yes	down	1.24	1.22	0.37	0	0.09	0.34	0.943333	0.143333	GO:2000467;GO:0005979;GO:0042593;GO:0045725;GO:0005737;GO:0000164;GO:0019903;GO:0008157;GO:200106	BP:positive regulation of glycoge;BP:regulation of glycogen biosynthetic process;BP:glucose homeostasis;BP:positive regulation of glycogen biosynthetic process;CC:cytoplasm;CC:protein phosphatase type 1 complex;MF:protein phosphatase binding;MF:protein phosphatase 1 binding;MF:glycogen binding;	------	------	------	------	ENOG4111FT1	T:Signal transduction mechanisms	XP_020955795.1	protein phosphatase 1 regulatory subunit 3G [Sus scrofa]	sp|B7ZBB8|PP13G_HUMAN;	Protein phosphatase 1 regulatory subunit 3G OS=Homo sapiens OX=9606 GN=PPP1R3G PE=1 SV=1;	PF03370.13;PF16760.5	CBM_21;CBM53	Carbohydrate/starch-binding module;Starch/carbohydrate-binding module
ENSSSCG00000001042	MAK	male germ cell associated kinase [Source:VGNC Symbol;Acc:VGNC:89959]	0.332	-1.58865	0.000614849	0.00157632	yes	down	1.1	1.1	0.55	0.3	0.47	0.22	0.916667	0.33	GO:0042073;GO:0035556;GO:0046777;GO:0000165;GO:0010468;GO:1902856;GO:1903508;GO:0006468;GO:0060271;GO:0045494;GO:0032391;GO:0005929;GO:0005737;GO:0072686;GO:0031514;GO:0005813;GO:0005634;GO:0001750;GO:0005930;GO:0030496;GO:0001917;GO:0003713;GO:0000166;GO:0004674;GO:0004672;GO:0005524;GO:000470	BP:intraciliary transport;BP:intracellular signal transduction;BP:protein autophosphorylation;BP:MAPK cascade;BP:regulation of gene expression;BP:negative regulation of non-motile cilium assembly;BP:positive regulation of nucleic acid-templated transcription;BP:protein phosphorylation;BP:cilium assembly;BP:photoreceptor cell maintenance;CC:photoreceptor connecting cilium;CC:cilium;CC:cytoplasm;CC…	K08829	MAK	------	------	ENOG410XPBB	T:Signal transduction mechanisms	XP_005665623.2	serine/threonine-protein kinase MAK isoform X1 [Sus scrofa] >XP_013832871.2 serine/threonine-protein kinase MAK isoform X1 [Sus scrofa] >XP_013832870.2 serine/threonine-protein kinase MAK isoform X1 [Sus scrofa]	sp|P20794|MAK_HUMAN;	Serine/threonine-protein kinase MAK OS=Homo sapiens OX=9606 GN=MAK PE=1 SV=2;	PF00069.25;PF07714.17	Pkinase;Pkinase_Tyr	Protein kinase domain;Protein tyrosine kinase
ENSSSCG00000001072	NHLRC1	NHL repeat containing E3 ubiquitin protein ligase 1 [Source:NCBI gene (formerly Entrezgene);Acc:100152396]	0.418	-1.26008	0.0103634	0.0225804	yes	down	2.14	1.66	2.1	0.51	0.37	1.34	1.96667	0.74	GO:1903076;GO:0005978;GO:0006914;GO:0045859;GO:0010468;GO:0031398;GO:0043161;GO:0000209;GO:0034976;GO:0048471;GO:0005634;GO:006163	BP:regulation of protein localization to plasma membrane;BP:glycogen biosynthetic process;BP:autophagy;BP:regulation of protein kinase activity;BP:regulation of gene expression;BP:positive regulation of protein ubiquitination;BP:proteasome-mediated ubiquitin-dependent protein catabolic process;BP:protein polyubiquitination;BP:response to endoplasmic reticulum stress;CC:perinuclear region of cytop…	K10602	NHLRC1	map04120	Ubiquitin mediated proteolysis	ENOG410ZMHC	O:Posttranslational modification, protein turnover, chaperones	NP_001245231.1	E3 ubiquitin-protein ligase NHLRC1 [Sus scrofa]	sp|Q6VVB1|NHLC1_HUMAN;	E3 ubiquitin-protein ligase NHLRC1 OS=Homo sapiens OX=9606 GN=NHLRC1 PE=1 SV=2;	------	------	------
ENSSSCG00000001074	KDM1B	lysine demethylase 1B [Source:VGNC Symbol;Acc:VGNC:89409]	0.412	-1.2803	1.35912e-32	1.36868e-31	yes	down	10.94	12.49	11.18	4.19	3.73	4.94	11.5367	4.28667	GO:0006349;GO:0000122;GO:0034720;GO:0043046;GO:0045944;GO:0044030;GO:0055114;GO:0000790;GO:0005634;GO:0034648;GO:0008134;GO:0003677;GO:0046872;GO:0050660;GO:0008270;GO:0008168;GO:0034649;GO:0003682;GO:001649	BP:regulation of gene expression by genetic imprinting;BP:negative regulation of transcription from RNA polymerase II promoter;BP:histone H3-K4 demethylation;BP:DNA methylation involved in gamete generation;BP:positive regulation of transcription from RNA polymerase II promoter;BP:regulation of DNA methylation;BP:oxidation-reduction process;CC:nuclear chromatin;CC:nucleus;MF:histone demethylase a…	K19413	KDM1B, AOF1, LSD2	------	------	ENOG410XSNC	S:Function unknown	XP_001927879.1	lysine-specific histone demethylase 1B [Sus scrofa] >XP_013832914.1 lysine-specific histone demethylase 1B [Sus scrofa]	sp|Q8NB78|KDM1B_HUMAN;	Lysine-specific histone demethylase 1B OS=Homo sapiens OX=9606 GN=KDM1B PE=1 SV=3;	PF01593.24;PF13450.6;PF07496.15;PF07992.14;PF03486.14;PF04433.17;PF01946.17;PF00070.27;PF13738.6;PF01494.19;PF05834.12;PF01266.24;PF13454.6;PF00890.24;PF12831.7;PF01134.22	Amino_oxidase;NAD_binding_8;zf-CW;Pyr_redox_2;HI0933_like;SWIRM;Thi4;Pyr_redox;Pyr_redox_3;FAD_binding_3;Lycopene_cycl;DAO;NAD_binding_9;FAD_binding_2;FAD_oxidored;GIDA	Flavin containing amine oxidoreductase;NA;CW-type Zinc Finger;Pyridine nucleotide-disulphide oxidoreductase;HI0933-like protein;SWIRM domain;Thi4 family;Pyridine nucleotide-disulphide oxidoreductase;Pyridine nucleotide-disulphide oxidoreductase;FAD binding domain;Lycopene cyclase protein;FAD dependent oxidoreductase;FAD-NA;FAD binding domain;FAD dependent oxidoreductase;Glucose inhibited division…
ENSSSCG00000001075	DEK	DEK proto-oncogene [Source:NCBI gene (formerly Entrezgene);Acc:100156871]	0.376	-1.41059	5.42963e-137	3.63554e-135	yes	down	109.36	108.09	104.16	33.5	37	37.5	107.203	36	GO:2001032;GO:2000779;GO:0005634;GO:0005654;GO:0043292;GO:004239	BP:regulation of double-strand break repair via nonhomologous end joining;BP:regulation of double-strand break repair;CC:nucleus;CC:nucleoplasm;CC:contractile fiber;MF:histone binding;	K17046	DEK	------	------	ENOG410XTJA	S:Function unknown	XP_021567272.1	protein DEK isoform X1 [Carlito syrichta]	sp|P35659|DEK_HUMAN;	Protein DEK OS=Homo sapiens OX=9606 GN=DEK PE=1 SV=1;	PF08766.11;PF02037.27	DEK_C;SAP	DEK C terminal domain;SAP domain
ENSSSCG00000001078	MBOAT1	membrane bound O-acyltransferase domain containing 1 [Source:VGNC Symbol;Acc:VGNC:90057]	0.432	-1.2123	4.59421e-87	1.45306e-85	yes	down	45.03	45.46	42.58	16.89	15.87	19.09	44.3567	17.2833	GO:0030258;GO:0016021;GO:0016020;GO:001674	BP:lipid modification;CC:integral component of membrane;CC:membrane;MF:transferase activity, transferring acyl groups;	K13517	MBOAT1_2	map00564;map00561	Glycerophospholipid metabolism;Glycerolipid metabolism	COG5202	I:Lipid transport and metabolism	XP_001928378.1	lysophospholipid acyltransferase 1 isoform X1 [Sus scrofa]	sp|Q6ZNC8|MBOA1_HUMAN;	Lysophospholipid acyltransferase 1 OS=Homo sapiens OX=9606 GN=MBOAT1 PE=1 SV=1;	PF03062.19	MBOAT	MBOAT, membrane-bound O-acyltransferase family
ENSSSCG00000001085	DCDC2	doublecortin domain containing 2 [Source:VGNC Symbol;Acc:VGNC:87181]	0.122	-3.03972	5.63131e-15	2.97261e-14	yes	down	2.88	1.83	2.64	0.61	0.29	0.16	2.45	0.353333	GO:0060271;GO:1902017;GO:0007605;GO:0048813;GO:0030111;GO:0001764;GO:0045880;GO:0035556;GO:0005737;GO:0015630;GO:0005829;GO:0005815;GO:0005654;GO:0072686;GO:0034451;GO:0005929;GO:0030864;GO:0005874;GO:0005930;GO:006009	BP:cilium assembly;BP:regulation of cilium assembly;BP:sensory perception of sound;BP:dendrite morphogenesis;BP:regulation of Wnt signaling pathway;BP:neuron migration;BP:positive regulation of smoothened signaling pathway;BP:intracellular signal transduction;CC:cytoplasm;CC:microtubule cytoskeleton;CC:cytosol;CC:microtubule organizing center;CC:nucleoplasm;CC:mitotic spindle;CC:centriolar satell…	K23405	DCDC2	------	------	ENOG410ZE6Q	S:Function unknown	XP_013832927.2	LOW QUALITY PROTEIN: doublecortin domain-containing protein 2 [Sus scrofa]	sp|Q9UHG0|DCDC2_HUMAN;	Doublecortin domain-containing protein 2 OS=Homo sapiens OX=9606 GN=DCDC2 PE=1 SV=2;	PF03607.17	DCX	Doublecortin
ENSSSCG00000001087	MRS2	magnesium transporter MRS2 [Source:VGNC Symbol;Acc:VGNC:90403]	0.39	-1.35744	2.97773e-95	1.09388e-93	yes	down	28.24	27.61	27.3	10.05	9.22	10.3	27.7167	9.85667	GO:0045016;GO:0006811;GO:0015693;GO:0016020;GO:0005739;GO:0005743;GO:0016021;GO:001509	BP:mitochondrial magnesium ion transport;BP:ion transport;BP:magnesium ion transport;CC:membrane;CC:mitochondrion;CC:mitochondrial inner membrane;CC:integral component of membrane;MF:magnesium ion transmembrane transporter activity;	K16075	MRS2, MFM1	------	------	ENOG410XNNZ	U:Intracellular trafficking, secretion, and vesicular transport	XP_001928071.1	magnesium transporter MRS2 homolog, mitochondrial isoform X1 [Sus scrofa]	sp|Q9HD23|MRS2_HUMAN;	Magnesium transporter MRS2 homolog, mitochondrial OS=Homo sapiens OX=9606 GN=MRS2 PE=1 SV=1;	------	------	------
ENSSSCG00000001091	KIAA0319	KIAA0319 [Source:VGNC Symbol;Acc:VGNC:89429]	2.954	1.56259	3.33959e-16	1.86122e-15	yes	up	0.73	1.02	0.96	2.3	1.82	2.56	0.903333	2.22667	GO:0048692;GO:0060391;GO:0001764;GO:0033555;GO:0030517;GO:0010996;GO:2000171;GO:0031410;GO:0043231;GO:0016021;GO:0016020;GO:0005886;GO:000576	BP:negative regulation of axon extension involved in regeneration;BP:positive regulation of SMAD protein import into nucleus;BP:neuron migration;BP:multicellular organismal response to stress;BP:negative regulation of axon extension;BP:response to auditory stimulus;BP:negative regulation of dendrite development;CC:cytoplasmic vesicle;CC:intracellular membrane-bounded organelle;CC:integral compone…	------	------	------	------	ENOG410XQ5Y	S:Function unknown	XP_005665687.2	LOW QUALITY PROTEIN: dyslexia-associated protein KIAA0319 homolog [Sus scrofa]	sp|Q5VV43|K0319_HUMAN;	Dyslexia-associated protein KIAA0319 OS=Homo sapiens OX=9606 GN=KIAA0319 PE=1 SV=1;	PF02010.15;PF07495.13;PF00801.20	REJ;Y_Y_Y;PKD	REJ domain;Y_Y_Y domain;PKD domain
ENSSSCG00000001097	RIPOR2	RHO family interacting cell polarization regulator 2 [Source:VGNC Symbol;Acc:VGNC:92322]	0.209	-2.2572	1.99686e-13	9.85228e-13	yes	down	1.94	2.43	1.88	0.45	0.34	0.36	2.08333	0.383333	GO:0071260;GO:0030154;GO:0035024;GO:0007162;GO:2000391;GO:0007517;GO:0009968;GO:2000114;GO:0051260;GO:0051491;GO:0048741;GO:2000405;GO:0045663;GO:0006935;GO:0060088;GO:0007605;GO:0045184;GO:1905872;GO:0007155;GO:2001107;GO:1990869;GO:0090023;GO:1901741;GO:1903904;GO:0032420;GO:0060171;GO:0005737;GO:0016020;GO:0016324;GO:0005856;GO:0005886;GO:0042995;GO:0030175;GO:0071889;GO:004280	BP:cellular response to mechanical stimulus;BP:cell differentiation;BP:negative regulation of Rho protein signal transduction;BP:negative regulation of cell adhesion;BP:positive regulation of neutrophil extravasation;BP:muscle organ development;BP:negative regulation of signal transduction;BP:regulation of establishment of cell polarity;BP:protein homooligomerization;BP:positive regulation of fil…	------	------	------	------	ENOG410XR7R	S:Function unknown	XP_013832939.1	protein FAM65B isoform X6 [Sus scrofa]	sp|Q9Y4F9|RIPR2_HUMAN;	Rho family-interacting cell polarization regulator 2 OS=Homo sapiens OX=9606 GN=RIPOR2 PE=1 SV=4;	PF15903.5;PF13646.6	PL48;HEAT_2	Filopodia upregulated, FAM65;HEAT repeats
ENSSSCG00000001137	H1-3	H1.3 linker histone, cluster member [Source:HGNC Symbol;Acc:HGNC:4717]	0.13	-2.93928	6.8983e-40	8.5022e-39	yes	down	91.03	91.94	86.01	9.12	6.28	11.98	89.66	9.12667	GO:0016584;GO:0030261;GO:0045910;GO:0000122;GO:0006355;GO:0031936;GO:0080182;GO:0098532;GO:0006357;GO:0006334;GO:0005719;GO:0042025;GO:0005634;GO:0000790;GO:0000786;GO:0005694;GO:0031492;GO:0003677;GO:0031490;GO:0003690;GO:004698	BP:nucleosome positioning;BP:chromosome condensation;BP:negative regulation of DNA recombination;BP:negative regulation of transcription from RNA polymerase II promoter;BP:regulation of transcription, DNA-templated;BP:negative regulation of chromatin silencing;BP:histone H3-K4 trimethylation;BP:histone H3-K27 trimethylation;BP:regulation of transcription from RNA polymerase II promoter;BP:nucleos…	K11252;K11275	H2B;H1_5	map05034;map05322;map05203	Alcoholism;Systemic lupus erythematosus;Viral carcinogenesis	ENOG4112541	B:Chromatin structure and dynamics	TKC35976.1	hypothetical protein EI555_001623, partial [Monodon monoceros]	sp|A7MAZ5|H13_BOVIN;	Histone H1.3 OS=Bos taurus OX=9913 GN=HIST1H1D PE=1 SV=1;	PF00125.24;PF00538.19;PF00808.23	Histone;Linker_histone;CBFD_NFYB_HMF	Core histone H2A/H2B/H3/H4;linker histone H1 and H5 family;Histone-like transcription factor
ENSSSCG00000001209	ZSCAN12	zinc finger and SCAN domain containing 12 [Source:VGNC Symbol;Acc:VGNC:95325]	4.407	2.13978	1.64075e-12	7.7471e-12	yes	up	0.42	0.35	0.29	1.42	1.16	1.6	0.353333	1.39333	GO:000563	CC:nucleus;	K09230	SCAN	------	------	COG5048	S:Function unknown	XP_013832987.1	zinc finger and SCAN domain-containing protein 12 isoform X1 [Sus scrofa] >XP_020955460.1 zinc finger and SCAN domain-containing protein 12 isoform X1 [Sus scrofa] >XP_020955461.1 zinc finger and SCAN domain-containing protein 12 isoform X1 [Sus scrofa] >XP_020955463.1 zinc finger and SCAN domain-containing protein 12 isoform X1 [Sus scrofa]	sp|A1YEP8|ZSC12_GORGO;	Zinc finger and SCAN domain-containing protein 12 OS=Gorilla gorilla gorilla OX=9595 GN=ZSCAN12 PE=3 SV=1;	PF13465.6;PF00096.26;PF02023.17;PF13894.6;PF09723.10;PF15909.5;PF05191.14	zf-H2C2_2;zf-C2H2;SCAN;zf-C2H2_4;Zn-ribbon_8;zf-C2H2_8;ADK_lid	Zinc-finger double domain;Zinc finger, C2H2 type;SCAN domain;C2H2-type zinc finger;Zinc ribbon domain;C2H2-type zinc ribbon;Adenylate kinase, active site lid
ENSSSCG00000001234	TRIM10	tripartite motif containing 10 [Source:NCBI gene (formerly Entrezgene);Acc:100144459]	43.101	5.42965	0.000504827	0.00130685	yes	up	0	0	0	0.14	0.1	0.06	0	0.1	GO:0030218;GO:0045087;GO:0046597;GO:0005737;GO:0008270;GO:004687	BP:erythrocyte differentiation;BP:innate immune response;BP:negative regulation of viral entry into host cell;CC:cytoplasm;MF:zinc ion binding;MF:metal ion binding;	K12002	TRIM10	------	------	ENOG4111G04	S:Function unknown	XP_013833001.1	tripartite motif-containing protein 10 isoform X1 [Sus scrofa]	sp|O19085|TRI10_PIG;	Tripartite motif-containing protein 10 OS=Sus scrofa OX=9823 GN=TRIM10 PE=3 SV=2;	PF13765.6;PF00622.28;PF00643.24;PF15227.6;PF00097.25	PRY;SPRY;zf-B_box;zf-C3HC4_4;zf-C3HC4	SPRY-associated domain;SPRY domain;B-box zinc finger;zinc finger of C3HC4-type, RING;Zinc finger, C3HC4 type
ENSSSCG00000001247	ZFP57	ZFP57 zinc finger protein [Source:NCBI gene (formerly Entrezgene);Acc:100141415]	2.903	1.53738	0.00125692	0.00310929	yes	up	0.26	0.15	0.15	0.51	0.53	0.46	0.186667	0.5	GO:0006355;GO:0046872;GO:000367	BP:regulation of transcription, DNA-templated;MF:metal ion binding;MF:nucleic acid binding;	K09228	KRAB	map05168	Herpes simplex virus 1 infection	COG5048	S:Function unknown	NP_001116604.1	zinc finger protein 57 homolog [Sus scrofa] >BAD83380.1 KRAB box [Sus scrofa] >BAD83385.1 KRAB box [Sus scrofa]	sp|Q9NU63|ZFP57_HUMAN;	Zinc finger protein 57 homolog OS=Homo sapiens OX=9606 GN=ZFP57 PE=1 SV=2;	------	------	------
ENSSSCG00000001392	TCF19	transcription factor 19 [Source:VGNC Symbol;Acc:VGNC:93818]	0.147	-2.76941	1.00695e-36	1.14331e-35	yes	down	10.73	10.32	11.62	1.08	1.06	2.18	10.89	1.44	GO:0006355;GO:0010468;GO:0005634;GO:0003700;GO:004687	BP:regulation of transcription, DNA-templated;BP:regulation of gene expression;CC:nucleus;MF:transcription factor activity, sequence-specific DNA binding;MF:metal ion binding;	------	------	------	------	ENOG4111J5W	K:Transcription	XP_013833057.1	transcription factor 19 isoform X1 [Sus scrofa]	sp|Q9TSV4|TCF19_PIG;	Transcription factor 19 OS=Sus scrofa OX=9823 GN=TCF19 PE=3 SV=1;	PF00498.26;PF00628.29	FHA;PHD	FHA domain;PHD-finger
ENSSSCG00000001398		MHC class I antigen 7 [Source:NCBI gene (formerly Entrezgene);Acc:396650]	3.804	1.92759	3.14622e-222	5.71221e-220	yes	up	57.94	56.77	58.54	216.09	222.89	201.92	57.75	213.633	GO:0002476;GO:0002486;GO:0001916;GO:0006955;GO:0009897;GO:0005615;GO:0016021;GO:0016020;GO:0005886;GO:0042605;GO:000510	BP:antigen processing and presentation of endogenous peptide antigen via MHC class Ib;BP:antigen processing and presentation of endogenous peptide antigen via MHC class I via ER pathway, TAP-independent;BP:positive regulation of T cell mediated cytotoxicity;BP:immune response;CC:external side of plasma membrane;CC:extracellular space;CC:integral component of membrane;CC:membrane;CC:plasma membran…	K06751	MHC1	map05166;map05167;map05165;map05163;map05332;map05168;map05169;map04218;map05320;map04940;map05170;map04145;map04144;map04514;map05330;map05203;map05416;map04612	Human T-cell leukemia virus 1 infection;Kaposi sarcoma-associated herpesvirus infection;Human papillomavirus infection;Human cytomegalovirus infection;Graft-versus-host disease;Herpes simplex virus 1 infection;Epstein-Barr virus infection;Cellular senescence;Autoimmune thyroid disease;Type I diabetes mellitus;Human immunodeficiency virus 1 infection;Phagosome;Endocytosis;Cell adhesion molecules (…	ENOG4111K8F	U:Intracellular trafficking, secretion, and vesicular transport	AAM20947.1	MHC class I antigen [Sus scrofa] >AAR82956.1 SLA-6 [Sus scrofa] >ABI31821.1 MHC class I antigen [Sus scrofa] >ADD71911.1 MHC class I antigen [Sus scrofa]	sp|P13752|HA1A_BOVIN;	BOLA class I histocompatibility antigen, alpha chain BL3-6 OS=Bos taurus OX=9913 PE=2 SV=1;	PF00129.18;PF07654.15;PF08205.12;PF00047.25	MHC_I;C1-set;C2-set_2;ig	Class I Histocompatibility antigen, domains alpha 1 and 2;Immunoglobulin C1-set domain;CD80-like C2-set immunoglobulin domain;Immunoglobulin domain
ENSSSCG00000001420	EHMT2	euchromatic histone lysine methyltransferase 2 [Source:VGNC Symbol;Acc:VGNC:87601]	0.368	-1.44056	4.02038e-50	6.31029e-49	yes	down	12.42	12.77	12.95	4.42	3.83	4.37	12.7133	4.20667	GO:0048148;GO:0035265;GO:0051567;GO:0036166;GO:0006306;GO:0000122;GO:0034968;GO:0016571;GO:0071314;GO:0010424;GO:0048665;GO:0007281;GO:0007286;GO:0007130;GO:0070734;GO:0009566;GO:1902902;GO:0006275;GO:0006357;GO:0016607;GO:0005634;GO:0005654;GO:0005694;GO:0018024;GO:0046974;GO:0008270;GO:0046976;GO:1990841;GO:0070742;GO:0000977;GO:000203	BP:behavioral response to cocaine;BP:organ growth;BP:histone H3-K9 methylation;BP:phenotypic switching;BP:DNA methylation;BP:negative regulation of transcription from RNA polymerase II promoter;BP:histone lysine methylation;BP:histone methylation;BP:cellular response to cocaine;BP:DNA methylation on cytosine within a CG sequence;BP:neuron fate specification;BP:germ cell development;BP:spermatid d…	K11420	EHMT	map00310;map04211	Lysine degradation;Longevity regulating pathway	COG2940	S:Function unknown	CAN87704.1	HLA-B associated transcript 8 [Sus scrofa]	sp|Q9Z148|EHMT2_MOUSE;	Histone-lysine N-methyltransferase EHMT2 OS=Mus musculus OX=10090 GN=Ehmt2 PE=1 SV=2;	PF12796.7;PF00023.30;PF13637.6;PF13857.6;PF00856.28;PF13606.6;PF05033.16	Ank_2;Ank;Ank_4;Ank_5;SET;Ank_3;Pre-SET	Ankyrin repeats;Ankyrin repeat;Ankyrin repeats;Ankyrin repeats;SET domain;Ankyrin repeat;Pre-SET motif
ENSSSCG00000001421	ZBTB12	zinc finger and BTB domain containing 12 [Source:VGNC Symbol;Acc:VGNC:95060]	0.369	-1.43851	0.00036108	0.000947194	yes	down	1.81	2.41	1.51	0.84	0.41	0.64	1.91	0.63	GO:0006357;GO:0005654;GO:1990837;GO:0000978;GO:000367	BP:regulation of transcription from RNA polymerase II promoter;CC:nucleoplasm;MF:sequence-specific double-stranded DNA binding;MF:RNA polymerase II core promoter proximal region sequence-specific DNA binding;MF:nucleic acid binding;	K10499	ZBTB12	------	------	COG5048	S:Function unknown	XP_004424391.2	PREDICTED: zinc finger and BTB domain-containing protein 12 isoform X1 [Ceratotherium simum simum]	sp|Q9Y330|ZBT12_HUMAN;	Zinc finger and BTB domain-containing protein 12 OS=Homo sapiens OX=9606 GN=ZBTB12 PE=1 SV=1;	PF00651.31;PF00096.26;PF13894.6;PF13465.6;PF12874.7;PF13909.6	BTB;zf-C2H2;zf-C2H2_4;zf-H2C2_2;zf-met;zf-H2C2_5	BTB/POZ domain;Zinc finger, C2H2 type;C2H2-type zinc finger;Zinc-finger double domain;Zinc-finger of C2H2 type;C2H2-type zinc-finger domain
ENSSSCG00000001426	STK19	serine/threonine kinase 19 [Source:VGNC Symbol;Acc:VGNC:93550]	2.02	1.01435	7.42527e-14	3.74177e-13	yes	up	10.62	15.21	14.52	25.75	27.41	22.07	13.45	25.0767	GO:0006468;GO:0016310;GO:0046579;GO:0016607;GO:0016301;GO:0017016;GO:000467	BP:protein phosphorylation;BP:phosphorylation;BP:positive regulation of Ras protein signal transduction;CC:nuclear speck;MF:kinase activity;MF:Ras GTPase binding;MF:protein serine/threonine kinase activity;	K08880	STK19	------	------	ENOG410YGZ8	T:Signal transduction mechanisms	OWK13344.1	STK19 [Cervus elaphus hippelaphus]	sp|P49842|STK19_HUMAN;	Serine/threonine-protein kinase 19 OS=Homo sapiens OX=9606 GN=STK19 PE=1 SV=2;	PF10494.9	Stk19	Serine-threonine protein kinase 19
ENSSSCG00000001439	GPSM3	G protein signaling modulator 3 [Source:VGNC Symbol;Acc:VGNC:88650]	0.078	-3.68158	0.0219939	0.0453173	yes	down	0.48	0.39	0.2	0	0	0.05	0.356667	0.0166667	GO:1900017;GO:0050729;GO:0050790;GO:0050727;GO:0002690;GO:0005886;GO:003069	BP:positive regulation of cytokine production involved in inflammatory response;BP:positive regulation of inflammatory response;BP:regulation of catalytic activity;BP:regulation of inflammatory response;BP:positive regulation of leukocyte chemotaxis;CC:plasma membrane;MF:GTPase regulator activity;	K15838	GPSM3, AGS4	------	------	ENOG41113F8	O:Posttranslational modification, protein turnover, chaperones	XP_005665877.2	G-protein-signaling modulator 3 isoform X1 [Sus scrofa]	sp|Q3U1Z5|GPSM3_MOUSE;	G-protein-signaling modulator 3 OS=Mus musculus OX=10090 GN=Gpsm3 PE=1 SV=2;	PF02188.17	GoLoco	GoLoco motif
ENSSSCG00000001470	SLA-DMA	SLA-DM alpha chain [Source:NCBI gene (formerly Entrezgene);Acc:445528]	0.17	-2.55901	0.00346818	0.00812081	yes	down	0.79	0.74	0.59	0.24	0.16	0.05	0.706667	0.15	GO:0002504;GO:0019882;GO:0002503;GO:0002250;GO:0006955;GO:0043231;GO:0009986;GO:0016020;GO:0042613;GO:0016021;GO:002302	BP:antigen processing and presentation of peptide or polysaccharide antigen via MHC class II;BP:antigen processing and presentation;BP:peptide antigen assembly with MHC class II protein complex;BP:adaptive immune response;BP:immune response;CC:intracellular membrane-bounded organelle;CC:cell surface;CC:membrane;CC:MHC class II protein complex;CC:integral component of membrane;MF:MHC class II prot…	K06752	MHC2	map05140;map05310;map05164;map05145;map04659;map04658;map05169;map05332;map04145;map04640;map05152;map05150;map05330;map05320;map05321;map05322;map04940;map05168;map05416;map05323;map04612;map04514;map04672;map05166	Leishmaniasis;Asthma;Influenza A;Toxoplasmosis;Th17 cell differentiation;Th1 and Th2 cell differentiation;Epstein-Barr virus infection;Graft-versus-host disease;Phagosome;Hematopoietic cell lineage;Tuberculosis;Staphylococcus aureus infection;Allograft rejection;Autoimmune thyroid disease;Inflammatory bowel disease (IBD);Systemic lupus erythematosus;Type I diabetes mellitus;Herpes simplex virus 1…	ENOG410YJDD	U:Intracellular trafficking, secretion, and vesicular transport	CAN13288.1	major histocompatibility complex, class II, DM alpha [Sus scrofa]	sp|P28067|DMA_HUMAN;	HLA class II histocompatibility antigen, DM alpha chain OS=Homo sapiens OX=9606 GN=HLA-DMA PE=1 SV=1;	PF07654.15;PF00993.20	C1-set;MHC_II_alpha	Immunoglobulin C1-set domain;Class II histocompatibility antigen, alpha domain
ENSSSCG00000001471	BRD2	bromodomain containing 2 [Source:VGNC Symbol;Acc:VGNC:85872]	2.907	1.53947	4.25797e-203	6.13732e-201	yes	up	72.51	73.35	71.26	185.73	198.19	182.78	72.3733	188.9	GO:0006325;GO:0006357;GO:0006334;GO:0005737;GO:0016607;GO:0005634;GO:0005654;GO:0070577;GO:000368	BP:chromatin organization;BP:regulation of transcription from RNA polymerase II promoter;BP:nucleosome assembly;CC:cytoplasm;CC:nuclear speck;CC:nucleus;CC:nucleoplasm;MF:lysine-acetylated histone binding;MF:chromatin binding;	K08871	BRD2	------	------	COG5076;COG5076	B:Chromatin structure and dynamics;K:Transcription	NP_001116557.1	bromodomain-containing protein 2 [Sus scrofa] >XP_013833174.1 bromodomain-containing protein 2 isoform X2 [Sus scrofa] >XP_013833175.1 bromodomain-containing protein 2 isoform X2 [Sus scrofa] >XP_013833176.1 bromodomain-containing protein 2 isoform X2 [Sus scrofa] >XP_013833178.1 bromodomain-containing protein 2 isoform X2 [Sus scrofa] >XP_020953554.1 bromodomain-containing protein 2 isoform X2 […	sp|Q32S26|BRD2_BOVIN;	Bromodomain-containing protein 2 OS=Bos taurus OX=9913 GN=BRD2 PE=3 SV=1;	PF00439.25;PF17035.5;PF05110.13	Bromodomain;BET;AF-4	Bromodomain;Bromodomain extra-terminal - transcription regulation;AF-4 proto-oncoprotein
ENSSSCG00000001488	GCLC	glutamate-cysteine ligase catalytic subunit [Source:VGNC Symbol;Acc:VGNC:88386]	23.805	4.57317	0	0	yes	up	2.37	2.01	1.91	43.14	45.99	45	2.09667	44.71	GO:2001237;GO:0032436;GO:0009410;GO:0019852;GO:0043066;GO:0006749;GO:0031397;GO:0046685;GO:1901029;GO:0045892;GO:0009408;GO:0045454;GO:0006979;GO:0097746;GO:0006534;GO:0006536;GO:0051900;GO:0009725;GO:0006750;GO:0017109;GO:0005739;GO:0005829;GO:0016595;GO:0000287;GO:0003824;GO:0043531;GO:0016874;GO:000435	BP:negative regulation of extrinsic apoptotic signaling pathway;BP:positive regulation of proteasomal ubiquitin-dependent protein catabolic process;BP:response to xenobiotic stimulus;BP:L-ascorbic acid metabolic process;BP:negative regulation of apoptotic process;BP:glutathione metabolic process;BP:negative regulation of protein ubiquitination;BP:response to arsenic-containing substance;BP:negati…	K11204	GCLC	map00480;map00270;map04212;map04216	Glutathione metabolism;Cysteine and methionine metabolism;Longevity regulating pathway - worm;Ferroptosis	ENOG410XQIG	I:Lipid transport and metabolism	XP_003482212.1	glutamate--cysteine ligase catalytic subunit isoform X1 [Sus scrofa]	sp|P48506|GSH1_HUMAN;	Glutamate--cysteine ligase catalytic subunit OS=Homo sapiens OX=9606 GN=GCLC PE=1 SV=2;	PF03074.16	GCS	Glutamate-cysteine ligase
ENSSSCG00000001499	DST	dystonin [Source:NCBI gene (formerly Entrezgene);Acc:100152205]	3.282	1.71463	0	0	yes	up	37.75	40.47	37.08	113.23	103.67	115.65	38.4333	110.85	GO:0007010;GO:0045104;GO:0005737;GO:0005856;GO:0016020;GO:0005886;GO:0042995;GO:0005874;GO:0046872;GO:0008092;GO:0008017;GO:0003779;GO:000550	BP:cytoskeleton organization;BP:intermediate filament cytoskeleton organization;CC:cytoplasm;CC:cytoskeleton;CC:membrane;CC:plasma membrane;CC:cell projection;CC:microtubule;MF:metal ion binding;MF:cytoskeletal protein binding;MF:microtubule binding;MF:actin binding;MF:calcium ion binding;	K10382	DST	------	------	COG5069	Z:Cytoskeleton	XP_020954224.1	dystonin isoform X1 [Sus scrofa]	sp|Q03001|DYST_HUMAN;	Dystonin OS=Homo sapiens OX=9606 GN=DST PE=1 SV=4;	PF00435.21;PF00307.31;PF00681.20;PF02187.17;PF18373.1;PF17902.1;PF13499.6;PF00036.32;PF13405.6;PF13202.6;PF13833.6;PF06009.12;PF11971.8	Spectrin;CH;Plectin;GAS2;Spectrin_like;SH3_10;EF-hand_7;EF-hand_1;EF-hand_6;EF-hand_5;EF-hand_8;Laminin_II;CAMSAP_CH	Spectrin repeat;Calponin homology;Plectin repeat;Growth-Arrest-Specific Protein 2 Domain;Spectrin like domain;SH3 domain;EF-hand domain pair;EF hand;EF-hand domain;EF hand;EF-hand domain pair;Laminin Domain II;CAMSAP CH domain
ENSSSCG00000001506	RGL2	ral guanine nucleotide dissociation stimulator like 2 [Source:VGNC Symbol;Acc:VGNC:92253]	0.498	-1.00435	1.08616e-18	6.7375e-18	yes	down	9.6	11.52	11.04	4.25	4.42	5.08	10.72	4.58333	GO:0010667;GO:0007165;GO:0032485;GO:0007264;GO:0014068;GO:0005089;GO:000508	BP:negative regulation of cardiac muscle cell apoptotic process;BP:signal transduction;BP:regulation of Ral protein signal transduction;BP:small GTPase mediated signal transduction;BP:positive regulation of phosphatidylinositol 3-kinase signaling;MF:Rho guanyl-nucleotide exchange factor activity;MF:guanyl-nucleotide exchange factor activity;	K17636	RGL2	map04014	Ras signaling pathway	ENOG410ZUT5;ENOG4110VI4	S:Function unknown;O:Posttranslational modification, protein turnover, chaperones	NP_001171822.1	ral guanine nucleotide dissociation stimulator-like 2 [Sus scrofa]	sp|Q5TJE5|RGL2_CANLF;	Ral guanine nucleotide dissociation stimulator-like 2 OS=Canis lupus familiaris OX=9615 GN=RGL2 PE=3 SV=1;	PF00617.19;PF00788.23;PF00618.20	RasGEF;RA;RasGEF_N	RasGEF domain;Ras association;RasGEF N-terminal motif
ENSSSCG00000001510	KIFC1	kinesin family member C1 [Source:VGNC Symbol;Acc:VGNC:89477]	0.226	-2.14296	1.1173e-51	1.81556e-50	yes	down	11.29	14.12	12.41	3.02	2.11	2.59	12.6067	2.57333	GO:0007018;GO:0007080;GO:0090307;GO:0072686;GO:0005634;GO:0005815;GO:0005871;GO:0005874;GO:0008017;GO:0003777;GO:0016887;GO:0000166;GO:0003774;GO:000552	BP:microtubule-based movement;BP:mitotic metaphase plate congression;BP:mitotic spindle assembly;CC:mitotic spindle;CC:nucleus;CC:microtubule organizing center;CC:kinesin complex;CC:microtubule;MF:microtubule binding;MF:microtubule motor activity;MF:ATPase activity;MF:nucleotide binding;MF:motor activity;MF:ATP binding;	K10405	KIFC1	------	------	COG5059	K:Transcription	XP_001927880.3	kinesin-like protein KIFC1 isoform X2 [Sus scrofa]	sp|Q9BW19|KIFC1_HUMAN;	Kinesin-like protein KIFC1 OS=Homo sapiens OX=9606 GN=KIFC1 PE=1 SV=2;	PF00225.23;PF16796.5	Kinesin;Microtub_bd	Kinesin motor domain;Microtubule binding
ENSSSCG00000001550	ARMC12	armadillo repeat containing 12 [Source:VGNC Symbol;Acc:VGNC:85528]	5.536	2.46873	0.024238	0.0494342	yes	up	0	0.04	0.02	0.18	0.13	0.07	0.02	0.126667	------	------	------	------	------	------	ENOG41116C0	S:Function unknown	XP_020954291.1	armadillo repeat-containing protein 12 [Sus scrofa]	sp|Q5T9G4|ARM12_HUMAN;	Armadillo repeat-containing protein 12 OS=Homo sapiens OX=9606 GN=ARMC12 PE=2 SV=1;	PF04826.13	Arm_2	Armadillo-like
ENSSSCG00000001582	MDGA1	MAM domain containing glycosylphosphatidylinositol anchor 1 [Source:VGNC Symbol;Acc:VGNC:90091]	8.751	3.12948	0.000900571	0.0022694	yes	up	0.02	0.02	0.05	0.15	0.28	0.22	0.03	0.216667	GO:1905606;GO:0099179;GO:0005794;GO:0016020;GO:0046658;GO:0005886;GO:0098982;GO:003122	BP:regulation of presynapse assembly;BP:regulation of synaptic membrane adhesion;CC:Golgi apparatus;CC:membrane;CC:anchored component of plasma membrane;CC:plasma membrane;CC:GABA-ergic synapse;CC:anchored component of membrane;	------	------	------	------	ENOG410XPYU	S:Function unknown	XP_001924602.1	MAM domain-containing glycosylphosphatidylinositol anchor protein 1 [Sus scrofa]	sp|Q8NFP4|MDGA1_HUMAN;	MAM domain-containing glycosylphosphatidylinositol anchor protein 1 OS=Homo sapiens OX=9606 GN=MDGA1 PE=1 SV=1;	PF13927.6;PF07679.16;PF00629.23;PF13895.6;PF00047.25;PF07654.15	Ig_3;I-set;MAM;Ig_2;ig;C1-set	Immunoglobulin domain;Immunoglobulin I-set domain;MAM domain, meprin/A5/mu;Immunoglobulin domain;Immunoglobulin domain;Immunoglobulin C1-set domain
ENSSSCG00000001621	TFEB	transcription factor EB [Source:VGNC Symbol;Acc:VGNC:93917]	0.376	-1.41163	2.77743e-09	1.08985e-08	yes	down	3.96	4.49	4.11	1.69	1.17	1.4	4.18667	1.42	GO:0006355;GO:0006959;GO:0045893;GO:0005634;GO:004698	BP:regulation of transcription, DNA-templated;BP:humoral immune response;BP:positive regulation of transcription, DNA-templated;CC:nucleus;MF:protein dimerization activity;	K15590	TFEB	map04137	Mitophagy - animal	ENOG410XS3U;ENOG4110SME	K:Transcription;	TEA42393.1	hypothetical protein DBR06_SOUSAS1810183, partial [Sousa chinensis]	sp|P19484|TFEB_HUMAN;	Transcription factor EB OS=Homo sapiens OX=9606 GN=TFEB PE=1 SV=3;	PF15951.5;PF11851.8;PF00010.26	MITF_TFEB_C_3_N;DUF3371;HLH	MITF/TFEB/TFEC/TFE3 N-terminus;Domain of unknown function;Helix-loop-helix DNA-binding domain
ENSSSCG00000001641	UBR2	ubiquitin protein ligase E3 component n-recognin 2 [Source:VGNC Symbol;Acc:VGNC:94669]	2.035	1.02486	1.42095e-73	3.58216e-72	yes	up	13.93	14.33	13.09	25.68	24.77	25.79	13.7833	25.4133	GO:0007140;GO:0007141;GO:0033522;GO:0006342;GO:0010529;GO:0071596;GO:0071233;GO:0007283;GO:0030163;GO:0007131;GO:0016567;GO:0006511;GO:0032007;GO:0000785;GO:0005737;GO:0000151;GO:0008270;GO:0061630;GO:0070728;GO:0016740;GO:0046872;GO:001687	BP:male meiosis;BP:male meiosis I;BP:histone H2A ubiquitination;BP:chromatin silencing;BP:negative regulation of transposition;BP:ubiquitin-dependent protein catabolic process via the N-end rule pathway;BP:cellular response to leucine;BP:spermatogenesis;BP:protein catabolic process;BP:reciprocal meiotic recombination;BP:protein ubiquitination;BP:ubiquitin-dependent protein catabolic process;BP:ne…	K10626	UBR2	------	------	ENOG410XPQU	O:Posttranslational modification, protein turnover, chaperones	XP_020954358.1	E3 ubiquitin-protein ligase UBR2 isoform X1 [Sus scrofa]	sp|Q8IWV8|UBR2_HUMAN;	E3 ubiquitin-protein ligase UBR2 OS=Homo sapiens OX=9606 GN=UBR2 PE=1 SV=1;	PF02617.17;PF02207.20	ClpS;zf-UBR	ATP-dependent Clp protease adaptor protein ClpS;Putative zinc finger in N-recognin
ENSSSCG00000001657	CUL7	cullin 7 [Source:VGNC Symbol;Acc:VGNC:97954]	0.383	-1.38294	3.8496e-13	1.87099e-12	yes	down	2.43	2.74	3.06	1	0.8	1.04	2.74333	0.946667	GO:0001570;GO:0050775;GO:0000281;GO:0001837;GO:0016567;GO:0006511;GO:0000226;GO:0007088;GO:0001890;GO:0005737;GO:0005794;GO:0005813;GO:0048471;GO:1990393;GO:0031467;GO:003162	BP:vasculogenesis;BP:positive regulation of dendrite morphogenesis;BP:mitotic cytokinesis;BP:epithelial to mesenchymal transition;BP:protein ubiquitination;BP:ubiquitin-dependent protein catabolic process;BP:microtubule cytoskeleton organization;BP:regulation of mitotic nuclear division;BP:placenta development;CC:cytoplasm;CC:Golgi apparatus;CC:centrosome;CC:perinuclear region of cytoplasm;CC:3M …	K10613	CUL7	map04120	Ubiquitin mediated proteolysis	ENOG410XP9Y	J:Translation, ribosomal structure and biogenesis	XP_013833400.2	cullin-7 isoform X2 [Sus scrofa] >XP_020954393.1 cullin-7 isoform X2 [Sus scrofa]	sp|Q14999|CUL7_HUMAN;	Cullin-7 OS=Homo sapiens OX=9606 GN=CUL7 PE=1 SV=2;	PF11515.8;PF00888.22;PF03256.16;PF10557.9	Cul7;Cullin;ANAPC10;Cullin_Nedd8	Mouse development and cellular proliferation protein Cullin-7;Cullin family;Anaphase-promoting complex, subunit 10;Cullin protein neddylation domain
ENSSSCG00000001659	KLC4	kinesin light chain 4 [Source:VGNC Symbol;Acc:VGNC:89488]	2.792	1.48134	1.37602e-58	2.56233e-57	yes	up	8.74	10.04	9.25	22.64	21.1	22.6	9.34333	22.1133	GO:0005737;GO:0005856;GO:0005874;GO:0005871;GO:000377	CC:cytoplasm;CC:cytoskeleton;CC:microtubule;CC:kinesin complex;MF:microtubule motor activity;	K10407	KLC	map05010;map05016;map05132	Alzheimer disease;Huntington disease;Salmonella infection	COG0457	S:Function unknown	XP_001929257.1	kinesin light chain 4 isoform X1 [Sus scrofa] >XP_005666074.1 kinesin light chain 4 isoform X1 [Sus scrofa] >XP_013833404.1 kinesin light chain 4 isoform X1 [Sus scrofa] >XP_020954394.1 kinesin light chain 4 isoform X1 [Sus scrofa]	sp|Q2HJJ0|KLC4_BOVIN;	Kinesin light chain 4 OS=Bos taurus OX=9913 GN=KLC4 PE=2 SV=2;	PF13424.6;PF13374.6;PF13176.6;PF00515.28;PF07719.17;PF13181.6;PF17874.1;PF13432.6;PF14559.6;PF12895.7	TPR_12;TPR_10;TPR_7;TPR_1;TPR_2;TPR_8;TPR_MalT;TPR_16;TPR_19;ANAPC3	Tetratricopeptide repeat;Tetratricopeptide repeat;Tetratricopeptide repeat;Tetratricopeptide repeat;Tetratricopeptide repeat;Tetratricopeptide repeat;MalT-like TPR region;Tetratricopeptide repeat;Tetratricopeptide repeat;Anaphase-promoting complex, cyclosome, subunit 3
ENSSSCG00000001682	DLK2	delta like non-canonical Notch ligand 2 [Source:VGNC Symbol;Acc:VGNC:87334]	0.236	-2.08063	4.18604e-07	1.42083e-06	yes	down	2.48	2.18	2.68	0.37	0.48	0.5	2.44667	0.45	GO:0045746;GO:0016021;GO:0016020;GO:0005886;GO:0005509;GO:000511	BP:negative regulation of Notch signaling pathway;CC:integral component of membrane;CC:membrane;CC:plasma membrane;MF:calcium ion binding;MF:Notch binding;	------	------	------	------	ENOG410ZHP6	U:Intracellular trafficking, secretion, and vesicular transport	XP_020953630.1	protein delta homolog 2 isoform X1 [Sus scrofa]	sp|B2LW77|DLK2_PIG;	Protein delta homolog 2 OS=Sus scrofa OX=9823 GN=DLK2 PE=2 SV=2;	PF00008.27;PF12661.7;PF07974.13	EGF;hEGF;EGF_2	EGF-like domain;Human growth factor-like EGF;EGF-like domain
ENSSSCG00000001700	SLC29A1	solute carrier family 29 member 1 (Augustine blood group) [Source:NCBI gene (formerly Entrezgene);Acc:396631]	0.274	-1.86781	1.30321e-138	8.88345e-137	yes	down	57.16	61.24	59.92	15.98	12.68	15.54	59.44	14.7333	GO:0098810;GO:1901642;GO:0015862;GO:0015858;GO:0032238;GO:0001504;GO:0015860;GO:0006836;GO:0072531;GO:0016020;GO:0016324;GO:0005886;GO:0005887;GO:0098793;GO:0016323;GO:0016021;GO:0005337;GO:0005326;GO:0015211;GO:001521	BP:neurotransmitter reuptake;BP:nucleoside transmembrane transport;BP:uridine transport;BP:nucleoside transport;BP:adenosine transport;BP:neurotransmitter uptake;BP:purine nucleoside transmembrane transport;BP:neurotransmitter transport;BP:pyrimidine-containing compound transmembrane transport;CC:membrane;CC:apical plasma membrane;CC:plasma membrane;CC:integral component of plasma membrane;CC:pre…	K15014	SLC29A1_2_3, ENT1_2_3	map05034	Alcoholism	ENOG410Y3MT	S:Function unknown	XP_013833437.2	equilibrative nucleoside transporter 1 isoform X6 [Sus scrofa]	sp|Q99808|S29A1_HUMAN;	Equilibrative nucleoside transporter 1 OS=Homo sapiens OX=9606 GN=SLC29A1 PE=1 SV=3;	PF01733.18	Nucleoside_tran	Nucleoside transporter
ENSSSCG00000001701	HSP90AB1	heat shock protein 90 alpha family class B member 1 [Source:NCBI gene (formerly Entrezgene);Acc:396742]	2.27	1.18289	9.94822e-120	5.29133e-118	yes	up	1406.61	1444.72	1424.81	2856.61	3088.29	2762.69	1425.38	2902.53	GO:0019062;GO:0048675;GO:2000010;GO:0006457;GO:0032435;GO:0034605;GO:1903827;GO:0045429;GO:0030010;GO:0033138;GO:0051897;GO:1901389;GO:0032516;GO:0071353;GO:1904031;GO:0030511;GO:1901799;GO:0031396;GO:0007004;GO:0051131;GO:0071157;GO:0043066;GO:0060334;GO:0060338;GO:0010033;GO:0001890;GO:0045597;GO:0021955;GO:0051973;GO:0097435;GO:1905323;GO:1990565;GO:0005739;GO:0008180;GO:0005737;GO:0005634;GO:…	BP:virion attachment to host cell;BP:axon extension;BP:positive regulation of protein localization to cell surface;BP:protein folding;BP:negative regulation of proteasomal ubiquitin-dependent protein catabolic process;BP:cellular response to heat;BP:regulation of cellular protein localization;BP:positive regulation of nitric oxide biosynthetic process;BP:establishment of cell polarity;BP:positive…	K04079	HSP90A, htpG	map05215;map04657;map04915;map04659;map04217;map04621;map05132;map04141;map05200;map05418;map04914;map04612;map04151	Prostate cancer;IL-17 signaling pathway;Estrogen signaling pathway;Th17 cell differentiation;Necroptosis;NOD-like receptor signaling pathway;Salmonella infection;Protein processing in endoplasmic reticulum;Pathways in cancer;Fluid shear stress and atherosclerosis;Progesterone-mediated oocyte maturation;Antigen processing and presentation;PI3K-Akt signaling pathway	COG0326	S:Function unknown	NP_001231362.1	heat shock protein HSP 90-beta [Sus scrofa] >XP_005666120.1 heat shock protein HSP 90-beta isoform X1 [Sus scrofa]	sp|Q76LV1|HS90B_BOVIN;	Heat shock protein HSP 90-beta OS=Bos taurus OX=9913 GN=HSP90AB1 PE=2 SV=3;	PF00183.18;PF02518.26;PF13589.6	HSP90;HATPase_c;HATPase_c_3	Hsp90 protein;Histidine kinase-, DNA gyrase B-, and HSP90-like ATPase;Histidine kinase-, DNA gyrase B-, and HSP90-like ATPase
ENSSSCG00000001703	NFKBIE	NFKB inhibitor epsilon [Source:VGNC Symbol;Acc:VGNC:90724]	2.666	1.41465	7.67077e-77	2.05155e-75	yes	up	18.24	18.06	16.73	42.88	42.61	41.33	17.6767	42.2733	GO:0001650;GO:0005654;GO:000582	CC:fibrillar center;CC:nucleoplasm;CC:cytosol;	K05872	NFKBIE	map04662;map04660;map04659;map04658;map04920;map05169;map04722;map05235	B cell receptor signaling pathway;T cell receptor signaling pathway;Th17 cell differentiation;Th1 and Th2 cell differentiation;Adipocytokine signaling pathway;Epstein-Barr virus infection;Neurotrophin signaling pathway;PD-L1 expression and PD-1 checkpoint pathway in cancer	COG0666;COG0666	E:Amino acid transport and metabolism;G:Carbohydrate transport and metabolism	XP_020955698.1	LOW QUALITY PROTEIN: NF-kappa-B inhibitor epsilon [Sus scrofa]	sp|O00221|IKBE_HUMAN;	NF-kappa-B inhibitor epsilon OS=Homo sapiens OX=9606 GN=NFKBIE PE=1 SV=3;	PF12796.7;PF00023.30;PF13637.6;PF13857.6	Ank_2;Ank;Ank_4;Ank_5	Ankyrin repeats;Ankyrin repeat;Ankyrin repeats;Ankyrin repeats
ENSSSCG00000001716	RCAN2	regulator of calcineurin 2 [Source:VGNC Symbol;Acc:VGNC:92171]	0.363	-1.46256	4.72999e-65	1.01146e-63	yes	down	34.09	37.34	34.91	12.05	11.21	11.4	35.4467	11.5533	GO:0043666;GO:0019722;GO:0070884;GO:0005737;GO:0008597;GO:000367	BP:regulation of phosphoprotein phosphatase activity;BP:calcium-mediated signaling;BP:regulation of calcineurin-NFAT signaling cascade;CC:cytoplasm;MF:calcium-dependent protein serine/threonine phosphatase regulator activity;MF:nucleic acid binding;	K17903	RCAN2, ZAKI4	map04919	Thyroid hormone signaling pathway	ENOG4111I50	S:Function unknown	XP_020954460.1	calcipressin-2 isoform X1 [Sus scrofa] >XP_020954461.1 calcipressin-2 isoform X1 [Sus scrofa]	sp|Q3ZC15|RCAN2_BOVIN;	Calcipressin-2 OS=Bos taurus OX=9913 GN=RCAN2 PE=2 SV=1;	PF04847.12	Calcipressin	Calcipressin
ENSSSCG00000001725	ADGRF5	adhesion G protein-coupled receptor F5 [Source:NCBI gene (formerly Entrezgene);Acc:100152930]	24.287	4.6021	0.00203323	0.00489831	yes	up	0	0	0.01	0.12	0.08	0.08	0.00333333	0.0933333	GO:0019216;GO:0003094;GO:0061626;GO:0042593;GO:0006112;GO:0043129;GO:0007166;GO:0045444;GO:0043031;GO:0007186;GO:0071073;GO:0048821;GO:0031410;GO:0009986;GO:0016020;GO:0045177;GO:0005886;GO:0016021;GO:0004930;GO:000488	BP:regulation of lipid metabolic process;BP:glomerular filtration;BP:pharyngeal arch artery morphogenesis;BP:glucose homeostasis;BP:energy reserve metabolic process;BP:surfactant homeostasis;BP:cell surface receptor signaling pathway;BP:fat cell differentiation;BP:negative regulation of macrophage activation;BP:G-protein coupled receptor signaling pathway;BP:positive regulation of phospholipid bi…	K08458	ADGRF5, GPR116	------	------	ENOG410XSD2	O:Posttranslational modification, protein turnover, chaperones	XP_013833469.2	LOW QUALITY PROTEIN: adhesion G protein-coupled receptor F5 [Sus scrofa]	sp|Q8IZF2|AGRF5_HUMAN;	Adhesion G protein-coupled receptor F5 OS=Homo sapiens OX=9606 GN=ADGRF5 PE=1 SV=3;	PF00002.24;PF01825.21;PF13927.6;PF00047.25;PF07679.16;PF01390.20;PF13895.6;PF16489.5	7tm_2;GPS;Ig_3;ig;I-set;SEA;Ig_2;GAIN	7 transmembrane receptor;GPCR proteolysis site, GPS, motif;Immunoglobulin domain;Immunoglobulin domain;Immunoglobulin I-set domain;SEA domain;Immunoglobulin domain;GPCR-Autoproteolysis INducing
ENSSSCG00000001727	TNFRSF21	TNF receptor superfamily member 21 [Source:VGNC Symbol;Acc:VGNC:94265]	0.436	-1.19724	1.28298e-89	4.27253e-88	yes	down	306.52	324.7	323.41	130.09	105.56	137.57	318.21	124.407	GO:0042130;GO:0048713;GO:0030889;GO:2001180;GO:0007165;GO:0042552;GO:0071356;GO:0032693;GO:2000663;GO:0032696;GO:2000666;GO:0001783;GO:0050852;GO:0006915;GO:0051402;GO:0006959;GO:0097252;GO:0031642;GO:0032714;GO:0002250;GO:0030424;GO:0031226;GO:0016021;GO:0016020;GO:000588	BP:negative regulation of T cell proliferation;BP:regulation of oligodendrocyte differentiation;BP:negative regulation of B cell proliferation;BP:negative regulation of interleukin-10 secretion;BP:signal transduction;BP:myelination;BP:cellular response to tumor necrosis factor;BP:negative regulation of interleukin-10 production;BP:negative regulation of interleukin-5 secretion;BP:negative regulat…	K05157	TNFRSF21, DR6, CD358	map04060	Cytokine-cytokine receptor interaction	ENOG410YYKW	U:Intracellular trafficking, secretion, and vesicular transport	XP_003128478.3	tumor necrosis factor receptor superfamily member 21 [Sus scrofa]	sp|O75509|TNR21_HUMAN;	Tumor necrosis factor receptor superfamily member 21 OS=Homo sapiens OX=9606 GN=TNFRSF21 PE=1 SV=1;	PF00020.18;PF00531.22	TNFR_c6;Death	TNFR/NGFR cysteine-rich region;Death domain
ENSSSCG00000001734		-	0.5	-1.0008	1.11796e-08	4.21764e-08	yes	down	8.11	6.75	5.59	3.08	1.94	4.56	6.81667	3.19333	------	------	------	------	------	------	ENOG4111419	S:Function unknown	XP_023977898.1	uncharacterized protein C6orf141 homolog [Physeter catodon] >XP_028334482.1 uncharacterized protein C6orf141 homolog [Physeter catodon] >XP_028334483.1 uncharacterized protein C6orf141 homolog [Physeter catodon] >XP_028334484.1 uncharacterized protein C6orf141 homolog [Physeter catodon] >XP_028334486.1 uncharacterized protein C6orf141 homolog [Physeter catodon] >XP_028334487.1 uncharacterized pro…	sp|Q5SZD1|CF141_HUMAN;	Uncharacterized protein C6orf141 OS=Homo sapiens OX=9606 GN=C6orf141 PE=2 SV=3;	------	------	------
ENSSSCG00000001752	CHRNA3	cholinergic receptor nicotinic alpha 3 subunit [Source:VGNC Symbol;Acc:VGNC:86669]	10.761	3.42781	5.40317e-06	1.68049e-05	yes	up	0.11	0.07	0.01	0.45	0.49	0.6	0.0633333	0.513333	GO:0042391;GO:0007165;GO:0006811;GO:0007271;GO:0060084;GO:0007274;GO:0050877;GO:0007268;GO:0060079;GO:0060078;GO:0007399;GO:0034220;GO:0035095;GO:0035094;GO:0005886;GO:0005892;GO:0030054;GO:0016021;GO:0016020;GO:0043005;GO:0045211;GO:0005887;GO:0045202;GO:0015464;GO:0005216;GO:0022848;GO:0005230;GO:000488	BP:regulation of membrane potential;BP:signal transduction;BP:ion transport;BP:synaptic transmission, cholinergic;BP:synaptic transmission involved in micturition;BP:neuromuscular synaptic transmission;BP:neurological system process;BP:chemical synaptic transmission;BP:excitatory postsynaptic potential;BP:regulation of postsynaptic membrane potential;BP:nervous system development;BP:ion transmemb…	K04805	CHRNA3	map04080;map04725	Neuroactive ligand-receptor interaction;Cholinergic synapse	ENOG410XQGR	S:Function unknown	XP_001925795.3	neuronal acetylcholine receptor subunit alpha-3 [Sus scrofa]	sp|Q07263|ACHA3_BOVIN;	Neuronal acetylcholine receptor subunit alpha-3 OS=Bos taurus OX=9913 GN=CHRNA3 PE=2 SV=1;	PF02932.16;PF02931.23	Neur_chan_memb;Neur_chan_LBD	Neurotransmitter-gated ion-channel transmembrane region;Neurotransmitter-gated ion-channel ligand binding domain
ENSSSCG00000001755	HYKK	hydroxylysine kinase [Source:VGNC Symbol;Acc:VGNC:89012]	0.011	-6.50194	8.91317e-07	2.94434e-06	yes	down	0.31	0.23	0.26	0	0	0	0.266667	0	GO:0016310;GO:0019202;GO:0016301;GO:004799	BP:phosphorylation;MF:amino acid kinase activity;MF:kinase activity;MF:hydroxylysine kinase activity;	K18201	AGPHD1	map00310	Lysine degradation	COG2334	S:Function unknown	XP_005656292.2	hydroxylysine kinase isoform X1 [Sus scrofa] >XP_005656296.2 hydroxylysine kinase isoform X1 [Sus scrofa] >XP_005656293.2 hydroxylysine kinase isoform X1 [Sus scrofa]	sp|A5PJU6|HYKK_BOVIN;	Hydroxylysine kinase OS=Bos taurus OX=9913 GN=HYKK PE=2 SV=1;	PF01636.23	APH	Phosphotransferase enzyme family
ENSSSCG00000001805	WHAMM	WASP homolog associated with actin, golgi membranes and microtubules [Source:VGNC Symbol;Acc:VGNC:98414]	2.017	1.01205	7.15401e-24	5.44247e-23	yes	up	8.51	8.49	8.04	14.95	15.66	14.71	8.34667	15.1067	GO:0007015;GO:0090527;GO:0006888;GO:0007050;GO:0051127;GO:0097320;GO:0034314;GO:0048041;GO:0030032;GO:0005737;GO:0033116;GO:0005829;GO:0000139;GO:0071933;GO:0003779;GO:0017049;GO:000801	BP:actin filament organization;BP:actin filament reorganization;BP:ER to Golgi vesicle-mediated transport;BP:cell cycle arrest;BP:positive regulation of actin nucleation;BP:membrane tubulation;BP:Arp2/3 complex-mediated actin nucleation;BP:focal adhesion assembly;BP:lamellipodium assembly;CC:cytoplasm;CC:endoplasmic reticulum-Golgi intermediate compartment membrane;CC:cytosol;CC:Golgi membrane;MF…	K20479	WHAMM	map04530	Tight junction	ENOG4111J4B	S:Function unknown	XP_001927350.1	WASP homolog-associated protein with actin, membranes and microtubules [Sus scrofa]	sp|Q8TF30|WHAMM_HUMAN;	WASP homolog-associated protein with actin, membranes and microtubules OS=Homo sapiens OX=9606 GN=WHAMM PE=1 SV=2;	PF15871.5;PF15920.5	JMY;WHAMM-JMY_N	Junction-mediating and -regulatory protein;N-terminal of Junction-mediating and WASP homolog-associated
ENSSSCG00000001808	CPEB1	cytoplasmic polyadenylation element binding protein 1 [Source:NCBI gene (formerly Entrezgene);Acc:100048944]	67.781	6.08282	2.13611e-05	6.30615e-05	yes	up	0	0	0	0.18	0.37	0.2	0	0.25	GO:0045727;GO:1900365;GO:1904146;GO:2000766;GO:0032869;GO:0071456;GO:0006417;GO:0006397;GO:0005737;GO:0005829;GO:0005654;GO:0045182;GO:0046872;GO:0003723;GO:0003676;GO:000373	BP:positive regulation of translation;BP:positive regulation of mRNA polyadenylation;BP:positive regulation of meiotic cell cycle process involved in oocyte maturation;BP:negative regulation of cytoplasmic translation;BP:cellular response to insulin stimulus;BP:cellular response to hypoxia;BP:regulation of translation;BP:mRNA processing;CC:cytoplasm;CC:cytosol;CC:nucleoplasm;MF:translation regula…	K02602	CPEB, ORB	map04114;map04320;map04914	Oocyte meiosis;Dorso-ventral axis formation;Progesterone-mediated oocyte maturation	ENOG410YBXF	S:Function unknown	XP_010953423.1	PREDICTED: cytoplasmic polyadenylation element-binding protein 1 isoform X1 [Camelus bactrianus]	sp|Q9BZB8|CPEB1_HUMAN;	Cytoplasmic polyadenylation element-binding protein 1 OS=Homo sapiens OX=9606 GN=CPEB1 PE=1 SV=1;	PF16368.5;PF16367.5;PF16366.5;PF00076.22	CEBP1_N;RRM_7;CEBP_ZZ;RRM_1	Cytoplasmic polyadenylation element-binding protein 1 N-terminus;RNA recognition motif;Cytoplasmic polyadenylation element-binding protein ZZ domain;RNA recognition motif.
ENSSSCG00000001816	BLM	BLM RecQ like helicase [Source:VGNC Symbol;Acc:VGNC:96569]	0.49	-1.02842	8.49442e-21	5.73237e-20	yes	down	8.34	9.11	8.85	3.56	3.91	4.15	8.76667	3.87333	GO:0090329;GO:0061820;GO:0010165;GO:0051260;GO:0051259;GO:0006260;GO:0031297;GO:0072757;GO:0006281;GO:0032508;GO:0006974;GO:0072711;GO:0045893;GO:0071479;GO:0044806;GO:0006310;GO:0045910;GO:0000729;GO:0044237;GO:0000733;GO:0051782;GO:0007095;GO:0000079;GO:0000781;GO:0000228;GO:0016605;GO:0005730;GO:0005634;GO:0000800;GO:0005654;GO:0016363;GO:0032991;GO:0005829;GO:0009378;GO:0016887;GO:0046872;GO:…	BP:regulation of DNA-dependent DNA replication;BP:telomeric D-loop disassembly;BP:response to X-ray;BP:protein homooligomerization;BP:protein oligomerization;BP:DNA replication;BP:replication fork processing;BP:cellular response to camptothecin;BP:DNA repair;BP:DNA duplex unwinding;BP:cellular response to DNA damage stimulus;BP:cellular response to hydroxyurea;BP:positive regulation of transcript…	K10901	BLM, RECQL3, SGS1	map03460;map03440	Fanconi anemia pathway;Homologous recombination	COG0514	L:Replication, recombination and repair	XP_020953540.1	Bloom syndrome protein isoform X1 [Sus scrofa]	sp|P54132|BLM_HUMAN;	Bloom syndrome protein OS=Homo sapiens OX=9606 GN=BLM PE=1 SV=1;	PF16202.5;PF16204.5;PF08072.11;PF00270.29;PF16124.5;PF00271.31;PF09382.10;PF00570.23	BLM_N;BDHCT_assoc;BDHCT;DEAD;RecQ_Zn_bind;Helicase_C;RQC;HRDC	N-terminal region of Bloom syndrome protein;BDHCT-box associated domain on Bloom syndrome protein;BDHCT;DEAD/DEAH box helicase;RecQ zinc-binding;Helicase conserved C-terminal domain;RQC domain;HRDC domain
ENSSSCG00000001820	HDDC3	HD domain containing 3 [Source:VGNC Symbol;Acc:VGNC:88818]	0.387	-1.37072	9.45766e-18	5.59986e-17	yes	down	47.57	44.14	41.44	11.7	10.96	12	44.3833	11.5533	GO:001678	MF:hydrolase activity;	K21138	HDDC3	map00230	Purine metabolism	COG0317;COG0317	K:Transcription;T:Signal transduction mechanisms	XP_004852860.1	guanosine-3',5'-bis(diphosphate) 3'-pyrophosphohydrolase MESH1 isoform X1 [Heterocephalus glaber] >XP_021120491.1 guanosine-3',5'-bis(diphosphate) 3'-pyrophosphohydrolase MESH1 isoform X1 [Heterocephalus glaber]	sp|Q8N4P3|MESH1_HUMAN;	Guanosine-3',5'-bi;	PF13328.6;PF01966.22	HD_4;HD	HD domain;HD domain
ENSSSCG00000001821	UNC45A	unc-45 myosin chaperone A [Source:VGNC Symbol;Acc:VGNC:94704]	2.88	1.52604	2.52088e-140	1.76294e-138	yes	up	29	29.34	30.91	74.64	78.05	74.63	29.75	75.7733	GO:0007517;GO:0030154;GO:0061077;GO:0007275;GO:0005737;GO:0005794;GO:0016021;GO:0005829;GO:0016607;GO:005187	BP:muscle organ development;BP:cell differentiation;BP:chaperone-mediated protein folding;BP:multicellular organism development;CC:cytoplasm;CC:Golgi apparatus;CC:integral component of membrane;CC:cytosol;CC:nuclear speck;MF:Hsp90 protein binding;	K21991	UNC45	------	------	ENOG410XQNT;ENOG410XQNT	K:Transcription;T:Signal transduction mechanisms	XP_005977222.1	PREDICTED: protein unc-45 homolog A isoform X1 [Pantholops hodgsonii]	sp|Q32PZ3|UN45A_RAT;	Protein unc-45 homolog A OS=Rattus norvegicus OX=10116 GN=Unc45a PE=2 SV=1;	PF11701.8;PF07719.17;PF00515.28;PF13181.6;PF13432.6;PF13414.6;PF13424.6;PF12895.7	UNC45-central;TPR_2;TPR_1;TPR_8;TPR_16;TPR_11;TPR_12;ANAPC3	Myosin-binding striated muscle assembly central;Tetratricopeptide repeat;Tetratricopeptide repeat;Tetratricopeptide repeat;Tetratricopeptide repeat;TPR repeat;Tetratricopeptide repeat;Anaphase-promoting complex, cyclosome, subunit 3
ENSSSCG00000001826	CFAP100	cilia and flagella associated protein 100 [Source:VGNC Symbol;Acc:VGNC:86593]	0.367	-1.44647	4.03871e-26	3.31129e-25	yes	down	7.22	7.59	6.96	2.56	2.68	2.6	7.25667	2.61333	GO:003606	CC:ciliary basal body;	------	------	------	------	ENOG410YEAI	S:Function unknown	XP_020954608.1	cilia- and flagella-associated protein 100 isoform X3 [Sus scrofa]	sp|Q494V2|CP100_HUMAN;	Cilia- and flagella-associated protein 100 OS=Homo sapiens OX=9606 GN=CFAP100 PE=2 SV=1;	PF13863.6	DUF4200	Domain of unknown function
ENSSSCG00000001835	ABHD2	abhydrolase domain containing 2, acylglycerol lipase [Source:VGNC Symbol;Acc:VGNC:84980]	2.662	1.41238	8.302e-188	9.85902e-186	yes	up	27.5	29.5	28.5	69.82	67.23	67.7	28.5	68.25	GO:0030336;GO:0043401;GO:0048240;GO:0007340;GO:0009611;GO:0046464;GO:0051792;GO:0051793;GO:0044255;GO:0032570;GO:0001669;GO:0036126;GO:0097524;GO:0016021;GO:0034338;GO:0008126;GO:0033878;GO:0016787;GO:0042562;GO:0003707;GO:0047372;GO:001629	BP:negative regulation of cell migration;BP:steroid hormone mediated signaling pathway;BP:sperm capacitation;BP:acrosome reaction;BP:response to wounding;BP:acylglycerol catabolic process;BP:medium-chain fatty acid biosynthetic process;BP:medium-chain fatty acid catabolic process;BP:cellular lipid metabolic process;BP:response to progesterone;CC:acrosomal vesicle;CC:sperm flagellum;CC:sperm plasm…	K13697	ABHD2	------	------	COG0429	S:Function unknown	XP_021574511.1	monoacylglycerol lipase ABHD2 isoform X1 [Carlito syrichta]	sp|Q4R2Y9|ABHD2_MACFA;	Monoacylglycerol lipase ABHD2 OS=Macaca fascicularis OX=9541 GN=ABHD2 PE=2 SV=1;	PF00561.20;PF12146.8	Abhydrolase_1;Hydrolase_4	alpha/beta hydrolase fold;Serine aminopeptidase, S33
ENSSSCG00000001836	RLBP1	retinaldehyde binding protein 1 [Source:VGNC Symbol;Acc:VGNC:92327]	2.183	1.12607	1.69471e-134	1.09213e-132	yes	up	46.73	49.98	48.21	94.95	95	94.51	48.3067	94.82	GO:0007601;GO:0005813;GO:0005829;GO:0005654;GO:1902936;GO:0005502;GO:001691	BP:visual perception;CC:centrosome;CC:cytosol;CC:nucleoplasm;MF:phosphatidylinositol bisphosphate binding;MF:11-cis retinal binding;MF:retinal binding;	K19625	RLBP1	------	------	ENOG410XRSQ	S:Function unknown	XP_003356708.1	retinaldehyde-binding protein 1 isoform X1 [Sus scrofa]	sp|P10123|RLBP1_BOVIN;	Retinaldehyde-binding protein 1 OS=Bos taurus OX=9913 GN=RLBP1 PE=1 SV=4;	PF00650.20;PF13716.6;PF03765.15	CRAL_TRIO;CRAL_TRIO_2;CRAL_TRIO_N	CRAL/TRIO domain;Divergent CRAL/TRIO domain;CRAL/TRIO, N-terminal domain
ENSSSCG00000001849	ANPEP	alanyl aminopeptidase, membrane [Source:VGNC Symbol;Acc:VGNC:85362]	22.783	4.5099	0.00359266	0.00840081	yes	up	0.02	0	0	0.05	0.14	0.26	0.00666667	0.15	GO:0001525;GO:0043171;GO:0030154;GO:0006508;GO:0009897;GO:0005615;GO:0005793;GO:0016021;GO:0005737;GO:0005886;GO:0070062;GO:0004177;GO:0042277;GO:0016787;GO:0070006;GO:0001618;GO:0008270;GO:0008233;GO:0046872;GO:000823	BP:angiogenesis;BP:peptide catabolic process;BP:cell differentiation;BP:proteolysis;CC:external side of plasma membrane;CC:extracellular space;CC:endoplasmic reticulum-Golgi intermediate compartment;CC:integral component of membrane;CC:cytoplasm;CC:plasma membrane;CC:extracellular exosome;MF:aminopeptidase activity;MF:peptide binding;MF:hydrolase activity;MF:metalloaminopeptidase activity;MF:viru…	K11140	ANPEP, CD13	map04640;map00480;map04614	Hematopoietic cell lineage;Glutathione metabolism;Renin-angiotensin system	COG0308	E:Amino acid transport and metabolism	XP_020953963.1	aminopeptidase N isoform X1 [Sus scrofa]	sp|P15145|AMPN_PIG;	Aminopeptidase N OS=Sus scrofa OX=9823 GN=ANPEP PE=1 SV=4;	PF01433.20;PF11838.8;PF17900.1	Peptidase_M1;ERAP1_C;Peptidase_M1_N	Peptidase family M1 domain;ERAP1-like C-terminal domain;Peptidase M1 N-terminal domain
ENSSSCG00000001885	C15orf39	chromosome 7 C15orf39 homolog [Source:VGNC Symbol;Acc:VGNC:86070]	0.426	-1.23132	2.3299e-23	1.74299e-22	yes	down	8.16	7.68	8.59	3.45	2.37	3.01	8.14333	2.94333	GO:000582	CC:cytosol;	------	------	------	------	ENOG410YQ9P	S:Function unknown	XP_003128531.3	uncharacterized protein C15orf39 homolog isoform X1 [Sus scrofa]	sp|Q3TEI4|CO039_MOUSE;	Uncharacterized protein C15orf39 homolog OS=Mus musculus OX=10090 PE=1 SV=2;	PF17663.1	DUF5525	Family of unknown function
ENSSSCG00000001905	ARID3B	AT-rich interaction domain 3B [Source:VGNC Symbol;Acc:VGNC:85508]	2.569	1.36102	3.10997e-79	8.72547e-78	yes	up	8.63	9.07	8.76	20.91	19.41	20.62	8.82	20.3133	GO:0045944;GO:0005634;GO:0005654;GO:0001228;GO:0003677;GO:000097	BP:positive regulation of transcription from RNA polymerase II promoter;CC:nucleus;CC:nucleoplasm;MF:transcriptional activator activity, RNA polymerase II transcription regulatory region sequence-specific binding;MF:DNA binding;MF:RNA polymerase II core promoter proximal region sequence-specific DNA binding;	------	------	------	------	ENOG410Y2AP	T:Signal transduction mechanisms	XP_020954715.1	LOW QUALITY PROTEIN: AT-rich interactive domain-containing protein 3B [Sus scrofa]	sp|Q8IVW6|ARI3B_HUMAN;	AT-rich interactive domain-containing protein 3B OS=Homo sapiens OX=9606 GN=ARID3B PE=1 SV=2;	PF01388.21	ARID	ARID/BRIGHT DNA binding domain
ENSSSCG00000001913	STOML1	stomatin like 1 [Source:VGNC Symbol;Acc:VGNC:93566]	0.489	-1.03185	8.99501e-06	2.74295e-05	yes	down	4.12	3.76	4.44	1.85	1.62	2.06	4.10667	1.84333	GO:0016021;GO:0016020;GO:000588	CC:integral component of membrane;CC:membrane;CC:plasma membrane;	------	------	------	------	COG0330	S:Function unknown	XP_001928425.1	stomatin-like protein 1 isoform X1 [Sus scrofa]	sp|Q9UBI4|STML1_HUMAN;	Stomatin-like protein 1 OS=Homo sapiens OX=9606 GN=STOML1 PE=1 SV=1;	PF02036.17;PF01145.25	SCP2;Band_7	SCP-2 sterol transfer family;SPFH domain / Band 7 family
ENSSSCG00000001934	SEC23A	Sec23 homolog A, COPII coat complex component [Source:VGNC Symbol;Acc:VGNC:98307]	2.465	1.30161	1.32459e-69	3.06881e-68	yes	up	19.19	19.65	18.02	40.59	45.44	39.78	18.9533	41.9367	GO:0072659;GO:0006888;GO:0043547;GO:0006886;GO:0090110;GO:0090114;GO:0016192;GO:0015031;GO:0005783;GO:0019898;GO:0030134;GO:0005737;GO:0031410;GO:0016020;GO:0048471;GO:0070971;GO:0012507;GO:0005789;GO:0030127;GO:0005829;GO:0000139;GO:0008270;GO:0046872;GO:000509	BP:protein localization to plasma membrane;BP:ER to Golgi vesicle-mediated transport;BP:positive regulation of GTPase activity;BP:intracellular protein transport;BP:cargo loading into COPII-coated vesicle;BP:COPII-coated vesicle budding;BP:vesicle-mediated transport;BP:protein transport;CC:endoplasmic reticulum;CC:extrinsic component of membrane;CC:ER to Golgi transport vesicle;CC:cytoplasm;CC:cy…	K14006	SEC23	map04141	Protein processing in endoplasmic reticulum	COG5047	S:Function unknown	XP_002916498.1	PREDICTED: protein transport protein Sec23A [Ailuropoda melanoleuca] >XP_850832.3 protein transport protein Sec23A isoform X2 [Canis lupus familiaris] >XP_004270035.1 PREDICTED: protein transport protein Sec23A [Orcinus orca] >XP_004399837.1 PREDICTED: protein transport protein Sec23A isoform X1 [Odobenus rosmarus divergens] >XP_004773362.1 PREDICTED: protein transport protein Sec23A [Mustela put…	sp|Q01405|SC23A_MOUSE;	Protein transport protein Sec23A OS=Mus musculus OX=10090 GN=Sec23a PE=1 SV=2;	PF04811.15;PF08033.12;PF04815.15;PF04810.15;PF00626.22	Sec23_trunk;Sec23_BS;Sec23_helical;zf-Sec23_Sec24;Gelsolin	Sec23/Sec24 trunk domain;Sec23/Sec24 beta-sandwich domain;Sec23/Sec24 helical domain;Sec23/Sec24 zinc finger;Gelsolin repeat
ENSSSCG00000001950	PSMA6	protein only RNase P catalytic subunit [Source:NCBI gene (formerly Entrezgene);Acc:100519610]	2.135	1.09393	6.09347e-93	2.14259e-91	yes	up	201.98	202.76	201.12	401.99	416.73	384.82	201.953	401.18	GO:0090501;GO:0008033;GO:0051603;GO:0001682;GO:0090502;GO:0006508;GO:0090305;GO:0005737;GO:0005839;GO:0019773;GO:0005634;GO:0005739;GO:0000502;GO:0042645;GO:0016787;GO:0004518;GO:0004526;GO:0004298;GO:000823	BP:RNA phosphodiester bond hydrolysis;BP:tRNA processing;BP:proteolysis involved in cellular protein catabolic process;BP:tRNA 5'-leader removal;BP:RNA phosphodiester bond hydrolysis, endonucleolytic;BP:proteolysis;BP:nucleic acid phosphodiester bond hydrolysis;CC:cytoplasm;CC:proteasome core complex;CC:proteasome core complex, alpha-subunit complex;CC:nucleus;CC:mitochondrion;CC:proteasome compl…	K17655	MRPP3	------	------	ENOG4111GT9	S:Function unknown	XP_020954826.1	mitochondrial ribonuclease P protein 3 [Sus scrofa] >XP_020954827.1 mitochondrial ribonuclease P protein 3 [Sus scrofa]	sp|Q4R366|MRPP3_MACFA;	Mitochondrial ribonuclease P catalytic subunit OS=Macaca fascicularis OX=9541 GN=MRPP3 PE=2 SV=2;	PF16953.5;PF00227.26	PRORP;Proteasome	Protein-only RNase P;Proteasome subunit
ENSSSCG00000001955	SRP54	signal recognition particle 54 [Source:VGNC Symbol;Acc:VGNC:93459]	2.031	1.02192	3.56409e-59	6.74996e-58	yes	up	36.1	36.89	36.96	65.1	70.47	63.96	36.65	66.51	GO:0030851;GO:0042493;GO:0006614;GO:0045047;GO:0006616;GO:0006617;GO:0005737;GO:0005786;GO:0005634;GO:0016607;GO:0048500;GO:0005829;GO:0030942;GO:0003924;GO:0000166;GO:0008144;GO:0019003;GO:0008312;GO:0003723;GO:0043021;GO:000552	BP:granulocyte differentiation;BP:response to drug;BP:SRP-dependent cotranslational protein targeting to membrane;BP:protein targeting to ER;BP:SRP-dependent cotranslational protein targeting to membrane, translocation;BP:SRP-dependent cotranslational protein targeting to membrane, signal sequence recognition;CC:cytoplasm;CC:signal recognition particle, endoplasmic reticulum targeting;CC:nucleus;…	K03106	SRP54, ffh	map03060	Protein export	COG0541	U:Intracellular trafficking, secretion, and vesicular transport	XP_003987587.1	signal recognition particle 54 kDa protein isoform X1 [Felis catus] >XP_007073798.1 PREDICTED: signal recognition particle 54 kDa protein isoform X1 [Panthera tigris altaica] >XP_014940826.1 signal recognition particle 54 kDa protein isoform X1 [Acinonyx jubatus] >XP_019281706.1 PREDICTED: signal recognition particle 54 kDa protein isoform X1 [Panthera pardus] >XP_025775322.1 signal recognition p…	sp|Q2T9U1|SRP54_BOVIN;	Signal recognition particle 54 kDa protein OS=Bos taurus OX=9913 GN=SRP54 PE=2 SV=1;	PF00448.22;PF02978.19;PF02881.19;PF02492.19;PF13671.6;PF01656.23;PF09974.9;PF13207.6	SRP54;SRP_SPB;SRP54_N;cobW;AAA_33;CbiA;DUF2209;AAA_17	SRP54-type protein, GTPase domain;Signal peptide binding domain;SRP54-type protein, helical bundle domain;CobW/HypB/UreG, nucleotide-binding domain;AAA domain;CobQ/CobB/MinD/ParA nucleotide binding domain;Uncharacterized protein conserved in archaea;AAA domain
ENSSSCG00000001977	STXBP6	syntaxin binding protein 6 [Source:NCBI gene (formerly Entrezgene);Acc:100514852]	0.288	-1.79694	4.17216e-14	2.12284e-13	yes	down	5.03	6.62	3.51	1.88	1.29	1.5	5.05333	1.55667	GO:0035542;GO:0016192;GO:001602	BP:regulation of SNARE complex assembly;BP:vesicle-mediated transport;CC:integral component of membrane;	K08519	STXBP6	------	------	ENOG410ZU11	U:Intracellular trafficking, secretion, and vesicular transport	XP_020953861.1	syntaxin-binding protein 6 isoform X2 [Sus scrofa]	sp|Q8R3T5|STXB6_MOUSE;	Syntaxin-binding protein 6 OS=Mus musculus OX=10090 GN=Stxbp6 PE=1 SV=1;	PF15277.6;PF00957.21	Sec3-PIP2_bind;Synaptobrevin	Exocyst complex component SEC3 N-terminal PIP2 binding PH;Synaptobrevin
ENSSSCG00000001987	RIPK3	receptor interacting serine/threonine kinase 3 [Source:VGNC Symbol;Acc:VGNC:92320]	0.28	-1.83573	6.17119e-06	1.90961e-05	yes	down	2.24	2.12	1.78	0.41	0.61	0.55	2.04667	0.523333	GO:0046006;GO:0016310;GO:0010922;GO:0032649;GO:0032147;GO:0002819;GO:0070235;GO:2000379;GO:0007165;GO:0070301;GO:0010940;GO:0042981;GO:0046777;GO:0051260;GO:2000452;GO:0043029;GO:0048538;GO:0048536;GO:2001244;GO:0048535;GO:0038061;GO:0006468;GO:0070266;GO:0060545;GO:0033077;GO:0051291;GO:2000377;GO:0012501;GO:1990000;GO:0051092;GO:0051607;GO:0007249;GO:0051351;GO:0051353;GO:0097527;GO:0001914;GO:…	BP:regulation of activated T cell proliferation;BP:phosphorylation;BP:positive regulation of phosphatase activity;BP:regulation of interferon-gamma production;BP:activation of protein kinase activity;BP:regulation of adaptive immune response;BP:regulation of activation-induced cell death of T cells;BP:positive regulation of reactive oxygen species metabolic process;BP:signal transduction;BP:cellu…	K08847	RIPK3	map04668;map04623;map04621;map05132;map04217	TNF signaling pathway;Cytosolic DNA-sensing pathway;NOD-like receptor signaling pathway;Salmonella infection;Necroptosis	COG0515	K:Transcription	XP_001927459.3	receptor-interacting serine/threonine-protein kinase 3 [Sus scrofa] >AYC12392.1 receptor-interacting serine/threonine kinase 3 [Sus scrofa]	sp|Q9Y572|RIPK3_HUMAN;	Receptor-interacting serine/threonine-protein kinase 3 OS=Homo sapiens OX=9606 GN=RIPK3 PE=1 SV=2;	PF00069.25;PF07714.17;PF12721.7;PF01636.23	Pkinase;Pkinase_Tyr;RHIM;APH	Protein kinase domain;Protein tyrosine kinase;RIP homotypic interaction motif;Phosphotransferase enzyme family
ENSSSCG00000001993	TGM1	transglutaminase 1 [Source:VGNC Symbol;Acc:VGNC:93936]	0.306	-1.70645	2.0796e-30	1.95358e-29	yes	down	4.18	3.81	4.86	1.31	1.2	1.46	4.28333	1.32333	GO:0018149;GO:0045787;GO:0030216;GO:0010838;GO:0016020;GO:0031224;GO:0003810;GO:0016740;GO:0042802;GO:004687	BP:peptide cross-linking;BP:positive regulation of cell cycle;BP:keratinocyte differentiation;BP:positive regulation of keratinocyte proliferation;CC:membrane;CC:intrinsic component of membrane;MF:protein-glutamine gamma-glutamyltransferase activity;MF:transferase activity;MF:identical protein binding;MF:metal ion binding;	K05619	TGM1	------	------	ENOG410XQEZ	O:Posttranslational modification, protein turnover, chaperones	XP_020954865.1	protein-glutamine gamma-glutamyltransferase K [Sus scrofa]	sp|Q9GLK0|TGM1_CANLF;	Protein-glutamine gamma-glutamyltransferase K OS=Canis lupus familiaris OX=9615 GN=TGM1 PE=2 SV=1;	PF00927.22;PF00868.20;PF01841.19	Transglut_C;Transglut_N;Transglut_core	Transglutaminase family, C-terminal ig like domain;Transglutaminase family;Transglutaminase-like superfamily
ENSSSCG00000002001	REC8	REC8 meiotic recombination protein [Source:VGNC Symbol;Acc:VGNC:92193]	2.091	1.06423	1.05823e-13	5.29594e-13	yes	up	1.23	1.12	1.37	2.19	2.38	2.17	1.24	2.24667	GO:0072520;GO:0007141;GO:0051321;GO:0006302;GO:0000724;GO:0007129;GO:0001556;GO:0007062;GO:0007286;GO:0007059;GO:0007130;GO:0009566;GO:0034991;GO:0000795;GO:0000780;GO:0008278;GO:0005634;GO:0000800;GO:0030893;GO:0000778;GO:0000793;GO:0000794;GO:0000798;GO:0001673;GO:000368	BP:seminiferous tubule development;BP:male meiosis I;BP:meiotic cell cycle;BP:double-strand break repair;BP:double-strand break repair via homologous recombination;BP:synapsis;BP:oocyte maturation;BP:sister chromatid cohesion;BP:spermatid development;BP:chromosome segregation;BP:synaptonemal complex assembly;BP:fertilization;CC:nuclear meiotic cohesin complex;CC:synaptonemal complex;CC:condensed …	K13054	REC8L	map04114	Oocyte meiosis	ENOG410XRB4	S:Function unknown	XP_005666297.1	meiotic recombination protein REC8 homolog isoform X2 [Sus scrofa]	sp|O95072|REC8_HUMAN;	Meiotic recombination protein REC8 homolog OS=Homo sapiens OX=9606 GN=REC8 PE=1 SV=1;	PF04825.13;PF04824.16	Rad21_Rec8_N;Rad21_Rec8	N terminus of Rad21 / Rec8 like protein;Conserved region of Rad21 / Rec8 like protein
ENSSSCG00000002005	EMC9	ER membrane protein complex subunit 9 [Source:VGNC Symbol;Acc:VGNC:87673]	0.459	-1.12432	1.81005e-09	7.17258e-09	yes	down	5.35	5.2	6.18	2.43	2.5	1.97	5.57667	2.3	GO:0005737;GO:007254	CC:cytoplasm;CC:ER membrane protein complex;	K23569	EMC8_9	------	------	ENOG410Y8KS	S:Function unknown	XP_001928306.1	ER membrane protein complex subunit 9 isoform X1 [Sus scrofa]	sp|Q9Y3B6|EMC9_HUMAN;	ER membrane protein complex subunit 9 OS=Homo sapiens OX=9606 GN=EMC9 PE=1 SV=3;	PF03665.13	UPF0172	Uncharacterised protein family
ENSSSCG00000002020		neuroguidin [Source:NCBI gene (formerly Entrezgene);Acc:100513213]	2.173	1.11947	3.63987e-26	2.99208e-25	yes	up	21.4	21.72	23.9	41.48	46.45	41.14	22.34	43.0233	GO:0000462;GO:0006417;GO:0032040;GO:0005730;GO:0030425;GO:0030424;GO:0030175;GO:0005739;GO:000077	BP:maturation of SSU-rRNA from tricistronic rRNA transcrip;BP:regulation of translation;CC:small-subunit processome;CC:nucleolus;CC:dendrite;CC:axon;CC:filopodium;CC:mitochondrion;CC:chromosome, centromeric region;	K14765	NGDN, LCP5	------	------	ENOG4111F0Z	S:Function unknown	XP_020953857.1	neuroguidin isoform X1 [Sus scrofa]	sp|Q2KII6|NGDN_BOVIN;	Neuroguidin OS=Bos taurus OX=9913 GN=NGDN PE=2 SV=1;	PF04000.15	Sas10_Utp3	Sas10/Utp3/C1D family
ENSSSCG00000002026	EFS	embryonal Fyn-associated substrate [Source:VGNC Symbol;Acc:VGNC:87581]	27.243	4.7678	0.00604702	0.0136612	yes	up	0	0	0	0.12	0.17	0.06	0	0.116667	GO:0090527;GO:0007155;GO:0016477;GO:0005737;GO:0017124;GO:001990	BP:actin filament reorganization;BP:cell adhesion;BP:cell migration;CC:cytoplasm;MF:SH3 domain binding;MF:protein domain specific binding;	------	------	------	------	ENOG410YE49	S:Function unknown	XP_003128580.2	embryonal Fyn-associated substrate isoform X1 [Sus scrofa]	sp|O43281|EFS_HUMAN;	Embryonal Fyn-associated substrate OS=Homo sapiens OX=9606 GN=EFS PE=1 SV=1;	PF12026.8;PF14604.6;PF00018.28;PF07653.17	CAS_C;SH3_9;SH3_1;SH3_2	Crk-Associated Substrate C-terminal domain;Variant SH3 domain;SH3 domain;Variant SH3 domain
ENSSSCG00000002041	SLC7A7	solute carrier family 7 member 7 [Source:VGNC Symbol;Acc:VGNC:93175]	0.371	-1.42891	1.10452e-46	1.60551e-45	yes	down	26.14	29.22	28.11	9.7	8.34	9.4	27.8233	9.14667	GO:0000821;GO:1990822;GO:0055085;GO:0016021;GO:0016020;GO:0022857;GO:0015179;GO:001517	BP:regulation of arginine metabolic process;BP:basic amino acid transmembrane transport;BP:transmembrane transport;CC:integral component of membrane;CC:membrane;MF:transmembrane transporter activity;MF:L-amino acid transmembrane transporter activity;MF:basic amino acid transmembrane transporter activity;	K13867	SLC7A7	map04974	Protein digestion and absorption	COG0531	E:Amino acid transport and metabolism	EPY87617.1	Y+L amino acid transporter 1 [Camelus ferus]	sp|Q9UM01|YLAT1_HUMAN;	Y+L amino acid transporter 1 OS=Homo sapiens OX=9606 GN=SLC7A7 PE=1 SV=2;	PF13520.6;PF00324.21	AA_permease_2;AA_permease	Amino acid permease;Amino acid permease
ENSSSCG00000002051	ABHD4	abhydrolase domain containing 4, N-acyl phospholipase B [Source:VGNC Symbol;Acc:VGNC:97859]	7.229	2.85371	0	0	yes	up	13.12	14.97	14.22	92.8	88.41	90.62	14.1033	90.61	GO:0055088;GO:0005811;GO:0016787;GO:005268	BP:lipid homeostasis;CC:lipid particle;MF:hydrolase activity;MF:carboxylic ester hydrolase activity;	K13698	ABHD4	------	------	COG0596	S:Function unknown	XP_020954927.1	protein ABHD4 isoform X1 [Sus scrofa]	sp|Q5EA59|ABHD4_BOVIN;	Protein ABHD4 OS=Bos taurus OX=9913 GN=ABHD4 PE=2 SV=1;	PF00561.20;PF12697.7;PF12146.8	Abhydrolase_1;Abhydrolase_6;Hydrolase_4	alpha/beta hydrolase fold;Alpha/beta hydrolase family;Serine aminopeptidase, S33
ENSSSCG00000002235	LPCAT4	lysophosphatidylcholine acyltransferase 4 [Source:VGNC Symbol;Acc:VGNC:89791]	0.433	-1.20877	2.96859e-35	3.23631e-34	yes	down	34.27	36.72	37.03	15.94	11.48	15.01	36.0067	14.1433	GO:0006644;GO:0005783;GO:0016021;GO:0016020;GO:0016746;GO:007161	BP:phospholipid metabolic process;CC:endoplasmic reticulum;CC:integral component of membrane;CC:membrane;MF:transferase activity, transferring acyl groups;MF:lysophospholipid acyltransferase activity;	K13512	LPCAT4, AGPAT7	map00565;map00564	Ether lipid metabolism;Glycerophospholipid metabolism	ENOG410XSIQ	I:Lipid transport and metabolism	NP_001139339.1	lysophospholipid acyltransferase LPCAT4 [Sus scrofa] >ACN32445.1 1-acylglycerol-3-phosphate O-acyltransferase 7 [Sus scrofa]	sp|Q643R3|LPCT4_HUMAN;	Lysophospholipid acyltransferase LPCAT4 OS=Homo sapiens OX=9606 GN=LPCAT4 PE=1 SV=1;	PF01553.21	Acyltransferase	Acyltransferase
ENSSSCG00000002243	SLC12A6	solute carrier family 12 member 6 [Source:VGNC Symbol;Acc:VGNC:92925]	4.189	2.06647	1.62675e-101	6.61989e-100	yes	up	2.79	2.65	2.66	10.02	9.98	9.67	2.7	9.89	GO:0140157;GO:0071805;GO:0006813;GO:1902476;GO:0006811;GO:0071477;GO:0055085;GO:0006884;GO:0055075;GO:0007268;GO:0055064;GO:1990573;GO:0016020;GO:0005887;GO:0016021;GO:0008519;GO:0015293;GO:0022857;GO:0015377;GO:001537	BP:ammonium import across plasma membrane;BP:potassium ion transmembrane transport;BP:potassium ion transport;BP:chloride transmembrane transport;BP:ion transport;BP:cellular hypotonic salinity response;BP:transmembrane transport;BP:cell volume homeostasis;BP:potassium ion homeostasis;BP:chemical synaptic transmission;BP:chloride ion homeostasis;BP:potassium ion import across plasma membrane;CC:m…	K14427	SLC12A4_6, KCC1_3	------	------	COG0531	E:Amino acid transport and metabolism	XP_020954988.1	solute carrier family 12 member 6 isoform X1 [Sus scrofa] >XP_020954989.1 solute carrier family 12 member 6 isoform X1 [Sus scrofa]	sp|Q9UHW9|S12A6_HUMAN;	Solute carrier family 12 member 6 OS=Homo sapiens OX=9606 GN=SLC12A6 PE=1 SV=2;	PF00324.21;PF03522.15	AA_permease;SLC12	Amino acid permease;Solute carrier family 12
ENSSSCG00000002252	ARRDC4	arrestin domain containing 4 [Source:VGNC Symbol;Acc:VGNC:85547]	9.277	3.21363	5.2013e-288	1.85304e-285	yes	up	3.79	3.7	3.59	31.17	31.36	29.3	3.69333	30.61	GO:0051443;GO:0016567;GO:0015031;GO:0140112;GO:0005737;GO:0043231;GO:0005886;GO:1903561;GO:0005768;GO:199075	BP:positive regulation of ubiquitin-protein transferase activity;BP:protein ubiquitination;BP:protein transport;BP:extracellular vesicle biogenesis;CC:cytoplasm;CC:intracellular membrane-bounded organelle;CC:plasma membrane;CC:extracellular vesicle;CC:endosome;MF:protein binding, bridging involved in substrate recognition for ubiquitination;	------	------	------	------	ENOG41102NY	S:Function unknown	XP_005656384.1	arrestin domain-containing protein 4 isoform X1 [Sus scrofa]	sp|Q8NCT1|ARRD4_HUMAN;	Arrestin domain-containing protein 4 OS=Homo sapiens OX=9606 GN=ARRDC4 PE=1 SV=3;	PF00339.29;PF02752.22	Arrestin_N;Arrestin_C	Arrestin;Arrestin
ENSSSCG00000002258	KLHL25	kelch like family member 25 [Source:HGNC Symbol;Acc:HGNC:25732]	2.331	1.22119	7.05151e-14	3.55437e-13	yes	up	2.21	1.9	2.29	4.77	4.74	4.34	2.13333	4.61667	GO:0006446;GO:0016567;GO:0006511;GO:0006417;GO:0005737;GO:003146	BP:regulation of translational initiation;BP:protein ubiquitination;BP:ubiquitin-dependent protein catabolic process;BP:regulation of translation;CC:cytoplasm;CC:Cul3-RING ubiquitin ligase complex;	K10462	KLHL25_37, ENC1, ENC2	------	------	ENOG410XNX8	S:Function unknown	XP_005666357.2	LOW QUALITY PROTEIN: kelch-like protein 25 [Sus scrofa]	sp|Q9H0H3|KLH25_HUMAN;	Kelch-like protein 25 OS=Homo sapiens OX=9606 GN=KLHL25 PE=1 SV=1;	PF07707.15;PF00651.31;PF01344.25;PF13964.6;PF13418.6;PF13854.6;PF13415.6;PF11822.8	BACK;BTB;Kelch_1;Kelch_6;Kelch_4;Kelch_5;Kelch_3;DUF3342	BTB And C-terminal Kelch;BTB/POZ domain;Kelch motif;Kelch motif;Galactose oxidase, central domain;Kelch motif;Galactose oxidase, central domain;Domain of unknown function
ENSSSCG00000002259		A-kinase anchoring protein 13 [Source:NCBI gene (formerly Entrezgene);Acc:397631]	2.661	1.41209	1.65837e-96	6.15193e-95	yes	up	10.24	10.69	10.1	24.73	26.68	23.66	10.3433	25.0233	GO:0006468;GO:0043410;GO:0071875;GO:0035023;GO:0035556;GO:0043123;GO:0005737;GO:0015629;GO:0005089;GO:0005078;GO:0005085;GO:0004691;GO:004687	BP:protein phosphorylation;BP:positive regulation of MAPK cascade;BP:adrenergic receptor signaling pathway;BP:regulation of Rho protein signal transduction;BP:intracellular signal transduction;BP:positive regulation of I-kappaB kinase/NF-kappaB signaling;CC:cytoplasm;CC:actin cytoskeleton;MF:Rho guanyl-nucleotide exchange factor activity;MF:MAP-kinase scaffold activity;MF:guanyl-nucleotide exchan…	K16529	ARHGEF13	map04928;map05163	Parathyroid hormone synthesis, secretion and action;Human cytomegalovirus infection	ENOG410XT68;COG5422	S:Function unknown;	XP_020955570.1	A-kinase anchor protein 13 isoform X1 [Sus scrofa]	sp|Q12802|AKP13_HUMAN;	A-kinase anchor protein 13 OS=Homo sapiens OX=9606 GN=AKAP13 PE=1 SV=2;	PF17838.1;PF00621.20;PF00169.29;PF00130.22	PH_16;RhoGEF;PH;C1_1	PH domain;RhoGEF domain;PH domain;Phorbol esters/diacylglycerol binding domain
ENSSSCG00000002260		-	2.832	1.50196	4.96023e-68	1.11234e-66	yes	up	7.84	9.31	7.62	21.9	20.5	20.4	8.25667	20.9333	------	------	K16529	ARHGEF13	map04928;map05163	Parathyroid hormone synthesis, secretion and action;Human cytomegalovirus infection	ENOG4112A1E;ENOG410XT68	S:Function unknown;T:Signal transduction mechanisms	XP_012629662.1	A-kinase anchor protein 13 isoform X1 [Microcebus murinus]	sp|F1M3G7|AKP13_RAT;	A-kinase anchor protein 13 OS=Rattus norvegicus OX=10116 GN=Akap13 PE=1 SV=2;	------	------	------
ENSSSCG00000002269	MTHFD1	methylenetetrahydrofolate dehydrogenase, cyclohydrolase and formyltetrahydrofolate synthetase 1 [Source:VGNC Symbol;Acc:VGNC:90450]	0.262	-1.9341	1.36582e-176	1.45703e-174	yes	down	50.51	49.46	50.4	12.13	10.27	12.61	50.1233	11.67	GO:0006730;GO:0009257;GO:0009069;GO:0035999;GO:0001780;GO:0009113;GO:0001843;GO:0055114;GO:0061053;GO:0007507;GO:0006555;GO:0019346;GO:0006164;GO:0005737;GO:0005829;GO:0016787;GO:0016491;GO:0004329;GO:0000166;GO:0005524;GO:0004486;GO:0004487;GO:0004488;GO:0003824;GO:0016874;GO:000447	BP:one-carbon metabolic process;BP:10-formyltetrahydrofolate biosynthetic process;BP:serine family amino acid metabolic process;BP:tetrahydrofolate interconversion;BP:neutrophil homeostasis;BP:purine nucleobase biosynthetic process;BP:neural tube closure;BP:oxidation-reduction process;BP:somite development;BP:heart development;BP:methionine metabolic process;BP:transsulfuration;BP:purine nucleoti…	K00288	MTHFD	map00670	One carbon pool by folate	COG0190	H:Coenzyme transport and metabolism	XP_001924364.2	C-1-tetrahydrofolate synthase, cytoplasmic isoform X1 [Sus scrofa]	sp|P11586|C1TC_HUMAN;	C-1-tetrahydrofolate synthase, cytoplasmic OS=Homo sapiens OX=9606 GN=MTHFD1 PE=1 SV=3;	PF01268.19;PF02882.19;PF00763.23	FTHFS;THF_DHG_CYH_C;THF_DHG_CYH	Formate--tetrahydrofolate ligase;Tetrahydrofolate dehydrogenase/cyclohydrolase, NA;Tetrahydrofolate dehydrogenase/cyclohydrolase, catalytic domain
ENSSSCG00000002274		heat shock protein family A (Hsp70) member 2 [Source:NCBI gene (formerly Entrezgene);Acc:100621324]	2.457	1.29672	0.00119767	0.00297284	yes	up	0.37	1.15	1.04	1.63	2.03	2.02	0.853333	1.89333	GO:0090084;GO:0034605;GO:0034620;GO:0007140;GO:0007141;GO:0006986;GO:0051085;GO:0032781;GO:0010971;GO:0042026;GO:1901896;GO:0007286;GO:0009409;GO:0009408;GO:0070194;GO:0016192;GO:0007283;GO:0001934;GO:0000795;GO:0005739;GO:0005737;GO:0072687;GO:0036128;GO:0043209;GO:0005634;GO:0005654;GO:0005886;GO:0009986;GO:0001673;GO:0005829;GO:0016887;GO:0031072;GO:0019899;GO:0097718;GO:0042623;GO:0051087;GO:…	BP:negative regulation of inclusion body assembly;BP:cellular response to heat;BP:cellular response to unfolded protein;BP:male meiosis;BP:male meiosis I;BP:response to unfolded protein;BP:chaperone mediated protein folding requiring cofactor;BP:positive regulation of ATPase activity;BP:positive regulation of G2/M transition of mitotic cell cycle;BP:protein refolding;BP:positive regulation of cal…	K03283	HSPA1s	map04141;map04144;map05162;map05145;map03040;map04010;map05134;map04612;map04213;map04915	Protein processing in endoplasmic reticulum;Endocytosis;Measles;Toxoplasmosis;Spliceosome;MAPK signaling pathway;Legionellosis;Antigen processing and presentation;Longevity regulating pathway - multiple species;Estrogen signaling pathway	COG0443	O:Posttranslational modification, protein turnover, chaperones	XP_003356782.2	LOW QUALITY PROTEIN: heat shock-related 70 kDa protein 2 [Sus scrofa]	sp|P17156|HSP72_MOUSE;	Heat shock-related 70 kDa protein 2 OS=Mus musculus OX=10090 GN=Hspa2 PE=1 SV=2;	------	------	------
ENSSSCG00000002276	PLEKHG3	pleckstrin homology and RhoGEF domain containing G3 [Source:VGNC Symbol;Acc:VGNC:91544]	0.454	-1.13817	2.79615e-103	1.18912e-101	yes	down	122.59	126.49	123.02	51.91	44.91	56.13	124.033	50.9833	GO:0005089;GO:000508	MF:Rho guanyl-nucleotide exchange factor activity;MF:guanyl-nucleotide exchange factor activity;	------	------	------	------	ENOG410XR81	T:Signal transduction mechanisms	XP_005666369.2	pleckstrin homology domain-containing family G member 3 isoform X2 [Sus scrofa] >XP_005666370.2 pleckstrin homology domain-containing family G member 3 isoform X2 [Sus scrofa]	sp|A1L390|PKHG3_HUMAN;	Pleckstrin homology domain-containing family G member 3 OS=Homo sapiens OX=9606 GN=PLEKHG3 PE=1 SV=1;	PF00621.20;PF00169.29	RhoGEF;PH	RhoGEF domain;PH domain
ENSSSCG00000002277	SPTB	spectrin beta, erythrocytic [Source:VGNC Symbol;Acc:VGNC:93435]	0.256	-1.96817	1.178e-09	4.72955e-09	yes	down	0.7	0.74	0.52	0.14	0.15	0.13	0.653333	0.14	GO:0030036;GO:0007411;GO:0006888;GO:0000165;GO:0051693;GO:0007010;GO:0015629;GO:0005794;GO:0005856;GO:0005815;GO:0032991;GO:0005737;GO:0031941;GO:0009986;GO:0014731;GO:0008091;GO:0031235;GO:0005829;GO:0005200;GO:0030506;GO:0005543;GO:0003779;GO:005101	BP:actin cytoskeleton organization;BP:axon guidance;BP:ER to Golgi vesicle-mediated transport;BP:MAPK cascade;BP:actin filament capping;BP:cytoskeleton organization;CC:actin cytoskeleton;CC:Golgi apparatus;CC:cytoskeleton;CC:microtubule organizing center;CC:macromolecular complex;CC:cytoplasm;CC:filamentous actin;CC:cell surface;CC:spectrin-associated cytoskeleton;CC:spectrin;CC:intrinsic compone…	K06115	SPTB	------	------	COG5069	Z:Cytoskeleton	XP_013833744.2	spectrin beta chain, erythrocytic [Sus scrofa] >XP_013833745.2 spectrin beta chain, erythrocytic [Sus scrofa] >XP_020955035.1 spectrin beta chain, erythrocytic [Sus scrofa] >XP_013833746.2 spectrin beta chain, erythrocytic [Sus scrofa]	sp|P11277|SPTB1_HUMAN;	Spectrin beta chain, erythrocytic OS=Homo sapiens OX=9606 GN=SPTB PE=1 SV=5;	PF00435.21;PF00307.31;PF15410.6;PF00169.29;PF11971.8	Spectrin;CH;PH_9;PH;CAMSAP_CH	Spectrin repeat;Calponin homology;Pleckstrin homology domain;PH domain;CAMSAP CH domain
ENSSSCG00000002279	GPX2	glutathione peroxidase 2 [Source:VGNC Symbol;Acc:VGNC:88653]	6.38	2.67358	3.0211e-07	1.03698e-06	yes	up	0.33	0.73	0.44	2.78	2.45	3.34	0.5	2.85667	GO:0006979;GO:0098869;GO:0055114;GO:0004602;GO:0004601;GO:001649	BP:response to oxidative stress;BP:cellular oxidant detoxification;BP:oxidation-reduction process;MF:glutathione peroxidase activity;MF:peroxidase activity;MF:oxidoreductase activity;	K00432	gpx, btuE, bsaA	map00480;map00590;map04918;map05016;map05014	Glutathione metabolism;Arachidonic acid metabolism;Thyroid hormone synthesis;Huntington disease;Amyotrophic lateral sclerosis (ALS)	COG0386	K:Transcription	NP_001108608.1	glutathione peroxidase 2 [Sus scrofa] >ABI63991.2 glutathione peroxidase 2 [Sus scrofa]	sp|P18283|GPX2_HUMAN;	Glutathione peroxidase 2 OS=Homo sapiens OX=9606 GN=GPX2 PE=1 SV=3;	PF00255.19	GSHPx	Glutathione peroxidase
ENSSSCG00000002283	FUT8	fucosyltransferase 8 [Source:NCBI gene (formerly Entrezgene);Acc:396933]	0.454	-1.1381	2.2149e-66	4.83489e-65	yes	down	44.4	43.49	41.19	17.59	17.21	17.52	43.0267	17.44	GO:0046368;GO:0006486;GO:0006487;GO:0016477;GO:0018279;GO:0007585;GO:0007179;GO:1900407;GO:0006491;GO:0036071;GO:0007229;GO:0010468;GO:0043112;GO:0033578;GO:0032580;GO:0016021;GO:0016020;GO:0005794;GO:0005829;GO:0017124;GO:0008424;GO:0016740;GO:0046921;GO:0016757;GO:001675	BP:GDP-L-fucose metabolic process;BP:protein glycosylation;BP:protein N-linked glycosylation;BP:cell migration;BP:protein N-linked glycosylation via asparagine;BP:respiratory gaseous exchange;BP:transforming growth factor beta receptor signaling pathway;BP:regulation of cellular response to oxidative stress;BP:N-glycan processing;BP:N-glycan fucosylation;BP:integrin-mediated signaling pathway;BP:…	K00717	FUT8	map05202;map00510;map00513;map00533	Transcriptional misregulation in cancer;N-Glycan biosynthesis;Various types of N-glycan biosynthesis;Glycosaminoglycan biosynthesis - keratan sulfate	ENOG410YHM8	S:Function unknown	XP_005666379.2	alpha-(1,6)-fucosyltransferase isoform X1 [Sus scrofa] >XP_005666378.2 alpha-(1,6)-fucosyltransferase isoform X1 [Sus scrofa] >XP_020953949.1 alpha-(1,6)-fucosyltransferase isoform X1 [Sus scrofa]	sp|P79282|FUT8_PIG;	Alpha;	PF14604.6;PF00018.28	SH3_9;SH3_1	Variant SH3 domain;SH3 domain
ENSSSCG00000002337	ZFYVE1	zinc finger FYVE-type containing 1 [Source:VGNC Symbol;Acc:VGNC:95156]	2.114	1.08027	9.88634e-48	1.47919e-46	yes	up	12.28	12.14	11.25	24.91	22.96	23.38	11.89	23.75	GO:0010923;GO:0016236;GO:0009267;GO:0140042;GO:0016020;GO:0005783;GO:0005789;GO:0005811;GO:0005776;GO:0005739;GO:1990462;GO:0048471;GO:0005795;GO:0005794;GO:0000407;GO:0044233;GO:0097629;GO:0005545;GO:0005547;GO:0043325;GO:0046872;GO:003226	BP:negative regulation of phosphatase activity;BP:macroautophagy;BP:cellular response to starvation;BP:lipid droplet formation;CC:membrane;CC:endoplasmic reticulum;CC:endoplasmic reticulum membrane;CC:lipid particle;CC:autophagosome;CC:mitochondrion;CC:omegasome;CC:perinuclear region of cytoplasm;CC:Golgi stack;CC:Golgi apparatus;CC:pre-autophagosomal structure;CC:ER-mitochondrion membrane contac…	K17603	ZFYVE1	map04140	Autophagy - animal	ENOG410XNRF	S:Function unknown	XP_001926196.3	zinc finger FYVE domain-containing protein 1 isoform X1 [Sus scrofa]	sp|Q5RFL4|ZFYV1_PONAB;	Zinc finger FYVE domain-containing protein 1 OS=Pongo abelii OX=9601 GN=ZFYVE1 PE=2 SV=1;	PF01363.21	FYVE	FYVE zinc finger
ENSSSCG00000002348		acyl-CoA thioesterase 6 [Source:NCBI gene (formerly Entrezgene);Acc:100152868]	0.463	-1.11119	3.4912e-06	1.10457e-05	yes	down	3.63	2.92	2.39	1.29	0.85	1.58	2.98	1.24	GO:0006631;GO:0006637;GO:0006629;GO:0047617;GO:001679	BP:fatty acid metabolic process;BP:acyl-CoA metabolic process;BP:lipid metabolic process;MF:acyl-CoA hydrolase activity;MF:thiolester hydrolase activity;	K11993	ACOT6	------	------	COG1073	L:Replication, recombination and repair	XP_001929053.1	putative acyl-coenzyme A thioesterase 6 [Sus scrofa]	sp|Q32Q92|ACOT6_MOUSE;	Acyl-coenzyme A thioesterase 6 OS=Mus musculus OX=10090 GN=Acot6 PE=1 SV=1;	PF08840.11;PF04775.14;PF03959.13;PF01738.18;PF00326.21	BAAT_C;Bile_Hydr_Trans;FSH1;DLH;Peptidase_S9	BAAT / Acyl-CoA thioester hydrolase C terminal;Acyl-CoA thioester hydrolase/BAAT N-terminal region;Serine hydrolase;Dienelactone hydrolase family;Prolyl oligopeptidase family
ENSSSCG00000002352	ZNF410	zinc finger protein 410 [Source:NCBI gene (formerly Entrezgene);Acc:100512059]	2.12	1.08413	1.7811e-45	2.49117e-44	yes	up	22.04	25.85	24.05	42.95	45.78	44.87	23.98	44.5333	GO:0045892;GO:0045893;GO:0045944;GO:0010468;GO:0005634;GO:0043565;GO:1990837;GO:0003700;GO:000367	BP:negative regulation of transcription, DNA-templated;BP:positive regulation of transcription, DNA-templated;BP:positive regulation of transcription from RNA polymerase II promoter;BP:regulation of gene expression;CC:nucleus;MF:sequence-specific DNA binding;MF:sequence-specific double-stranded DNA binding;MF:transcription factor activity, sequence-specific DNA binding;MF:nucleic acid binding;	------	------	------	------	COG5048	S:Function unknown	XP_003128709.1	zinc finger protein 410 [Sus scrofa]	sp|Q86VK4|ZN410_HUMAN;	Zinc finger protein 410 OS=Homo sapiens OX=9606 GN=ZNF410 PE=1 SV=2;	PF13465.6;PF00096.26;PF13894.6;PF15909.5	zf-H2C2_2;zf-C2H2;zf-C2H2_4;zf-C2H2_8	Zinc-finger double domain;Zinc finger, C2H2 type;C2H2-type zinc finger;C2H2-type zinc ribbon
ENSSSCG00000002355	ENTPD5	ectonucleoside triphosphate diphosphohydrolase 5 (inactive) [Source:NCBI gene (formerly Entrezgene);Acc:100154506]	2.996	1.58319	3.00944e-73	7.54638e-72	yes	up	6.65	5.95	5.99	15.26	15.93	16.01	6.19667	15.7333	GO:0016787;GO:0005524;GO:000016	MF:hydrolase activity;MF:ATP binding;MF:nucleotide binding;	K01511	ENTPD5_6	map00240;map00230	Pyrimidine metabolism;Purine metabolism	COG5371;COG5371	C:Energy production and conversion;H:Coenzyme transport and metabolism	XP_005656455.1	ectonucleoside triphosphate diphosphohydrolase 5 isoform X2 [Sus scrofa] >XP_020955167.1 ectonucleoside triphosphate diphosphohydrolase 5 isoform X2 [Sus scrofa] >XP_020955168.1 ectonucleoside triphosphate diphosphohydrolase 5 isoform X2 [Sus scrofa] >XP_020955170.1 ectonucleoside triphosphate diphosphohydrolase 5 isoform X2 [Sus scrofa] >XP_020955171.1 ectonucleoside triphosphate diphosphohydrol…	sp|D2GZV9|ENTP5_AILME;	Ectonucleoside triphosphate diphosphohydrolase 5 OS=Ailuropoda melanoleuca OX=9646 GN=ENTPD5 PE=3 SV=1;	PF01150.17	GDA1_CD39	GDA1/CD39
ENSSSCG00000002380	ZC2HC1C	zinc finger C2HC-type containing 1C [Source:VGNC Symbol;Acc:VGNC:95087]	0.239	-2.06672	2.30943e-06	7.40854e-06	yes	down	1	1.29	1.42	0.25	0.22	0.33	1.23667	0.266667	------	------	------	------	------	------	ENOG4111J7C	S:Function unknown	XP_001925998.1	zinc finger C2HC domain-containing protein 1C [Sus scrofa] >XP_020955191.1 zinc finger C2HC domain-containing protein 1C [Sus scrofa]	sp|Q9BGW4|ZC21C_MACFA;	Zinc finger C2HC domain-containing protein 1C OS=Macaca fascicularis OX=9541 GN=ZC2HC1C PE=2 SV=2;	PF13913.6	zf-C2HC_2	zinc-finger of a C2HC-type
ENSSSCG00000002387	GPATCH2L	G-patch domain containing 2 like [Source:VGNC Symbol;Acc:VGNC:88575]	2.801	1.4861	3.00234e-15	1.61052e-14	yes	up	1.34	1.57	1.06	2.6	4.15	3.17	1.32333	3.30667	------	------	K17569	GPATCH2	------	------	ENOG4111ZIY	S:Function unknown	XP_005666410.1	G patch domain-containing protein 2-like isoform X1 [Sus scrofa] >XP_020953658.1 G patch domain-containing protein 2-like isoform X1 [Sus scrofa]	sp|Q9NWQ4|GPT2L_HUMAN;	G patch domain-containing protein 2-like OS=Homo sapiens OX=9606 GN=GPATCH2L PE=1 SV=3;	------	------	------
ENSSSCG00000002389	VASH1	vasohibin 1 [Source:VGNC Symbol;Acc:VGNC:94801]	0.312	-1.67971	1.10972e-15	6.06126e-15	yes	down	2.33	2.17	2.5	0.72	0.48	0.87	2.33333	0.69	GO:0043537;GO:1901491;GO:0010596;GO:0009611;GO:0060716;GO:0045765;GO:0016525;GO:0060674;GO:0006508;GO:0001525;GO:2000772;GO:0001937;GO:0005737;GO:0045177;GO:0005615;GO:0005783;GO:0004181;GO:000377	BP:negative regulation of blood vessel endothelial cell migration;BP:negative regulation of lymphangiogenesis;BP:negative regulation of endothelial cell migration;BP:response to wounding;BP:labyrinthine layer blood vessel development;BP:regulation of angiogenesis;BP:negative regulation of angiogenesis;BP:placenta blood vessel development;BP:proteolysis;BP:angiogenesis;BP:regulation of cellular se…	K23355	VASH	------	------	ENOG410ZG80	S:Function unknown	XP_003128707.2	vasohibin-1 [Sus scrofa]	sp|Q7L8A9|VASH1_HUMAN;	Tubulinyl-Tyr carboxypeptidase 1 OS=Homo sapiens OX=9606 GN=VASH1 PE=1 SV=1;	PF14822.6	Vasohibin	Vasohibin
ENSSSCG00000002390	ANGEL1	angel homolog 1 [Source:VGNC Symbol;Acc:VGNC:85301]	0.441	-1.18221	4.71032e-13	2.27994e-12	yes	down	2.9	3.52	2.91	1.08	1.14	1.48	3.11	1.23333	GO:0005783;GO:0005801;GO:0005634;GO:0048471;GO:0005829;GO:0000175;GO:0019904;GO:000819	CC:endoplasmic reticulum;CC:cis-Golgi network;CC:nucleus;CC:perinuclear region of cytoplasm;CC:cytosol;MF:3'-5'-exoribonuclease activity;MF:protein domain specific binding;MF:eukaryotic initiation factor 4E binding;	K18729	ANGEL	------	------	COG5239	A:RNA processing and modification	XP_005561918.1	PREDICTED: protein angel homolog 1 isoform X1 [Macaca fascicularis]	sp|Q9UNK9|ANGE1_HUMAN;	Protein angel homolog 1 OS=Homo sapiens OX=9606 GN=ANGEL1 PE=1 SV=1;	PF03372.23	Exo_endo_phos	Endonuclease/Exonuclease/phosphatase family
ENSSSCG00000002400		sterile alpha motif domain containing 15 [Source:VGNC Symbol;Acc:VGNC:92567]	3.736	1.90137	3.36614e-31	3.25279e-30	yes	up	3.32	3.3	3.46	11.56	11.81	10.37	3.36	11.2467	------	------	------	------	------	------	ENOG4111WA8	S:Function unknown	XP_013844650.2	LOW QUALITY PROTEIN: sterile alpha motif domain-containing protein 15 [Sus scrofa]	sp|Q9P1V8|SAM15_HUMAN;	Sterile alpha motif domain-containing protein 15 OS=Homo sapiens OX=9606 GN=SAMD15 PE=2 SV=1;	------	------	------
ENSSSCG00000002406	AHSA1	activator of HSP90 ATPase activity 1 [Source:VGNC Symbol;Acc:VGNC:85194]	2.788	1.4791	9.22431e-136	6.04769e-134	yes	up	165.78	173.38	174.3	418.46	455.77	402.44	171.153	425.557	GO:0006457;GO:0032781;GO:0005829;GO:0051087;GO:0051879;GO:000167	BP:protein folding;BP:positive regulation of ATPase activity;CC:cytosol;MF:chaperone binding;MF:Hsp90 protein binding;MF:ATPase activator activity;	------	------	------	------	COG5580	O:Posttranslational modification, protein turnover, chaperones	XP_001928925.1	activator of 90 kDa heat shock protein ATPase homolog 1 [Sus scrofa]	sp|O95433|AHSA1_HUMAN;	Activator of 90 kDa heat shock protein ATPase homolog 1 OS=Homo sapiens OX=9606 GN=AHSA1 PE=1 SV=1;	PF09229.11;PF08327.11	Aha1_N;AHSA1	Activator of Hsp90 ATPase, N-terminal;Activator of Hsp90 ATPase homolog 1-like protein
ENSSSCG00000002434	NRDE2	NRDE-2, necessary for RNA interference, domain containing [Source:VGNC Symbol;Acc:VGNC:90894]	2.051	1.03636	1.74336e-33	1.80176e-32	yes	up	5.53	5.83	5.13	10.13	9.87	10.24	5.49667	10.08	GO:0046833;GO:0016246;GO:0031048;GO:1902369;GO:0006396;GO:0016607;GO:0005730;GO:0005634;GO:000565	BP:positive regulation of RNA export from nucleus;BP:RNA interference;BP:chromatin silencing by small RNA;BP:negative regulation of RNA catabolic process;BP:RNA processing;CC:nuclear speck;CC:nucleolus;CC:nucleus;CC:nucleoplasm;	------	------	------	------	ENOG410XPGD	S:Function unknown	XP_020955262.1	protein NRDE2 homolog isoform X1 [Sus scrofa]	sp|Q9H7Z3|NRDE2_HUMAN;	Protein NRDE2 homolog OS=Homo sapiens OX=9606 GN=NRDE2 PE=1 SV=3;	PF08424.10;PF13428.6	NRDE-2;TPR_14	NRDE-2, necessary for RNA interference;Tetratricopeptide repeat
ENSSSCG00000002440	CCDC88C	coiled-coil domain containing 88C [Source:VGNC Symbol;Acc:VGNC:97917]	0.389	-1.36317	1.09283e-23	8.25065e-23	yes	down	5.07	5.43	5.15	1.98	1.71	1.59	5.21667	1.76	GO:0007264;GO:0031648;GO:0031122;GO:0016055;GO:0031098;GO:0030705;GO:0090090;GO:0035567;GO:0003383;GO:0001932;GO:0005737;GO:0005813;GO:0030054;GO:0043621;GO:0042802;GO:0008017;GO:0005085;GO:0005109;GO:0030165;GO:0001965;GO:005195	BP:small GTPase mediated signal transduction;BP:protein destabilization;BP:cytoplasmic microtubule organization;BP:Wnt signaling pathway;BP:stress-activated protein kinase signaling cascade;BP:cytoskeleton-dependent intracellular transport;BP:negative regulation of canonical Wnt signaling pathway;BP:non-canonical Wnt signaling pathway;BP:apical constriction;BP:regulation of protein phosphorylatio…	------	------	------	------	ENOG410YFRJ	S:Function unknown	XP_020955742.1	protein Daple [Sus scrofa]	sp|Q9P219|DAPLE_HUMAN;	Protein Daple OS=Homo sapiens OX=9606 GN=CCDC88C PE=1 SV=3;	PF05622.12	HOOK	HOOK protein
ENSSSCG00000002455	GOLGA5	golgin A5 [Source:VGNC Symbol;Acc:VGNC:88552]	2.236	1.16106	7.02877e-47	1.03041e-45	yes	up	14.09	14.12	14.36	28.71	28.89	27.78	14.19	28.46	GO:0007030;GO:0048193;GO:0000301;GO:0005794;GO:0005801;GO:0016021;GO:0016020;GO:0000139;GO:0031985;GO:0017137;GO:004280	BP:Golgi organization;BP:Golgi vesicle transport;BP:retrograde transport, vesicle recycling within Golgi;CC:Golgi apparatus;CC:cis-Golgi network;CC:integral component of membrane;CC:membrane;CC:Golgi membrane;CC:Golgi cisterna;MF:Rab GTPase binding;MF:protein homodimerization activity;	------	------	------	------	ENOG410XR4F	U:Intracellular trafficking, secretion, and vesicular transport	XP_013844672.2	golgin subfamily A member 5 [Sus scrofa] >XP_020955288.1 golgin subfamily A member 5 [Sus scrofa]	sp|Q8TBA6|GOGA5_HUMAN;	Golgin subfamily A member 5 OS=Homo sapiens OX=9606 GN=GOLGA5 PE=1 SV=3;	PF09787.9	Golgin_A5	Golgin subfamily A member 5
ENSSSCG00000002469	OTUB2	OTU deubiquitinase, ubiquitin aldehyde binding 2 [Source:VGNC Symbol;Acc:VGNC:91098]	3.706	1.88999	2.97692e-16	1.66401e-15	yes	up	0.93	0.96	0.69	2.82	2.57	3.21	0.86	2.86667	GO:2000780;GO:0071108;GO:0035871;GO:0006508;GO:0016579;GO:1901315;GO:0070536;GO:0005634;GO:0016787;GO:0019784;GO:0008234;GO:0036459;GO:0043130;GO:0008233;GO:000484	BP:negative regulation of double-strand break repair;BP:protein K48-linked deubiquitination;BP:protein K11-linked deubiquitination;BP:proteolysis;BP:protein deubiquitination;BP:negative regulation of histone H2A K63-linked ubiquitination;BP:protein K63-linked deubiquitination;CC:nucleus;MF:hydrolase activity;MF:NEDD8-specific protease activity;MF:cysteine-type peptidase activity;MF:thiol-dependen…	K09603	OTUB2	------	------	ENOG410ZMN7	S:Function unknown	XP_010607502.1	PREDICTED: ubiquitin thioesterase OTUB2 [Fukomys damarensis]	sp|Q9CQX0|OTUB2_MOUSE;	Ubiquitin thioesterase OTUB2 OS=Mus musculus OX=10090 GN=Otub2 PE=1 SV=1;	PF10275.9;PF02338.19	Peptidase_C65;OTU	Peptidase C65 Otubain;OTU-like cysteine protease
ENSSSCG00000002470	DDX24	DEAD-box helicase 24 [Source:VGNC Symbol;Acc:VGNC:87216]	2.38	1.25075	1.96563e-74	5.03595e-73	yes	up	31.68	33.68	29.79	69.3	70.75	62.14	31.7167	67.3967	GO:0005730;GO:0016787;GO:0004386;GO:0003724;GO:0003676;GO:0000166;GO:000552	CC:nucleolus;MF:hydrolase activity;MF:helicase activity;MF:RNA helicase activity;MF:nucleic acid binding;MF:nucleotide binding;MF:ATP binding;	K14805	DDX24, MAK5	------	------	ENOG410XS03	L:Replication, recombination and repair	XP_020955312.1	LOW QUALITY PROTEIN: ATP-dependent RNA helicase DDX24 [Sus scrofa]	sp|Q5RDL2|DDX24_PONAB;	ATP-dependent RNA helicase DDX24 OS=Pongo abelii OX=9601 GN=DDX24 PE=2 SV=1;	PF00270.29;PF00271.31;PF04851.15	DEAD;Helicase_C;ResIII	DEAD/DEAH box helicase;Helicase conserved C-terminal domain;Type III restriction enzyme, res subunit
ENSSSCG00000002494	CLMN	calmin [Source:VGNC Symbol;Acc:VGNC:86769]	2.206	1.14119	7.5807e-11	3.25611e-10	yes	up	1.56	1.5	1.86	3.35	3.07	3.38	1.64	3.26667	GO:0008285;GO:0031175;GO:0051647;GO:0007097;GO:0005737;GO:0005640;GO:0016021;GO:0016020;GO:0034993;GO:0051015;GO:000377	BP:negative regulation of cell proliferation;BP:neuron projection development;BP:nucleus localization;BP:nuclear migration;CC:cytoplasm;CC:nuclear outer membrane;CC:integral component of membrane;CC:membrane;CC:LINC complex;MF:actin filament binding;MF:actin binding;	------	------	------	------	COG5069	K:Transcription	NP_001230811.1	calmin (calponin-like, transmembrane) [Sus scrofa]	sp|Q96JQ2|CLMN_HUMAN;	Calmin OS=Homo sapiens OX=9606 GN=CLMN PE=1 SV=1;	PF00307.31;PF11971.8	CH;CAMSAP_CH	Calponin homology;CAMSAP CH domain
ENSSSCG00000002509	CCNK	cyclin K [Source:VGNC Symbol;Acc:VGNC:86362]	2.087	1.06156	8.9242e-57	1.61096e-55	yes	up	28.98	26.73	28.16	47.42	50.47	48.84	27.9567	48.91	GO:0044828;GO:0006468;GO:0006974;GO:0000079;GO:0051726;GO:0032786;GO:2001165;GO:0006357;GO:0045737;GO:0071157;GO:0005654;GO:0008024;GO:0002945;GO:0002944;GO:0042025;GO:0005634;GO:0019901;GO:0016538;GO:0061575;GO:0004693;GO:000835	BP:negative regulation by host of viral genome replication;BP:protein phosphorylation;BP:cellular response to DNA damage stimulus;BP:regulation of cyclin-dependent protein serine/threonine kinase activity;BP:regulation of cell cycle;BP:positive regulation of DNA-templated transcription, elongation;BP:positive regulation of phosphorylation of RNA polymerase II C-terminal domain serine 2 residues;B…	K23326	CCNK	------	------	COG5333	S:Function unknown	PNI97385.1	CCNK isoform 2 [Pan troglodytes]	sp|O75909|CCNK_HUMAN;	Cyclin-K OS=Homo sapiens OX=9606 GN=CCNK PE=1 SV=2;	PF00134.23;PF02984.19	Cyclin_N;Cyclin_C	Cyclin, N-terminal domain;Cyclin, C-terminal domain
ENSSSCG00000002524	AMN	amnion associated transmembrane protein [Source:VGNC Symbol;Acc:VGNC:85282]	0.426	-1.23271	0.0217979	0.0449381	yes	down	1.07	1.25	1.24	0.33	0.54	0.48	1.18667	0.45	GO:0008104;GO:0007588;GO:0006898;GO:0043001;GO:0015031;GO:0015889;GO:0016020;GO:0045177;GO:0005615;GO:0016324;GO:0016021;GO:0030139;GO:0005886;GO:000510	BP:protein localization;BP:excretion;BP:receptor-mediated endocytosis;BP:Golgi to plasma membrane protein transport;BP:protein transport;BP:cobalamin transport;CC:membrane;CC:apical part of cell;CC:extracellular space;CC:apical plasma membrane;CC:integral component of membrane;CC:endocytic vesicle;CC:plasma membrane;MF:receptor binding;	K18259	AMN	------	------	ENOG410XS7P	S:Function unknown	XP_020937290.1	protein amnionless isoform X1 [Sus scrofa]	sp|Q6UKI2|AMNLS_CANLF;	Protein amnionless OS=Canis lupus familiaris OX=9615 GN=AMN PE=2 SV=1;	PF14828.6	Amnionless	Amnionless
ENSSSCG00000002535	HSP90AA1	heat shock protein 90 alpha family class A member 1 [Source:NCBI gene (formerly Entrezgene);Acc:397028]	7.323	2.87239	1.34648e-129	8.22792e-128	yes	up	922.86	897.1	896.32	5728.37	6648.86	5437.33	905.427	5938.19	GO:0048675;GO:0006457;GO:0034605;GO:1903827;GO:0045429;GO:0046677;GO:0030010;GO:0033138;GO:0051897;GO:0007004;GO:0032273;GO:0021955;GO:1903364;GO:0051131;GO:0031396;GO:0009409;GO:0009408;GO:1902949;GO:0045040;GO:0050821;GO:0051973;GO:1905323;GO:0005737;GO:0043209;GO:0005739;GO:0048471;GO:0043025;GO:0009986;GO:0044295;GO:0044294;GO:0005886;GO:0042470;GO:0032991;GO:0005829;GO:0005634;GO:0016887;GO:…	BP:axon extension;BP:protein folding;BP:cellular response to heat;BP:regulation of cellular protein localization;BP:positive regulation of nitric oxide biosynthetic process;BP:response to antibiotic;BP:establishment of cell polarity;BP:positive regulation of peptidyl-serine phosphorylation;BP:positive regulation of protein kinase B signaling;BP:telomere maintenance via telomerase;BP:positive regu…	K04079	HSP90A, htpG	map05215;map04657;map04915;map04659;map04217;map04621;map05132;map04141;map05200;map05418;map04914;map04612;map04151	Prostate cancer;IL-17 signaling pathway;Estrogen signaling pathway;Th17 cell differentiation;Necroptosis;NOD-like receptor signaling pathway;Salmonella infection;Protein processing in endoplasmic reticulum;Pathways in cancer;Fluid shear stress and atherosclerosis;Progesterone-mediated oocyte maturation;Antigen processing and presentation;PI3K-Akt signaling pathway	COG0326	O:Posttranslational modification, protein turnover, chaperones	XP_023111815.1	heat shock protein HSP 90-alpha [Felis catus] >XP_025774879.1 heat shock protein HSP 90-alpha isoform X1 [Puma concolor] >XP_026922445.1 heat shock protein HSP 90-alpha [Acinonyx jubatus] >VFV28125.1 heat shock protein hsp 90-alpha [Lynx pardinus]	sp|O02705|HS90A_PIG;	Heat shock protein HSP 90-alpha OS=Sus scrofa OX=9823 GN=HSP90AA1 PE=2 SV=3;	PF00183.18;PF02518.26;PF13589.6	HSP90;HATPase_c;HATPase_c_3	Hsp90 protein;Histidine kinase-, DNA gyrase B-, and HSP90-like ATPase;Histidine kinase-, DNA gyrase B-, and HSP90-like ATPase
ENSSSCG00000002555	JAG2	jagged canonical Notch ligand 2 [Source:VGNC Symbol;Acc:VGNC:89269]	0.407	-1.29636	3.35685e-15	1.79457e-14	yes	down	4.01	4.4	4.05	1.69	1.33	1.51	4.15333	1.51	GO:0016331;GO:0030155;GO:0030154;GO:0001501;GO:0003016;GO:0007275;GO:0001701;GO:0045747;GO:0042127;GO:0030217;GO:1990134;GO:0007283;GO:0007219;GO:0007154;GO:0045061;GO:0042475;GO:0009912;GO:0042492;GO:0016021;GO:0016020;GO:0005887;GO:0008083;GO:0005509;GO:000511	BP:morphogenesis of embryonic epithelium;BP:regulation of cell adhesion;BP:cell differentiation;BP:skeletal system development;BP:respiratory system process;BP:multicellular organism development;BP:in utero embryonic development;BP:positive regulation of Notch signaling pathway;BP:regulation of cell proliferation;BP:T cell differentiation;BP:epithelial cell apoptotic process involved in palatal s…	K06052	JAG1, CD339	map05200;map04658;map04668;map01522;map05165;map04371;map04330;map05224	Pathways in cancer;Th1 and Th2 cell differentiation;TNF signaling pathway;Endocrine resistance;Human papillomavirus infection;Apelin signaling pathway;Notch signaling pathway;Breast cancer	ENOG410XP6K	S:Function unknown	XP_020937204.1	protein jagged-2 isoform X1 [Sus scrofa]	sp|Q9Y219|JAG2_HUMAN;	Protein jagged-2 OS=Homo sapiens OX=9606 GN=JAG2 PE=1 SV=3;	PF00008.27;PF12661.7;PF07657.13;PF01414.19;PF07974.13;PF07645.15;PF12804.7	EGF;hEGF;MNNL;DSL;EGF_2;EGF_CA;NTP_transf_3	EGF-like domain;Human growth factor-like EGF;N terminus of Notch ligand;Delta serrate ligand;EGF-like domain;Calcium-binding EGF domain;MobA-like NTP transferase domain
ENSSSCG00000002559	CDCA4	cell division cycle associated 4 [Source:VGNC Symbol;Acc:VGNC:86467]	0.374	-1.4179	2.82671e-29	2.56359e-28	yes	down	11.12	10.54	10.26	3.33	3.19	3.47	10.64	3.33	GO:0048096;GO:0051301;GO:0005634;GO:0005654;GO:0005886;GO:000582	BP:chromatin-mediated maintenance of transcription;BP:cell division;CC:nucleus;CC:nucleoplasm;CC:plasma membrane;CC:cytosol;	------	------	------	------	ENOG4111IXT	D:Cell cycle control, cell division, chromosome partitioning	XP_005656535.1	cell division cycle-associated protein 4 [Sus scrofa] >XP_005656536.1 cell division cycle-associated protein 4 [Sus scrofa] >XP_005656537.1 cell division cycle-associated protein 4 [Sus scrofa] >XP_013844721.1 cell division cycle-associated protein 4 [Sus scrofa]	sp|Q9BXL8|CDCA4_HUMAN;	Cell division cycle-associated protein 4 OS=Homo sapiens OX=9606 GN=CDCA4 PE=1 SV=1;	PF06031.13	SERTA	SERTA motif
ENSSSCG00000002620	EFHC1	EF-hand domain containing 1 [Source:VGNC Symbol;Acc:VGNC:87570]	0.499	-1.00361	7.96987e-19	4.97478e-18	yes	down	17.88	17.98	18.26	8.89	7.46	7.91	18.04	8.08667	GO:0000281;GO:0051302;GO:0007052;GO:0060285;GO:0021795;GO:0072686;GO:0005813;GO:0000922;GO:0005930;GO:0005509;GO:004301	BP:mitotic cytokinesis;BP:regulation of cell division;BP:mitotic spindle organization;BP:cilium-dependent cell motility;BP:cerebral cortex cell migration;CC:mitotic spindle;CC:centrosome;CC:spindle pole;CC:axoneme;MF:calcium ion binding;MF:alpha-tubulin binding;	K23029	EFHC1	------	------	ENOG410XQCQ	S:Function unknown	XP_001928795.3	EF-hand domain-containing protein 1 isoform X1 [Sus scrofa]	sp|Q5JVL4|EFHC1_HUMAN;	EF-hand domain-containing protein 1 OS=Homo sapiens OX=9606 GN=EFHC1 PE=1 SV=1;	PF06565.12;PF13405.6	DUF1126;EF-hand_6	DUF1126 PH-like domain;EF-hand domain
ENSSSCG00000002623	GSTA1	glutathione S-transferase alpha 1 [Source:NCBI gene (formerly Entrezgene);Acc:397682]	6.815	2.76879	1.64998e-39	2.0165e-38	yes	up	5.63	3.73	2.87	22.13	22.51	23.34	4.07667	22.66	GO:0006805;GO:0006749;GO:0005829;GO:000436	BP:xenobiotic metabolic process;BP:glutathione metabolic process;CC:cytosol;MF:glutathione transferase activity;	K00799	GST, gst	map00983;map00480;map05204;map00982;map00980;map05418;map05225;map04212;map01524;map05200	Drug metabolism - other enzymes;Glutathione metabolism;Chemical carcinogenesis;Drug metabolism - cytochrome P450;Metabolism of xenobiotics by cytochrome P450;Fluid shear stress and atherosclerosis;Hepatocellular carcinoma;Longevity regulating pathway - worm;Platinum drug resistance;Pathways in cancer	ENOG4111VAU	O:Posttranslational modification, protein turnover, chaperones	NP_999554.2	glutathione S-transferase alpha M14 [Sus scrofa]	sp|P51781|GSTA1_PIG;	Glutathione S-transferase alpha M14 OS=Sus scrofa OX=9823 PE=2 SV=2;	PF02798.20;PF14497.6;PF00043.25	GST_N;GST_C_3;GST_C	Glutathione S-transferase, N-terminal domain;Glutathione S-transferase, C-terminal domain;Glutathione S-transferase, C-terminal domain
ENSSSCG00000002639		-	6.234	2.64019	1.96322e-171	1.96135e-169	yes	up	10.24	11.37	12.4	68.49	61.01	60.03	11.3367	63.1767	GO:0038007;GO:0007411;GO:0007017;GO:0007010;GO:0030426;GO:0030425;GO:0030424;GO:0030175;GO:0071944;GO:0005874;GO:0005737;GO:0016021;GO:0043025;GO:0005856;GO:0015630;GO:0030027;GO:0005200;GO:0004930;GO:0000166;GO:1990890;GO:0005525;GO:000392	BP:netrin-activated signaling pathway;BP:axon guidance;BP:microtubule-based process;BP:cytoskeleton organization;CC:growth cone;CC:dendrite;CC:axon;CC:filopodium;CC:cell periphery;CC:microtubule;CC:cytoplasm;CC:integral component of membrane;CC:neuronal cell body;CC:cytoskeleton;CC:microtubule cytoskeleton;CC:lamellipodium;MF:structural constituent of cytoskeleton;MF:G-protein coupled receptor ac…	K07375	TUBB	map05010;map04540;map05016;map04145;map05130	Alzheimer disease;Gap junction;Huntington disease;Phagosome;Pathogenic Escherichia coli infection	COG5023	Z:Cytoskeleton	XP_014648081.1	PREDICTED: tubulin beta-3 chain [Ceratotherium simum simum]	sp|Q2T9S0|TBB3_BOVIN;	Tubulin beta-3 chain OS=Bos taurus OX=9913 GN=TUBB3 PE=1 SV=1;	PF00091.25;PF03953.17;PF10644.9	Tubulin;Tubulin_C;Misat_Tub_SegII	Tubulin/FtsZ family, GTPase domain;Tubulin C-terminal domain;Misato Segment II tubulin-like domain
ENSSSCG00000002650	APRT	adenine phosphoribosyltransferase [Source:VGNC Symbol;Acc:VGNC:85428]	0.412	-1.27785	1.90343e-55	3.33401e-54	yes	down	125.16	127.37	136.37	50.28	43.63	48.57	129.633	47.4933	GO:0007625;GO:0046083;GO:0044209;GO:0006166;GO:0006168;GO:0009116;GO:0005737;GO:0005829;GO:0005654;GO:0016208;GO:0003999;GO:000205	BP:grooming behavior;BP:adenine metabolic process;BP:AMP salvage;BP:purine ribonucleoside salvage;BP:adenine salvage;BP:nucleoside metabolic process;CC:cytoplasm;CC:cytosol;CC:nucleoplasm;MF:AMP binding;MF:adenine phosphoribosyltransferase activity;MF:adenine binding;	K00759	APRT, apt	map00230	Purine metabolism	COG0503	F:Nucleotide transport and metabolism	XP_020949301.1	adenine phosphoribosyltransferase isoform X1 [Sus scrofa]	sp|Q56JW4|APT_BOVIN;	Adenine phosphoribosyltransferase OS=Bos taurus OX=9913 GN=APRT PE=2 SV=1;	PF00156.27	Pribosyltran	Phosphoribosyl transferase domain
ENSSSCG00000002655	MAP1LC3B	microtubule associated protein 1 light chain 3 beta [Source:NCBI gene (formerly Entrezgene);Acc:100462754]	2.344	1.22874	2.38588e-87	7.63563e-86	yes	up	194.43	203.4	230.76	449.44	422.49	457.91	209.53	443.28	GO:0016236;GO:0000045;GO:0097352;GO:0006914;GO:0006995;GO:0009267;GO:0000422;GO:0070257;GO:0044754;GO:0005874;GO:0005737;GO:0031090;GO:0031410;GO:0016020;GO:0005776;GO:0005739;GO:0012505;GO:0005930;GO:0000421;GO:0005829;GO:0005622;GO:0008017;GO:003162	BP:macroautophagy;BP:autophagosome assembly;BP:autophagosome maturation;BP:autophagy;BP:cellular response to nitrogen starvation;BP:cellular response to starvation;BP:mitophagy;BP:positive regulation of mucus secretion;CC:autolysosome;CC:microtubule;CC:cytoplasm;CC:organelle membrane;CC:cytoplasmic vesicle;CC:membrane;CC:autophagosome;CC:mitochondrion;CC:endomembrane system;CC:axoneme;CC:autophag…	K10435	MAP1LC	map04216	Ferroptosis	ENOG4111JAT	U:Intracellular trafficking, secretion, and vesicular transport	NP_001001169.1;;;;;;;	;Flags: Precursor >AAS78585.1 light chain 3 [Bos taurus] >AAI02892.1 Microtubule-associated protein 1 light chain 3 beta [Bos taurus] >DAA20021.1 TPA: microtubule-associated proteins 1A/1B light chain 3B [Bos taurus] >ADH81754.1 microtubule-associated protein 1 light chain 3 beta [Sus scrofa] >ELR55862.1 Microtubule-associated proteins 1A/1B light chain 3B [Bos mutus]	sp|O41515|MLP3B_BOVIN;	Microtubule-associated proteins 1A/1B light chain 3B OS=Bos taurus OX=9913 GN=MAP1LC3B PE=1 SV=4;	PF02991.16;PF04110.13	Atg8;APG12	Autophagy protein Atg8 ubiquitin like;Ubiquitin-like autophagy protein Apg12
ENSSSCG00000002669	CRISPLD2	cysteine rich secretory protein LCCL domain containing 2 [Source:VGNC Symbol;Acc:VGNC:96958]	52.085	5.70279	1.15886e-83	3.50666e-82	yes	up	0.32	0.18	0.27	8.68	8.49	7.95	0.256667	8.37333	GO:0060325;GO:0030198;GO:0005615;GO:0031012;GO:0005576;GO:0030133;GO:0005539;GO:000820	BP:face morphogenesis;BP:extracellular matrix organization;CC:extracellular space;CC:extracellular matrix;CC:extracellular region;CC:transport vesicle;MF:glycosaminoglycan binding;MF:heparin binding;	K19919	CRISP	------	------	COG2340	S:Function unknown	XP_020949382.1	cysteine-rich secretory protein LCCL domain-containing 2 [Sus scrofa]	sp|A6QLZ7|CRLD2_BOVIN;	Cysteine-rich secretory protein LCCL domain-containing 2 OS=Bos taurus OX=9913 GN=CRISPLD2 PE=2 SV=1;	PF03815.19;PF00188.26;PF08642.10	LCCL;CAP;Rxt3	LCCL domain;Cysteine-rich secretory protein family;Histone deacetylation protein Rxt3
ENSSSCG00000002690	GAN	gigaxonin [Source:VGNC Symbol;Acc:VGNC:88343]	2.833	1.50208	1.93764e-115	9.57764e-114	yes	up	2.97	3.15	3.12	7.48	7.43	8.84	3.08	7.91667	GO:0016567;GO:0007010;GO:0005737;GO:003146	BP:protein ubiquitination;BP:cytoskeleton organization;CC:cytoplasm;CC:Cul3-RING ubiquitin ligase complex;	K10453	KLHL16, GAN	------	------	ENOG410XNX8	S:Function unknown	XP_016785723.1	gigaxonin [Pan troglodytes]	sp|Q9H2C0|GAN_HUMAN;	Gigaxonin OS=Homo sapiens OX=9606 GN=GAN PE=1 SV=1;	PF01344.25;PF07707.15;PF13964.6;PF00651.31;PF13418.6;PF13415.6	Kelch_1;BACK;Kelch_6;BTB;Kelch_4;Kelch_3	Kelch motif;BTB And C-terminal Kelch;Kelch motif;BTB/POZ domain;Galactose oxidase, central domain;Galactose oxidase, central domain
ENSSSCG00000002701	MON1B	MON1 homolog B, secretory trafficking associated [Source:VGNC Symbol;Acc:VGNC:90300]	2.391	1.25758	3.93033e-58	7.26149e-57	yes	up	10.51	9.93	10.19	22.43	22.92	20.6	10.21	21.9833	GO:0019085;GO:0006623;GO:0019086;GO:0005737;GO:0005623;GO:003565	BP:early viral transcription;BP:protein targeting to vacuole;BP:late viral transcription;CC:cytoplasm;CC:cell;CC:Mon1-Ccz1 complex;	K20195	MON1	------	------	ENOG410XR29	U:Intracellular trafficking, secretion, and vesicular transport	XP_003126899.1	vacuolar fusion protein MON1 homolog B [Sus scrofa] >XP_005655817.1 vacuolar fusion protein MON1 homolog B [Sus scrofa]	sp|Q7L1V2|MON1B_HUMAN;	Vacuolar fusion protein MON1 homolog B OS=Homo sapiens OX=9606 GN=MON1B PE=1 SV=1;	PF03164.14	Mon1	Trafficking protein Mon1
ENSSSCG00000002712	LDHD	lactate dehydrogenase D [Source:VGNC Symbol;Acc:VGNC:89670]	0.452	-1.14484	2.99712e-16	1.6748e-15	yes	down	9.59	8.41	8.57	4.08	3.47	3.15	8.85667	3.56667	GO:1903457;GO:0055114;GO:0005739;GO:0050660;GO:0008720;GO:0003824;GO:0071949;GO:0004458;GO:001649	BP:lactate catabolic process;BP:oxidation-reduction process;CC:mitochondrion;MF:flavin adenine dinucleotide binding;MF:D-lactate dehydrogenase activity;MF:catalytic activity;MF:FAD binding;MF:D-lactate dehydrogenas;MF:oxidoreductase activity;	K00102	LDHD, dld	map00620	Pyruvate metabolism	COG0277	C:Energy production and conversion	XP_020949443.1	probable D-lactate dehydrogenase, mitochondrial [Sus scrofa]	sp|Q86WU2|LDHD_HUMAN;	Probable D-lactate dehydrogenase, mitochondrial OS=Homo sapiens OX=9606 GN=LDHD PE=1 SV=1;	PF02913.19;PF01565.23	FAD-oxidase_C;FAD_binding_4	FAD linked oxidases, C-terminal domain;FAD binding domain
ENSSSCG00000002716	MLKL	mixed lineage kinase domain like pseudokinase [Source:VGNC Symbol;Acc:VGNC:90254]	5.129	2.35855	6.15097e-155	5.02782e-153	yes	up	4.28	4.64	3.96	18.74	19.8	20.67	4.29333	19.7367	GO:0007257;GO:0006468;GO:0070207;GO:0051607;GO:0016310;GO:0000165;GO:0097527;GO:0070266;GO:0007166;GO:0097528;GO:0005737;GO:0005634;GO:0005886;GO:0016301;GO:0004706;GO:0004672;GO:0019901;GO:0004674;GO:0044877;GO:000552	BP:activation of JUN kinase activity;BP:protein phosphorylation;BP:protein homotrimerization;BP:defense response to virus;BP:phosphorylation;BP:MAPK cascade;BP:necroptotic signaling pathway;BP:necroptotic process;BP:cell surface receptor signaling pathway;BP:execution phase of necroptosis;CC:cytoplasm;CC:nucleus;CC:plasma membrane;MF:kinase activity;MF:JUN kinase kinase kinase activity;MF:protein…	K08849	MLKL	map04668;map05132;map04217	TNF signaling pathway;Salmonella infection;Necroptosis	COG0515	S:Function unknown	XP_003481839.3	mixed lineage kinase domain-like protein [Sus scrofa] >AYC12391.1 mixed lineage kinase domain-like protein [Sus scrofa]	sp|Q8NB16|MLKL_HUMAN;	Mixed lineage kinase domain-like protein OS=Homo sapiens OX=9606 GN=MLKL PE=1 SV=1;	PF07714.17;PF00069.25	Pkinase_Tyr;Pkinase	Protein tyrosine kinase;Protein kinase domain
ENSSSCG00000002718	FA2H	fatty acid 2-hydroxylase [Source:VGNC Symbol;Acc:VGNC:87868]	0.41	-1.28478	1.67266e-43	2.24471e-42	yes	down	27.41	28.24	27.8	9.66	9.79	11.33	27.8167	10.26	GO:0006633;GO:0006631;GO:0032286;GO:0032287;GO:0061436;GO:0044857;GO:0001949;GO:0006682;GO:0042127;GO:0006629;GO:0042634;GO:0030258;GO:0055114;GO:0008610;GO:0006679;GO:0046513;GO:0005783;GO:0005789;GO:0016021;GO:0016020;GO:0016491;GO:0005506;GO:0046872;GO:0020037;GO:008013	BP:fatty acid biosynthetic process;BP:fatty acid metabolic process;BP:central nervous system myelin maintenance;BP:peripheral nervous system myelin maintenance;BP:establishment of skin barrier;BP:plasma membrane raft organization;BP:sebaceous gland cell differentiation;BP:galactosylceramide biosynthetic process;BP:regulation of cell proliferation;BP:lipid metabolic process;BP:regulation of hair c…	K19703	FA2H, SCS7	------	------	COG5274;COG3000	S:Function unknown;	XP_003126916.3	LOW QUALITY PROTEIN: fatty acid 2-hydroxylase [Sus scrofa]	sp|Q7L5A8|FA2H_HUMAN;	Fatty acid 2-hydroxylase OS=Homo sapiens OX=9606 GN=FA2H PE=1 SV=1;	PF04116.13;PF00173.28	FA_hydroxylase;Cyt-b5	Fatty acid hydroxylase superfamily;Cytochrome b5-like Heme/Steroid binding domain
ENSSSCG00000002737	CHST4	carbohydrate sulfotransferase 4 [Source:VGNC Symbol;Acc:VGNC:86680]	0.245	-2.0318	7.00799e-40	8.63176e-39	yes	down	6.17	8.79	7.53	1.91	0.94	1.6	7.49667	1.48333	GO:0005975;GO:0006044;GO:0006477;GO:0006790;GO:0016020;GO:0005802;GO:0000139;GO:0008146;GO:0001517;GO:001674	BP:carbohydrate metabolic process;BP:N-acetylglucosamine metabolic process;BP:protein sulfation;BP:sulfur compound metabolic process;CC:membrane;CC:trans-Golgi network;CC:Golgi membrane;MF:sulfotransferase activity;MF:N-acetylglucosamine 6-O-sulfotransferase activity;MF:transferase activity;	K04746	CHST4	map00533	Glycosaminoglycan biosynthesis - keratan sulfate	ENOG4110V0B;ENOG4110V0B;ENOG4110V0B	D:Cell cycle control, cell division, chromosome partitioning;T:Signal transduction mechanisms;Z:Cytoskeleton	XP_020949478.1	carbohydrate sulfotransferase 4 [Sus scrofa] >XP_020949479.1 carbohydrate sulfotransferase 4 [Sus scrofa] >XP_020949480.1 carbohydrate sulfotransferase 4 [Sus scrofa]	sp|Q8NCG5|CHST4_HUMAN;	Carbohydrate sulfotransferase 4 OS=Homo sapiens OX=9606 GN=CHST4 PE=1 SV=2;	PF00685.27;PF13469.6	Sulfotransfer_1;Sulfotransfer_3	Sulfotransferase domain;Sulfotransferase family
ENSSSCG00000002740	AP1G1	adaptor related protein complex 1 subunit gamma 1 [Source:VGNC Symbol;Acc:VGNC:85378]	2.057	1.04038	6.4714e-129	3.89149e-127	yes	up	37.81	38.43	38	71.92	70.83	71.55	38.08	71.4333	GO:0016192;GO:0090160;GO:0045954;GO:0043323;GO:0035646;GO:0015031;GO:0006886;GO:0005794;GO:0055037;GO:0031410;GO:0005829;GO:0016020;GO:0043231;GO:0030117;GO:0030121;GO:0030136;GO:0019894;GO:0030742;GO:001713	BP:vesicle-mediated transport;BP:Golgi to lysosome transport;BP:positive regulation of natural killer cell mediated cytotoxicity;BP:positive regulation of natural killer cell degranulation;BP:endosome to melanosome transport;BP:protein transport;BP:intracellular protein transport;CC:Golgi apparatus;CC:recycling endosome;CC:cytoplasmic vesicle;CC:cytosol;CC:membrane;CC:intracellular membrane-bound…	K12391	AP1G1	map05170;map04142	Human immunodeficiency virus 1 infection;Lysosome	ENOG410XPKK	U:Intracellular trafficking, secretion, and vesicular transport	XP_008519558.1	PREDICTED: AP-1 complex subunit gamma-1 isoform X1 [Equus przewalskii]	sp|O43747|AP1G1_HUMAN;	AP-1 complex subunit gamma-1 OS=Homo sapiens OX=9606 GN=AP1G1 PE=1 SV=5;	PF01602.20;PF02883.20;PF12717.7	Adaptin_N;Alpha_adaptinC2;Cnd1	Adaptin N terminal region;Adaptin C-terminal domain;non-SMC mitotic condensation complex subunit 1
ENSSSCG00000002754	NQO1	NAD(P)H quinone dehydrogenase 1 [Source:VGNC Symbol;Acc:VGNC:96630]	30.23	4.91791	0	0	yes	up	8.42	9.69	9.71	258.58	248.8	252.15	9.27333	253.177	GO:0043086;GO:0055114;GO:0045454;GO:0006979;GO:0005829;GO:0016491;GO:0003955;GO:0042802;GO:000905	BP:negative regulation of catalytic activity;BP:oxidation-reduction process;BP:cell redox homeostasis;BP:response to oxidative stress;CC:cytosol;MF:oxidoreductase activity;MF:NA;MF:identical protein binding;MF:electron carrier activity;	K00355	NQO1	map05200;map00130;map05418;map05225	Pathways in cancer;Ubiquinone and other terpenoid-quinone biosynthesis;Fluid shear stress and atherosclerosis;Hepatocellular carcinoma	COG2249	S:Function unknown	NP_001153085.1	NAD(P)H dehydrogenase [quinone] 1 [Sus scrofa]	sp|Q5RD31|NQO1_PONAB;	NA;	PF02525.17;PF03358.15	Flavodoxin_2;FMN_red	Flavodoxin-like fold;NADPH-dependent FMN reductase
ENSSSCG00000002767	TSNAXIP1	translin associated factor X interacting protein 1 [Source:VGNC Symbol;Acc:VGNC:94497]	0.314	-1.67137	1.08461e-20	7.28554e-20	yes	down	4.81	4.45	5.59	1.84	1.23	1.77	4.95	1.61333	GO:000573	CC:cytoplasm;	------	------	------	------	ENOG410XQRR	A:RNA processing and modification	XP_003126971.1	translin-associated factor X-interacting protein 1 isoform X1 [Sus scrofa]	sp|Q2TAA8|TXIP1_HUMAN;	Translin-associated factor X-interacting protein 1 OS=Homo sapiens OX=9606 GN=TSNAXIP1 PE=2 SV=1;	PF15739.5	TSNAXIP1_N	Translin-associated factor X-interacting N-terminus
ENSSSCG00000002768	CENPT	centromere protein T [Source:VGNC Symbol;Acc:VGNC:86556]	0.309	-1.69378	5.76634e-30	5.33464e-29	yes	down	16.49	17.33	15.14	5.24	4.19	4.15	16.32	4.52667	GO:0000278;GO:0051276;GO:1903394;GO:0007049;GO:0051301;GO:0051382;GO:0007059;GO:0005654;GO:0016604;GO:0005634;GO:0000778;GO:0005694;GO:0000775;GO:0000776;GO:0000777;GO:0003677;GO:004698	BP:mitotic cell cycle;BP:chromosome organization;BP:protein localization to kinetochore involved in kinetochore assembly;BP:cell cycle;BP:cell division;BP:kinetochore assembly;BP:chromosome segregation;CC:nucleoplasm;CC:nuclear body;CC:nucleus;CC:condensed nuclear chromosome kinetochore;CC:chromosome;CC:chromosome, centromeric region;CC:kinetochore;CC:condensed chromosome kinetochore;MF:DNA bindi…	K11512	CENPT	------	------	ENOG4111ZWH	S:Function unknown	XP_020949769.1	centromere protein T [Sus scrofa]	sp|Q4R5U8|CENPT_MACFA;	Centromere protein T OS=Macaca fascicularis OX=9541 GN=CENPT PE=2 SV=1;	PF16171.5;PF15511.6;PF15630.6	CENP-T_N;CENP-T_C;CENP-S	Centromere kinetochore component CENP-T N-terminus;Centromere kinetochore component CENP-T histone fold;CENP-S protein
ENSSSCG00000002795	CDH11	cadherin 11 [Source:VGNC Symbol;Acc:VGNC:86475]	0.316	-1.66172	1.1376e-60	2.23984e-59	yes	down	11.92	11.78	10.7	3.41	3	3.38	11.4667	3.26333	GO:0034332;GO:0016339;GO:0050804;GO:0007043;GO:0000902;GO:0021957;GO:0098609;GO:0007155;GO:0044331;GO:0007156;GO:0098742;GO:0045202;GO:0005737;GO:0016021;GO:0016020;GO:0016342;GO:0009986;GO:0005913;GO:0005912;GO:0005886;GO:0098685;GO:0098978;GO:0005509;GO:0042803;GO:0008092;GO:004529	BP:adherens junction organization;BP:calcium-dependent cell-cell adhesion via plasma membrane cell adhesion molecules;BP:modulation of synaptic transmission;BP:cell-cell junction assembly;BP:cell morphogenesis;BP:corticospinal tract morphogenesis;BP:cell-cell adhesion;BP:cell adhesion;BP:cell-cell adhesion mediated by cadherin;BP:homophilic cell adhesion via plasma membrane adhesion molecules;BP:…	K06803	CDH11	------	------	ENOG410XQHI	S:Function unknown	NP_001231411.1	cadherin-11 preproprotein [Sus scrofa] >XP_020949021.1 cadherin-11 isoform X1 [Sus scrofa] >XP_020949022.1 cadherin-11 isoform X1 [Sus scrofa] >XP_020949023.1 cadherin-11 isoform X1 [Sus scrofa] >XP_020949024.1 cadherin-11 isoform X1 [Sus scrofa] >XP_020949025.1 cadherin-11 isoform X1 [Sus scrofa]	sp|P55287|CAD11_HUMAN;	Cadherin-11 OS=Homo sapiens OX=9606 GN=CDH11 PE=1 SV=2;	PF00028.17;PF01049.17	Cadherin;Cadherin_C	Cadherin domain;Cadherin cytoplasmic region
ENSSSCG00000002803	CCDC113	coiled-coil domain containing 113 [Source:VGNC Symbol;Acc:VGNC:86247]	0.295	-1.76322	7.16227e-07	2.38894e-06	yes	down	0.99	1.03	0.96	0.26	0.33	0.2	0.993333	0.263333	GO:0060271;GO:0005737;GO:0005856;GO:0034451;GO:0032991;GO:003606	BP:cilium assembly;CC:cytoplasm;CC:cytoskeleton;CC:centriolar satellite;CC:macromolecular complex;CC:ciliary basal body;	------	------	------	------	ENOG410YNS7	S:Function unknown	NP_001231617.1	coiled-coil domain-containing protein 113 [Sus scrofa]	sp|Q3SZX9|CC113_BOVIN;	Coiled-coil domain-containing protein 113 OS=Bos taurus OX=9913 GN=CCDC113 PE=1 SV=1;	PF13870.6	DUF4201	Domain of unknown function
ENSSSCG00000002806	MMP15	matrix metallopeptidase 15 [Source:VGNC Symbol;Acc:VGNC:90270]	0.23	-2.11939	4.75397e-168	4.55657e-166	yes	down	38.21	38.92	37.82	8.06	6.75	8.85	38.3167	7.88667	GO:0030574;GO:0030198;GO:0006508;GO:0035987;GO:0031012;GO:0005887;GO:0016787;GO:0004222;GO:0008270;GO:0008233;GO:0046872;GO:000823	BP:collagen catabolic process;BP:extracellular matrix organization;BP:proteolysis;BP:endodermal cell differentiation;CC:extracellular matrix;CC:integral component of plasma membrane;MF:hydrolase activity;MF:metalloendopeptidase activity;MF:zinc ion binding;MF:peptidase activity;MF:metal ion binding;MF:metallopeptidase activity;	K07995	MMP15	map04928	Parathyroid hormone synthesis, secretion and action	ENOG410XQ5D	A:RNA processing and modification	XP_013853667.2	matrix metalloproteinase-15 isoform X1 [Sus scrofa]	sp|P51511|MMP15_HUMAN;	Matrix metalloproteinase-15 OS=Homo sapiens OX=9606 GN=MMP15 PE=1 SV=1;	PF00413.24;PF00045.19;PF01471.18	Peptidase_M10;Hemopexin;PG_binding_1	Matrixin;Hemopexin;Putative peptidoglycan binding domain
ENSSSCG00000002831	IRX3	iroquois homeobox 3 [Source:VGNC Symbol;Acc:VGNC:89217]	0.395	-1.33862	2.27521e-88	7.4455e-87	yes	down	77.15	73.29	69.49	25.34	22.36	28.03	73.31	25.2433	GO:0030182;GO:0000122;GO:0007498;GO:0048468;GO:0045665;GO:0006355;GO:0006357;GO:0072086;GO:0001656;GO:0072047;GO:0045666;GO:0097009;GO:0005737;GO:0005634;GO:0030424;GO:0043565;GO:0001227;GO:1990837;GO:0003677;GO:000098	BP:neuron differentiation;BP:negative regulation of transcription from RNA polymerase II promoter;BP:mesoderm development;BP:cell development;BP:negative regulation of neuron differentiation;BP:regulation of transcription, DNA-templated;BP:regulation of transcription from RNA polymerase II promoter;BP:specification of loop of Henle identity;BP:metanephros development;BP:proximal/distal pattern fo…	------	------	------	------	ENOG410XPMQ	S:Function unknown	XP_003127029.3	iroquois-class homeodomain protein IRX-3 isoform X2 [Sus scrofa]	sp|P78415|IRX3_HUMAN;	Iroquois-class homeodomain protein IRX-3 OS=Homo sapiens OX=9606 GN=IRX3 PE=2 SV=3;	PF05920.11;PF00046.29;PF09073.10	Homeobox_KN;Homeodomain;BUD22	Homeobox KN domain;Homeodomain;BUD22
ENSSSCG00000002841	N4BP1	NEDD4 binding protein 1 [Source:VGNC Symbol;Acc:VGNC:90553]	2.668	1.41583	4.87706e-93	1.72128e-91	yes	up	14.31	16.29	14.56	35.86	37.69	35.75	15.0533	36.4333	GO:0032435;GO:0034644;GO:0031397;GO:0016605;GO:0005634;GO:000573	BP:negative regulation of proteasomal ubiquitin-dependent protein catabolic process;BP:cellular response to UV;BP:negative regulation of protein ubiquitination;CC:PML body;CC:nucleus;CC:nucleolus;	------	------	------	------	ENOG410ZNK1	S:Function unknown	XP_003127038.2	NEDD4-binding protein 1 [Sus scrofa]	sp|O75113|N4BP1_HUMAN;	NEDD4-binding protein 1 OS=Homo sapiens OX=9606 GN=N4BP1 PE=1 SV=4;	PF11977.8	RNase_Zc3h12a	Zc3h12a-like Ribonuclease NYN domain
ENSSSCG00000002846	DNAJA2	DnaJ heat shock protein family (Hsp40) member A2 [Source:VGNC Symbol;Acc:VGNC:96621]	2.22	1.15065	3.92062e-85	1.21359e-83	yes	up	38	40.47	37.71	76.34	78.12	77.94	38.7267	77.4667	GO:0008284;GO:0006457;GO:0042026;GO:0032781;GO:0009408;GO:0016020;GO:0070062;GO:0005829;GO:0031072;GO:0051087;GO:0051082;GO:0046872;GO:0005524;GO:000167	BP:positive regulation of cell proliferation;BP:protein folding;BP:protein refolding;BP:positive regulation of ATPase activity;BP:response to heat;CC:membrane;CC:extracellular exosome;CC:cytosol;MF:heat shock protein binding;MF:chaperone binding;MF:unfolded protein binding;MF:metal ion binding;MF:ATP binding;MF:ATPase activator activity;	K09503	DNAJA2	map04141	Protein processing in endoplasmic reticulum	COG0484	O:Posttranslational modification, protein turnover, chaperones	XP_003469394.2	dnaJ homolog subfamily A member 2 [Cavia porcellus]	sp|O60884|DNJA2_HUMAN;	DnaJ homolog subfamily A member 2 OS=Homo sapiens OX=9606 GN=DNAJA2 PE=1 SV=1;	PF01556.18;PF00226.31;PF00684.19	DnaJ_C;DnaJ;DnaJ_CXXCXGXG	DnaJ C terminal domain;DnaJ domain;DnaJ central domain
ENSSSCG00000002849	SHCBP1	SHC binding and spindle associated 1 [Source:VGNC Symbol;Acc:VGNC:92839]	0.405	-1.30465	9.82589e-33	9.93214e-32	yes	down	14.59	15.45	13.97	5.85	4.59	5.59	14.67	5.34333	GO:2000177;GO:0008543;GO:004216	BP:regulation of neural precursor cell proliferation;BP:fibroblast growth factor receptor signaling pathway;MF:SH2 domain binding;	------	------	------	------	ENOG410XXTE	S:Function unknown	XP_020949908.1	SHC SH2 domain-binding protein 1 [Sus scrofa]	sp|Q8NEM2|SHCBP_HUMAN;	SHC SH2 domain-binding protein 1 OS=Homo sapiens OX=9606 GN=SHCBP1 PE=1 SV=3;	PF13229.6;PF05048.13;PF12708.7	Beta_helix;NosD;Pectate_lyase_3	Right handed beta helix region;Periplasmic copper-binding protein;Pectate lyase superfamily protein
ENSSSCG00000002852	PLEKHF1	pleckstrin homology and FYVE domain containing 1 [Source:VGNC Symbol;Acc:VGNC:91540]	3.62	1.85604	5.48781e-34	5.76312e-33	yes	up	3.51	4.52	3.77	13.43	12.86	11.96	3.93333	12.75	GO:0007032;GO:0072659;GO:0016050;GO:0010508;GO:2001244;GO:0005764;GO:0005768;GO:0070273;GO:0010314;GO:0035091;GO:0032266;GO:004687	BP:endosome organization;BP:protein localization to plasma membrane;BP:vesicle organization;BP:positive regulation of autophagy;BP:positive regulation of intrinsic apoptotic signaling pathway;CC:lysosome;CC:endosome;MF:phosphatidylinositol-4-phosphate binding;MF:phosphatidylinositol-5-phosphate binding;MF:phosphatidylinositol binding;MF:phosphatidylinositol-3-phosphate binding;MF:metal ion bindin…	------	------	------	------	ENOG410XPJK	S:Function unknown	XP_003127051.1	pleckstrin homology domain-containing family F member 1 [Sus scrofa] >XP_005653317.1 pleckstrin homology domain-containing family F member 1 [Sus scrofa]	sp|Q96S99|PKHF1_HUMAN;	Pleckstrin homology domain-containing family F member 1 OS=Homo sapiens OX=9606 GN=PLEKHF1 PE=1 SV=3;	PF01363.21;PF00169.29;PF16652.5	FYVE;PH;PH_13	FYVE zinc finger;PH domain;Pleckstrin homology domain
ENSSSCG00000002860	PDCD5	programmed cell death 5 [Source:VGNC Symbol;Acc:VGNC:98529]	0.422	-1.24568	1.71434e-42	2.24482e-41	yes	down	252.58	195.33	178	59.19	64.66	93.45	208.637	72.4333	GO:0008285;GO:0006915;GO:0071560;GO:1903638;GO:0090200;GO:0043065;GO:0010628;GO:1903645;GO:0043280;GO:0005634;GO:0005829;GO:0008201;GO:0048487;GO:0010698;GO:000367	BP:negative regulation of cell proliferation;BP:apoptotic process;BP:cellular response to transforming growth factor beta stimulus;BP:positive regulation of protein import into mitochondrial outer membrane;BP:positive regulation of release of cytochrome c from mitochondria;BP:positive regulation of apoptotic process;BP:positive regulation of gene expression;BP:negative regulation of chaperone-med…	K06875	PDCD5, TFAR19	------	------	COG2118	S:Function unknown	XP_010987400.1	PREDICTED: programmed cell death protein 5 [Camelus dromedarius]	sp|Q2HJH9|PDCD5_BOVIN;	Programmed cell death protein 5 OS=Bos taurus OX=9913 GN=PDCD5 PE=2 SV=3;	PF01984.20	dsDNA_bind	Double-stranded DNA-binding domain
ENSSSCG00000002865	GPATCH1	G-patch domain containing 1 [Source:VGNC Symbol;Acc:VGNC:88573]	2.064	1.04521	2.23608e-30	2.09745e-29	yes	up	8.93	9.67	9.4	17.02	16.86	18.43	9.33333	17.4367	GO:0006397;GO:0005634;GO:0071013;GO:0003723;GO:000367	BP:mRNA processing;CC:nucleus;CC:catalytic step 2 spliceosome;MF:RNA binding;MF:nucleic acid binding;	K13123	GPATCH1	------	------	ENOG410Y3I1	S:Function unknown	XP_020949947.1	G patch domain-containing protein 1 isoform X1 [Sus scrofa]	sp|Q24K12|GPTC1_BOVIN;	G patch domain-containing protein 1 OS=Bos taurus OX=9913 GN=GPATCH1 PE=2 SV=1;	PF07713.13;PF01585.23	DUF1604;G-patch	Protein of unknown function;G-patch domain
ENSSSCG00000002866	CEBPA	CCAAT enhancer binding protein alpha [Source:VGNC Symbol;Acc:VGNC:86531]	7.465	2.90007	0.00116279	0.00288968	yes	up	0.08	0.03	0.05	0.51	0.29	0.26	0.0533333	0.353333	GO:0030324;GO:0019221;GO:0030225;GO:0048469;GO:0042593;GO:0010628;GO:0001889;GO:0016032;GO:0032436;GO:0045444;GO:0006091;GO:0007005;GO:2000144;GO:0045736;GO:0007219;GO:0045786;GO:0000122;GO:0071356;GO:0045600;GO:0030851;GO:0006366;GO:0045944;GO:0070102;GO:0045669;GO:0045945;GO:0042127;GO:0008285;GO:0071407;GO:0050872;GO:0050873;GO:0055088;GO:0050729;GO:0045892;GO:0045893;GO:0006360;GO:0001892;GO:…	BP:lung development;BP:cytokine-mediated signaling pathway;BP:macrophage differentiation;BP:cell maturation;BP:glucose homeostasis;BP:positive regulation of gene expression;BP:liver development;BP:viral process;BP:positive regulation of proteasomal ubiquitin-dependent protein catabolic process;BP:fat cell differentiation;BP:generation of precursor metabolites and energy;BP:mitochondrion organizat…	K09055	CEBPA	map05202;map04932;map05200;map05221	Transcriptional misregulation in cancer;Non-alcoholic fatty liver disease (NAFLD);Pathways in cancer;Acute myeloid leukemia	ENOG410YJ8G;ENOG410XX4P	S:Function unknown;	XP_004858973.1	CCAAT/enhancer-binding protein alpha [Heterocephalus glaber]	sp|O02754|CEBPA_BOVIN;	CCAAT/enhancer-binding protein alpha OS=Bos taurus OX=9913 GN=CEBPA PE=3 SV=1;	PF07716.15;PF00170.21	bZIP_2;bZIP_1	Basic region leucine zipper;bZIP transcription factor
ENSSSCG00000002898	LIN37	lin-37 DREAM MuvB core complex component [Source:VGNC Symbol;Acc:VGNC:98071]	2.205	1.14097	1.27664e-25	1.02971e-24	yes	up	18.47	20.47	21.18	46.04	46.99	42.53	20.04	45.1867	GO:0000122;GO:0031523;GO:001705	BP:negative regulation of transcription from RNA polymerase II promoter;CC:Myb complex;CC:transcriptional repressor complex;	K21774	LIN37	map04218	Cellular senescence	ENOG4111QJM	S:Function unknown	XP_013853780.1	protein lin-37 homolog isoform X1 [Sus scrofa]	sp|Q1RMQ5|LIN37_BOVIN;	Protein lin-37 homolog OS=Bos taurus OX=9913 GN=LIN37 PE=2 SV=1;	PF15306.6	LIN37	LIN37
ENSSSCG00000002915	KIRREL2	kirre like nephrin family adhesion molecule 2 [Source:VGNC Symbol;Acc:VGNC:89481]	56.351	5.81637	9.04885e-05	0.000252044	yes	up	0	0	0	0.11	0.33	0.2	0	0.213333	GO:0098609;GO:0001933;GO:0016021;GO:0016020;GO:0005911;GO:0005886;GO:0036057;GO:004280	BP:cell-cell adhesion;BP:negative regulation of protein phosphorylation;CC:integral component of membrane;CC:membrane;CC:cell-cell junction;CC:plasma membrane;CC:slit diaphragm;MF:identical protein binding;	------	------	------	------	ENOG410XPX0	S:Function unknown	XP_013853812.2	kin of IRRE-like protein 2 [Sus scrofa]	sp|Q6UWL6|KIRR2_HUMAN;	Kin of IRRE-like protein 2 OS=Homo sapiens OX=9606 GN=KIRREL2 PE=1 SV=2;	PF13927.6;PF07679.16;PF13895.6;PF00047.25;PF08205.12	Ig_3;I-set;Ig_2;ig;C2-set_2	Immunoglobulin domain;Immunoglobulin I-set domain;Immunoglobulin domain;Immunoglobulin domain;CD80-like C2-set immunoglobulin domain
ENSSSCG00000002931	ZNF565	zinc finger protein 565 [Source:VGNC Symbol;Acc:VGNC:95264]	2.348	1.23116	2.02317e-05	5.98487e-05	yes	up	0.44	0.62	0.53	1.24	1.06	1.05	0.53	1.11667	GO:0006355;GO:0005634;GO:0003676;GO:0003677;GO:0046872;GO:000098	BP:regulation of transcription, DNA-templated;CC:nucleus;MF:nucleic acid binding;MF:DNA binding;MF:metal ion binding;MF:RNA polymerase II transcription factor activity, sequence-specific DNA binding;	K09228	KRAB	map05168	Herpes simplex virus 1 infection	COG5048	S:Function unknown	XP_020952830.1	zinc finger protein 565 isoform X2 [Sus scrofa] >XP_020952831.1 zinc finger protein 565 isoform X2 [Sus scrofa]	sp|Q8N9K5|ZN565_HUMAN;	Zinc finger protein 565 OS=Homo sapiens OX=9606 GN=ZNF565 PE=2 SV=2;	PF13465.6;PF00096.26;PF13894.6;PF01352.27;PF09723.10	zf-H2C2_2;zf-C2H2;zf-C2H2_4;KRAB;Zn-ribbon_8	Zinc-finger double domain;Zinc finger, C2H2 type;C2H2-type zinc finger;KRAB box;Zinc ribbon domain
ENSSSCG00000002944	WDR87	WD repeat domain 87 [Source:NCBI gene (formerly Entrezgene);Acc:100513154]	2.817	1.49421	0.000339617	0.000893501	yes	up	0.09	0.11	0.12	0.24	0.26	0.28	0.106667	0.26	------	------	------	------	------	------	ENOG4111K59	S:Function unknown	XP_020949987.1	WD repeat-containing protein 87 isoform X1 [Sus scrofa]	sp|Q6ZQQ6|WDR87_HUMAN;	WD repeat-containing protein 87 OS=Homo sapiens OX=9606 GN=WDR87 PE=1 SV=3;	PF00400.32	WD40	WD domain, G-beta repeat
ENSSSCG00000002957	GGN	gametogenetin [Source:VGNC Symbol;Acc:VGNC:88436]	2.542	1.34586	0.00585713	0.013275	yes	up	0.35	0.26	0.24	0.49	0.49	0.73	0.283333	0.57	GO:0006302;GO:0007276;GO:003162	BP:double-strand break repair;BP:gamete generation;MF:ubiquitin protein ligase binding;	------	------	------	------	ENOG41115RQ	U:Intracellular trafficking, secretion, and vesicular transport	XP_005664642.2	gametogenetin [Sus scrofa]	sp|Q66HC8|GGN_RAT;	Gametogenetin OS=Rattus norvegicus OX=10116 GN=Ggn PE=1 SV=1;	PF15685.5	GGN	Gametogenetin
ENSSSCG00000003000	ITPKC	inositol-trisphosphate 3-kinase C [Source:VGNC Symbol;Acc:VGNC:89252]	2.991	1.58051	6.28426e-55	1.08762e-53	yes	up	5.2	5.03	5.24	13.55	14.82	13.2	5.15667	13.8567	GO:0016310;GO:0046854;GO:0032958;GO:0005737;GO:0016607;GO:0005634;GO:0008440;GO:0000828;GO:0016301;GO:0016740;GO:0005516;GO:000552	BP:phosphorylation;BP:phosphatidylinositol phosphorylation;BP:inositol phosphate biosynthetic process;CC:cytoplasm;CC:nuclear speck;CC:nucleus;MF:inositol-1,4,5-trisphosphate 3-kinase activity;MF:inositol hexakisphosphate kinase activity;MF:kinase activity;MF:transferase activity;MF:calmodulin binding;MF:ATP binding;	K00911	ITPK	map00562;map04020;map04070	Inositol phosphate metabolism;Calcium signaling pathway;Phosphatidylinositol signaling system	ENOG410Y8AC	I:Lipid transport and metabolism	XP_003127196.2	inositol-trisphosphate 3-kinase C [Sus scrofa]	sp|Q80ZG2|IP3KC_RAT;	Inositol-trisphosphate 3-kinase C OS=Rattus norvegicus OX=10116 GN=Itpkc PE=1 SV=1;	PF03770.16	IPK	Inositol polyphosphate kinase
ENSSSCG00000003015	EXOSC5	exosome component 5 [Source:VGNC Symbol;Acc:VGNC:87841]	0.499	-1.00396	1.54536e-14	8.02075e-14	yes	down	22.47	25.38	27.9	13.66	10.5	11.48	25.25	11.88	GO:0045006;GO:0051607;GO:0006401;GO:0043928;GO:0000178;GO:0005730;GO:0005654;GO:003532	BP:DNA deamination;BP:defense response to virus;BP:RNA catabolic process;BP:exonucleolytic nuclear-transcribed mRNA catabolic process involved in deadenylation-dependent decay;CC:exosom;CC:nucleolus;CC:nucleoplasm;CC:transcriptionally active chromatin;	K12590	RRP46, EXOSC5	map03018	RNA degradation	COG0689	J:Translation, ribosomal structure and biogenesis	EPY77328.1	exosome complex component RRP46 [Camelus ferus]	sp|Q9NQT4|EXOS5_HUMAN;	Exosome complex component RRP46 OS=Homo sapiens OX=9606 GN=EXOSC5 PE=1 SV=1;	PF01138.21;PF03725.15	RNase_PH;RNase_PH_C	3' exoribonuclease family, domain 1;3' exoribonuclease family, domain 2
ENSSSCG00000003024	PRR19	proline rich 19 [Source:VGNC Symbol;Acc:VGNC:91856]	3.089	1.62705	0.011524	0.0249393	yes	up	0.27	0.21	0.13	0.63	0.49	0.48	0.203333	0.533333	------	------	------	------	------	------	ENOG4111583	S:Function unknown	XP_005655935.1	proline-rich protein 19 isoform X1 [Sus scrofa]	sp|Q0P5M0|PRR19_BOVIN;	Proline-rich protein 19 OS=Bos taurus OX=9913 GN=PRR19 PE=2 SV=1;	PF15455.6	Pro-rich_19	Proline-rich 19
ENSSSCG00000003055	XRCC1	X-ray repair cross complementing 1 [Source:VGNC Symbol;Acc:VGNC:98415]	0.499	-1.00295	1.54458e-11	6.89312e-11	yes	down	10.43	10.29	9.72	4.45	3.79	5.28	10.1467	4.50667	GO:1905765;GO:1903518;GO:0021766;GO:1904877;GO:0050882;GO:0006303;GO:0006281;GO:0006284;GO:0010836;GO:0061819;GO:0021587;GO:0000012;GO:0033194;GO:1990414;GO:0000784;GO:0005730;GO:0005634;GO:0005654;GO:0000790;GO:0070522;GO:0019899;GO:1990599;GO:0032356;GO:000368	BP:negative regulation of protection from non-homologous end joining at telomere;BP:positive regulation of single strand break repair;BP:hippocampus development;BP:positive regulation of DNA ligase activity;BP:voluntary musculoskeletal movement;BP:double-strand break repair via nonhomologous end joining;BP:DNA repair;BP:base-excision repair;BP:negative regulation of protein ADP-ribosylation;BP:te…	K10803	XRCC1	map03410	Base excision repair	ENOG410ZE1H	L:Replication, recombination and repair	XP_013844100.1	DNA repair protein XRCC1 isoform X3 [Sus scrofa]	sp|P18887|XRCC1_HUMAN;	DNA repair protein XRCC1 OS=Homo sapiens OX=9606 GN=XRCC1 PE=1 SV=2;	PF01834.16;PF00533.26;PF12738.7	XRCC1_N;BRCT;PTCB-BRCT	XRCC1 N terminal domain;BRCA1 C Terminus;twin BRCT domain
ENSSSCG00000003062	LYPD3	LY6/PLAUR domain containing 3 [Source:VGNC Symbol;Acc:VGNC:89911]	5.874	2.55446	0.0207324	0.0429055	yes	up	0.07	0	0	0.15	0.1	0.11	0.0233333	0.12	GO:0007160;GO:0005615;GO:0016021;GO:0046658;GO:0005576;GO:0005886;GO:004323	BP:cell-matrix adhesion;CC:extracellular space;CC:integral component of membrane;CC:anchored component of plasma membrane;CC:extracellular region;CC:plasma membrane;MF:laminin binding;	------	------	------	------	ENOG41116C6	S:Function unknown	XP_003481923.1	ly6/PLAUR domain-containing protein 3 [Sus scrofa]	sp|O95274|LYPD3_HUMAN;	Ly6/PLAUR domain-containing protein 3 OS=Homo sapiens OX=9606 GN=LYPD3 PE=1 SV=2;	PF00021.21	UPAR_LY6	u-PAR/Ly-6 domain
ENSSSCG00000003069	KCNN4	potassium calcium-activated channel subfamily N member 4 [Source:VGNC Symbol;Acc:VGNC:89381]	0.18	-2.47428	4.48422e-63	9.23348e-62	yes	down	19.89	18.73	18.4	3.3	2.62	3.3	19.0067	3.07333	GO:0030322;GO:0050862;GO:0071805;GO:0006884;GO:0046541;GO:0006813;GO:0006811;GO:0006816;GO:0045332;GO:0050714;GO:0031982;GO:0016021;GO:0016020;GO:0043005;GO:0043025;GO:0005886;GO:0005267;GO:0016286;GO:0019903;GO:0022894;GO:0005516;GO:001526	BP:stabilization of membrane potential;BP:positive regulation of T cell receptor signaling pathway;BP:potassium ion transmembrane transport;BP:cell volume homeostasis;BP:saliva secretion;BP:potassium ion transport;BP:ion transport;BP:calcium ion transport;BP:phospholipid translocation;BP:positive regulation of protein secretion;CC:vesicle;CC:integral component of membrane;CC:membrane;CC:neuron pr…	K04945	KCNN4, KCA3.1	map04974;map04929;map04911;map04970	Protein digestion and absorption;GnRH secretion;Insulin secretion;Salivary secretion	ENOG410XT9D	S:Function unknown	XP_004767748.1	PREDICTED: intermediate conductance calcium-activated potassium channel protein 4 isoform X1 [Mustela putorius furo]	sp|O15554|KCNN4_HUMAN;	Intermediate conductance calcium-activated potassium channel protein 4 OS=Homo sapiens OX=9606 GN=KCNN4 PE=1 SV=1;	PF03530.14;PF02888.16;PF07885.16	SK_channel;CaMBD;Ion_trans_2	Calcium-activated SK potassium channel;Calmodulin binding domain;Ion channel
ENSSSCG00000003077		-	7.366	2.88098	3.2861e-07	1.12406e-06	yes	up	0.19	0.21	0.45	1.27	1.08	1.22	0.283333	1.19	GO:0006355;GO:0046872;GO:000367	BP:regulation of transcription, DNA-templated;MF:metal ion binding;MF:nucleic acid binding;	K09228	KRAB	map05168	Herpes simplex virus 1 infection	COG5048	S:Function unknown	XP_020953206.1	LOW QUALITY PROTEIN: zinc finger protein 112 [Sus scrofa]	sp|Q9UJU3|ZN112_HUMAN;	Zinc finger protein 112 OS=Homo sapiens OX=9606 GN=ZNF112 PE=1 SV=2;	PF13465.6;PF00096.26;PF13894.6;PF12171.8	zf-H2C2_2;zf-C2H2;zf-C2H2_4;zf-C2H2_jaz	Zinc-finger double domain;Zinc finger, C2H2 type;C2H2-type zinc finger;Zinc-finger double-stranded RNA-binding
ENSSSCG00000003105	SLC1A5	solute carrier family 1 member 5 [Source:VGNC Symbol;Acc:VGNC:92967]	2.303	1.20352	5.9397e-195	8.18639e-193	yes	up	138.07	137.01	130.96	287.05	263.3	281.91	135.347	277.42	GO:0070207;GO:0006868;GO:0055085;GO:0042470;GO:0016021;GO:0016020;GO:0005886;GO:0046872;GO:0015293;GO:001518	BP:protein homotrimerization;BP:glutamine transport;BP:transmembrane transport;CC:melanosome;CC:integral component of membrane;CC:membrane;CC:plasma membrane;MF:metal ion binding;MF:symporter activity;MF:L-glutamine transmembrane transporter activity;	K05616	SLC1A5	map05230;map04974	Central carbon metabolism in cancer;Protein digestion and absorption	COG1301	C:Energy production and conversion	XP_003127286.3	neutral amino acid transporter B(0) isoform X1 [Sus scrofa]	sp|Q95JC7|AAAT_BOVIN;	Neutral amino acid transporter;	PF00375.18	SDF	Sodiu
ENSSSCG00000003120	NAPA	NSF attachment protein alpha [Source:VGNC Symbol;Acc:VGNC:90578]	2.127	1.08873	1.12514e-61	2.26251e-60	yes	up	38.31	40.42	42.64	83.55	80.31	81.26	40.4567	81.7067	GO:0010807;GO:1904262;GO:0034198;GO:0035249;GO:0045176;GO:0006886;GO:0030182;GO:0016082;GO:0061462;GO:0042149;GO:0016192;GO:0007015;GO:0007420;GO:0015031;GO:0035494;GO:0015629;GO:0070044;GO:0016020;GO:0031941;GO:0030027;GO:0098871;GO:0140007;GO:0098978;GO:0003779;GO:0051015;GO:001990	BP:regulation of synaptic vesicle priming;BP:negative regulation of TORC1 signaling;BP:cellular response to amino acid starvation;BP:synaptic transmission, glutamatergic;BP:apical protein localization;BP:intracellular protein transport;BP:neuron differentiation;BP:synaptic vesicle priming;BP:protein localization to lysosome;BP:cellular response to glucose starvation;BP:vesicle-mediated transport;…	K15296	NAPA, SNAPA, SEC17	map04721	Synaptic vesicle cycle	ENOG41100KB	S:Function unknown	XP_020950299.1	kaptin isoform X2 [Sus scrofa]	sp|Q9Y664|KPTN_HUMAN;	KICSTOR complex protein kaptin OS=Homo sapiens OX=9606 GN=KPTN PE=1 SV=2;	PF14938.6;PF13424.6	SNAP;TPR_12	Soluble NSF attachment protein, SNAP;Tetratricopeptide repeat
ENSSSCG00000003121	KPTN	kaptin, actin binding protein [Source:VGNC Symbol;Acc:VGNC:89568]	0.412	-1.28065	1.29772e-12	6.16284e-12	yes	down	8.1	7.32	8.09	2.83	2.67	3.22	7.83667	2.90667	GO:0007015;GO:0061462;GO:1904262;GO:0034198;GO:0042149;GO:0031941;GO:0015629;GO:0030027;GO:0140007;GO:0098871;GO:0051015;GO:000377	BP:actin filament organization;BP:protein localization to lysosome;BP:negative regulation of TORC1 signaling;BP:cellular response to amino acid starvation;BP:cellular response to glucose starvation;CC:filamentous actin;CC:actin cytoskeleton;CC:lamellipodium;CC:KICSTOR complex;CC:postsynaptic actin cytoskeleton;MF:actin filament binding;MF:actin binding;	K23295	KPTN	------	------	ENOG41100KB	S:Function unknown	TKC53797.1	hypothetical protein EI555_018546, partial [Monodon monoceros]	sp|Q9Y664|KPTN_HUMAN;	KICSTOR complex protein kaptin OS=Homo sapiens OX=9606 GN=KPTN PE=1 SV=2;	------	------	------
ENSSSCG00000003128	LIG1	DNA ligase 1 [Source:VGNC Symbol;Acc:VGNC:89720]	0.349	-1.52026	1.18659e-68	2.70595e-67	yes	down	24.53	26.17	23.69	8.17	7.06	7.67	24.7967	7.63333	GO:0006310;GO:0006974;GO:0006284;GO:0006281;GO:0071897;GO:0051103;GO:0006260;GO:0043231;GO:0005654;GO:0000166;GO:0003910;GO:0003677;GO:0016874;GO:0005524;GO:000390	BP:DNA recombination;BP:cellular response to DNA damage stimulus;BP:base-excision repair;BP:DNA repair;BP:DNA biosynthetic process;BP:DNA ligation involved in DNA repair;BP:DNA replication;CC:intracellular membrane-bounded organelle;CC:nucleoplasm;MF:nucleotide binding;MF:DNA ligas;MF:DNA binding;MF:ligase activity;MF:ATP binding;MF:DNA ligase activity;	K10747	LIG1	map03430;map03420;map03410;map03030	Mismatch repair;Nucleotide excision repair;Base excision repair;DNA replication	COG1793	L:Replication, recombination and repair	XP_020950308.1	DNA ligase 1 [Sus scrofa]	sp|P18858|DNLI1_HUMAN;	DNA ligase 1 OS=Homo sapiens OX=9606 GN=LIG1 PE=1 SV=1;	PF01068.21;PF04675.14;PF04679.15	DNA_ligase_A_M;DNA_ligase_A_N;DNA_ligase_A_C	ATP dependent DNA ligase domain;DNA ligase N terminus;ATP dependent DNA ligase C terminal region
ENSSSCG00000003144	DHDH	BCL2 associated X, apoptosis regulator [Source:NCBI gene (formerly Entrezgene);Acc:396633]	3.511	1.81172	6.97731e-301	2.8031e-298	yes	up	334.17	319.14	329.47	982.02	1019.74	934.21	327.593	978.657	GO:0042843;GO:0097192;GO:0042981;GO:0043065;GO:0006879;GO:0006915;GO:0008053;GO:0055085;GO:0055114;GO:0008630;GO:0001836;GO:0005623;GO:0016021;GO:0016020;GO:0005741;GO:0016491;GO:0015267;GO:0042803;GO:0047115;GO:0008199;GO:0047837;GO:004698	BP:D-xylose catabolic process;BP:extrinsic apoptotic signaling pathway in absence of ligand;BP:regulation of apoptotic process;BP:positive regulation of apoptotic process;BP:cellular iron ion homeostasis;BP:apoptotic process;BP:mitochondrial fusion;BP:transmembrane transport;BP:oxidation-reduction process;BP:intrinsic apoptotic signaling pathway in response to DNA damage;BP:release of cytochrome …	K00078	DHDH	map00040;map00980	Pentose and glucuronate interconversions;Metabolism of xenobiotics by cytochrome P450	COG0673	S:Function unknown	EPY89140.1	trans-1,2-dihydrobenzene-1,2-diol dehydrogenase [Camelus ferus]	sp|Q9TV69|DHDH_PIG;	Trans-1,2-dihydrobenzene-1,2-diol dehydrogenase OS=Sus scrofa OX=9823 GN=DHDH PE=1 SV=1;	PF00452.19;PF01408.22	Bcl-2;GFO_IDH_MocA	Apoptosis regulator proteins, Bcl-2 family;Oxidoreductase family, NAD-binding Rossmann fold
ENSSSCG00000003149	TULP2	TUB like protein 2 [Source:VGNC Symbol;Acc:VGNC:94590]	4.78	2.25689	5.24345e-12	2.4101e-11	yes	up	0.49	0.35	0.42	1.9	1.48	1.83	0.42	1.73667	GO:0061512;GO:0005576;GO:0005929;GO:004487	BP:protein localization to cilium;CC:extracellular region;CC:cilium;MF:macromolecular complex binding;	------	------	------	------	ENOG410XQFT	S:Function unknown	XP_020950365.1	tubby-related protein 2 isoform X1 [Sus scrofa]	sp|O00295|TULP2_HUMAN;	Tubby-related protein 2 OS=Homo sapiens OX=9606 GN=TULP2 PE=2 SV=2;	PF01167.18;PF16322.5	Tub;Tub_N	Tub family;Tubby N-terminal
ENSSSCG00000003153	FTL	ferritin light chain [Source:NCBI gene (formerly Entrezgene);Acc:397035]	3.84	1.94121	0	0	yes	up	1441.47	1489.04	1530.43	5129.92	5279.78	4925.54	1486.98	5111.75	GO:0006879;GO:0006826;GO:0005623;GO:0046872;GO:000819	BP:cellular iron ion homeostasis;BP:iron ion transport;CC:cell;MF:metal ion binding;MF:ferric iron binding;	K13625	FTL	map04978;map04217;map04216	Mineral absorption;Necroptosis;Ferroptosis	COG1528;ENOG4111Q1M	U:Intracellular trafficking, secretion, and vesicular transport;P:Inorganic ion transport and metabolism	VCX39883.1	unnamed protein product [Gulo gulo]	sp|Q53VB8|FRIL_CANLF;	Ferritin light chain OS=Canis lupus familiaris OX=9615 GN=FTL PE=2 SV=3;	PF00210.24	Ferritin	Ferritin-like domain
ENSSSCG00000003155	PPP1R15A	protein phosphatase 1 regulatory subunit 15A [Source:VGNC Symbol;Acc:VGNC:91725]	4.254	2.0887	6.44843e-210	1.00628e-207	yes	up	62.7	61.1	61.88	234.35	257.41	215.98	61.8933	235.913	GO:0070972;GO:0032515;GO:1902310;GO:0032516;GO:0035308;GO:1903917;GO:0036496;GO:0034976;GO:0005737;GO:0005794;GO:0005783;GO:0016020;GO:0000164;GO:0005739;GO:0019888;GO:0019901;GO:000815	BP:protein localization to endoplasmic reticulum;BP:negative regulation of phosphoprotein phosphatase activity;BP:positive regulation of peptidyl-serine dephosphorylation;BP:positive regulation of phosphoprotein phosphatase activity;BP:negative regulation of protein dephosphorylation;BP:positive regulation of endoplasmic reticulum stress-induced eIF2 alpha dephosphorylation;BP:regulation of trans…	K14019	PPP1R15A, GADD34	map04141	Protein processing in endoplasmic reticulum	ENOG410Y1YJ	T:Signal transduction mechanisms	XP_005664746.2	protein phosphatase 1 regulatory subunit 15A [Sus scrofa] >XP_003127323.2 protein phosphatase 1 regulatory subunit 15A [Sus scrofa]	sp|Q2KI51|PR15A_BOVIN;	Protein phosphatase 1 regulatory subunit 15A OS=Bos taurus OX=9913 GN=PPP1R15A PE=2 SV=2;	PF10488.9	PP1c_bdg	Phosphatase-1 catalytic subunit binding region
ENSSSCG00000003168	ALDH16A1	aldehyde dehydrogenase 16 family member A1 [Source:VGNC Symbol;Acc:VGNC:96905]	0.431	-1.21591	2.24059e-10	9.40153e-10	yes	down	3.71	4.04	4.79	2.01	1.5	1.35	4.18	1.62	GO:0055114;GO:0016620;GO:001649	BP:oxidation-reduction process;MF:oxidoreductase activity, acting on the aldehyde or oxo group of donors, NAD or NADP as acceptor;MF:oxidoreductase activity;	------	------	------	------	COG1012	C:Energy production and conversion	XP_005664792.3	aldehyde dehydrogenase family 16 member A1 isoform X10 [Sus scrofa]	sp|A6QR56|A16A1_BOVIN;	Aldehyde dehydrogenase family 16 member A1 OS=Bos taurus OX=9913 GN=ALDH16A1 PE=2 SV=1;	PF00171.22	Aldedh	Aldehyde dehydrogenase family
ENSSSCG00000003170	SLC17A7	solute carrier family 17 member 7 [Source:VGNC Symbol;Acc:VGNC:92955]	6.346	2.66581	2.03222e-11	9.00096e-11	yes	up	0.29	0.19	0.31	1.57	1.69	1.33	0.263333	1.53	GO:0042137;GO:0007616;GO:0007268;GO:0035249;GO:0051938;GO:0050803;GO:0098700;GO:0060079;GO:0055085;GO:0097401;GO:0008021;GO:0016020;GO:0045202;GO:0030285;GO:0030054;GO:0044300;GO:0016021;GO:0048786;GO:0060076;GO:0030672;GO:0098794;GO:0005326;GO:0008068;GO:0015319;GO:0005313;GO:0015321;GO:002285	BP:sequestering of neurotransmitter;BP:long-term memory;BP:chemical synaptic transmission;BP:synaptic transmission, glutamatergic;BP:L-glutamate import;BP:regulation of synapse structure or activity;BP:neurotransmitter loading into synaptic vesicle;BP:excitatory postsynaptic potential;BP:transmembrane transport;BP:synaptic vesicle lumen acidification;CC:synaptic vesicle;CC:membrane;CC:synapse;CC:…	K12302	SLC17A6_7_8	map04724;map04723;map04721;map05033	Glutamatergic synapse;Retrograde endocannabinoid signaling;Synaptic vesicle cycle;Nicotine addiction	ENOG410XPWC	G:Carbohydrate transport and metabolism	XP_026935997.1	vesicular glutamate transporter 1 [Lagenorhynchus obliquidens]	sp|A4FV52|VGLU1_BOVIN;	Vesicular glutamate transporter 1 OS=Bos taurus OX=9913 GN=SLC17A7 PE=2 SV=1;	PF07690.16	MFS_1	Major Facilitator Superfamily
ENSSSCG00000003211	NR1H2	nuclear receptor subfamily 1 group H member 2 [Source:VGNC Symbol;Acc:VGNC:90870]	2.162	1.11255	3.23412e-67	7.1423e-66	yes	up	35.86	37.71	36.9	72.12	70.88	69.94	36.8233	70.98	GO:0090340;GO:0090187;GO:0051006;GO:1903573;GO:0010867;GO:0030522;GO:0000122;GO:0032376;GO:0090108;GO:0006357;GO:0032270;GO:0045723;GO:0048550;GO:0006629;GO:0055088;GO:0045892;GO:0045893;GO:0042632;GO:0044255;GO:0045861;GO:0010875;GO:0036151;GO:0032369;GO:0120163;GO:0010887;GO:0006355;GO:0010884;GO:0045944;GO:0005737;GO:0005634;GO:0008270;GO:0003677;GO:0043565;GO:0034191;GO:0046872;GO:0004879;GO:…	BP:positive regulation of secretion of lysosomal enzymes;BP:positive regulation of pancreatic juice secretion;BP:positive regulation of lipoprotein lipase activity;BP:negative regulation of response to endoplasmic reticulum stress;BP:positive regulation of triglyceride biosynthetic process;BP:intracellular receptor signaling pathway;BP:negative regulation of transcription from RNA polymerase II p…	K08535	NR1H2, LXRB	map04931	Insulin resistance	ENOG410XRZC	K:Transcription	XP_005664839.1	oxysterols receptor LXR-beta isoform X1 [Sus scrofa] >XP_013854146.1 oxysterols receptor LXR-beta isoform X1 [Sus scrofa] >XP_020950450.1 oxysterols receptor LXR-beta isoform X1 [Sus scrofa]	sp|Q5BIS6|NR1H2_BOVIN;	Oxysterols receptor LXR-beta OS=Bos taurus OX=9913 GN=NR1H2 PE=2 SV=2;	PF00104.30;PF00105.18	Hormone_recep;zf-C4	Ligand-binding domain of nuclear hormone receptor;Zinc finger, C4 type
ENSSSCG00000003214	KCNC3	potassium voltage-gated channel subfamily C member 3 [Source:VGNC Symbol;Acc:VGNC:89334]	3.382	1.75769	0.00779713	0.0173023	yes	up	0.17	0.07	0.16	0.42	0.5	0.29	0.133333	0.403333	GO:0071805;GO:0006813;GO:0006811;GO:0051260;GO:0051262;GO:0055085;GO:0034765;GO:0016021;GO:0016020;GO:0008076;GO:0005886;GO:0005267;GO:0005249;GO:0005244;GO:000521	BP:potassium ion transmembrane transport;BP:potassium ion transport;BP:ion transport;BP:protein homooligomerization;BP:protein tetramerization;BP:transmembrane transport;BP:regulation of ion transmembrane transport;CC:integral component of membrane;CC:membrane;CC:voltage-gated potassium channel complex;CC:plasma membrane;MF:potassium channel activity;MF:voltage-gated potassium channel activity;MF…	K04889	KCNC3, KV3.3	map05017	Spinocerebellar ataxia	COG1226	P:Inorganic ion transport and metabolism	XP_009193308.2	LOW QUALITY PROTEIN: potassium voltage-gated channel subfamily C member 3 [Papio anubis]	sp|Q63959|KCNC3_MOUSE;	Potassium voltage-gated channel subfamily C member 3 OS=Mus musculus OX=10090 GN=Kcnc3 PE=1 SV=2;	PF00520.31;PF02214.22;PF07885.16;PF11404.8	Ion_trans;BTB_2;Ion_trans_2;Potassium_chann	Ion transport protein;BTB/POZ domain;Ion channel;Potassium voltage-gated channel
ENSSSCG00000003216	POLD1	DNA polymerase delta 1, catalytic subunit [Source:VGNC Symbol;Acc:VGNC:91627]	0.436	-1.19782	1.23886e-45	1.74049e-44	yes	down	24.42	24.53	24.15	9.35	8.43	10.92	24.3667	9.56667	GO:0006297;GO:0090305;GO:0006260;GO:0006261;GO:0006287;GO:0045004;GO:0071897;GO:0005829;GO:0016235;GO:0005634;GO:0005654;GO:0043625;GO:0019899;GO:0003676;GO:0003677;GO:0003887;GO:0008408;GO:0000166;GO:0016740;GO:0046872;GO:0016779;GO:0051539;GO:0051536;GO:000829	BP:nucleotide-excision repair, DNA gap filling;BP:nucleic acid phosphodiester bond hydrolysis;BP:DNA replication;BP:DNA-dependent DNA replication;BP:base-excision repair, gap-filling;BP:DNA replication proofreading;BP:DNA biosynthetic process;CC:cytosol;CC:aggresome;CC:nucleus;CC:nucleoplasm;CC:delta DNA polymerase complex;MF:enzyme binding;MF:nucleic acid binding;MF:DNA binding;MF:DNA-directed D…	K02327	POLD1	map03430;map03420;map03410;map03030;map03440	Mismatch repair;Nucleotide excision repair;Base excision repair;DNA replication;Homologous recombination	COG0417	L:Replication, recombination and repair	XP_003127412.2	DNA polymerase delta catalytic subunit isoform X2 [Sus scrofa] >XP_020950454.1 DNA polymerase delta catalytic subunit isoform X2 [Sus scrofa]	sp|P28340|DPOD1_HUMAN;	DNA polymerase delta catalytic subunit OS=Homo sapiens OX=9606 GN=POLD1 PE=1 SV=2;	PF00136.21;PF03104.19;PF14260.6	DNA_pol_B;DNA_pol_B_exo1;zf-C4pol	DNA polymerase family B;DNA polymerase family B, exonuclease domain;C4-type zinc-finger of DNA polymerase delta
ENSSSCG00000003235		cytoplasmic tRNA 2-thiolation protein 1 [Source:NCBI gene (formerly Entrezgene);Acc:100516084]	0.4	-1.32108	0.00529725	0.0120903	yes	down	0.38	0.5	0.4	0.16	0.14	0.16	0.426667	0.153333	GO:0032447;GO:0034227;GO:0002143;GO:0002098;GO:0005737;GO:0005829;GO:0002144;GO:0016779;GO:000004	BP:protein urmylation;BP:tRNA thio-modification;BP:tRNA wobble position uridine thiolation;BP:tRNA wobble uridine modification;CC:cytoplasm;CC:cytosol;CC:cytosolic tRNA wobble base thiouridylase complex;MF:nucleotidyltransferase activity;MF:tRNA binding;	K14168	CTU1, NCS6	map04122	Sulfur relay system	COG0037	S:Function unknown	XP_020950518.1	LOW QUALITY PROTEIN: cytoplasmic tRNA 2-thiolation protein 1 [Sus scrofa]	sp|Q0VC66|CTU1_BOVIN;	Cytoplasmic tRNA 2-thiolation protein 1 OS=Bos taurus OX=9913 GN=CTU1 PE=2 SV=1;	PF01171.20;PF16503.5	ATP_bind_3;zn-ribbon_14	PP-loop family;Zinc-ribbon
ENSSSCG00000003278		leukocyte immunoglobulin-like receptor subfamily B member 3-like [Source:NCBI gene (formerly Entrezgene);Acc:100511639]	2.559	1.35579	0.015755	0.0332982	yes	up	0.58	0.21	0.21	1.09	0.71	1.05	0.333333	0.95	GO:0016021;GO:001602	CC:integral component of membrane;CC:membrane;	------	------	------	------	ENOG4110R51	U:Intracellular trafficking, secretion, and vesicular transport	NP_001230802.1	leukocyte immunoglobulin-like receptor subfamily B member 3-like isoform 2 precursor [Sus scrofa]	sp|O75022|LIRB3_HUMAN;	Leukocyte immunoglobulin-like receptor subfamily B member 3 OS=Homo sapiens OX=9606 GN=LILRB3 PE=1 SV=3;	PF13895.6;PF13927.6;PF00047.25	Ig_2;Ig_3;ig	Immunoglobulin domain;Immunoglobulin domain;Immunoglobulin domain
ENSSSCG00000003286		NLR family pyrin domain containing 7 [Source:NCBI gene (formerly Entrezgene);Acc:100516741]	7.032	2.8139	0.000327213	0.000861826	yes	up	0.03	0.09	0.1	0.58	0.43	0.4	0.0733333	0.47	GO:0032731;GO:000552	BP:positive regulation of interleukin-1 beta production;MF:ATP binding;	K20864	NLRP7, NALP7	map04621	NOD-like receptor signaling pathway	ENOG410ZI5C	S:Function unknown	XP_020950638.1	NACHT, LRR and PYD domains-containing protein 7 [Sus scrofa]	sp|Q8WX94|NALP7_HUMAN;	NACHT, LRR and PYD domains-containing protein 7 OS=Homo sapiens OX=9606 GN=NLRP7 PE=1 SV=1;	PF05729.12;PF17776.1;PF17779.1;PF13191.6	NACHT;NLRC4_HD2;NOD2_WH;AAA_16	NACHT domain;NLRC4 helical domain HD2;NOD2 winged helix domain;AAA ATPase domain
ENSSSCG00000003289	ISOC2	isochorismatase domain containing 2 [Source:VGNC Symbol;Acc:VGNC:89228]	0.424	-1.23746	4.69525e-15	2.49243e-14	yes	down	16.01	12	14.12	3.93	3.74	4.45	14.0433	4.04	GO:0031648;GO:0005737;GO:0005634;GO:000382	BP:protein destabilization;CC:cytoplasm;CC:nucleus;MF:catalytic activity;	------	------	------	------	ENOG4111I3F	Q:Secondary metabolites biosynthesis, transport and catabolism	XP_020950699.1	isochorismatase domain-containing protein 2 isoform X1 [Sus scrofa]	sp|Q32KX0|ISOC2_BOVIN;	Isochorismatase domain-containing protein 2 OS=Bos taurus OX=9913 GN=ISOC2 PE=2 SV=1;	PF00857.20	Isochorismatase	Isochorismatase family
ENSSSCG00000003318	GALP	galanin like peptide [Source:VGNC Symbol;Acc:VGNC:88338]	9.834	3.29785	0.00203228	0.00489708	yes	up	0	0.04	0.03	0.09	0.12	0.34	0.0233333	0.183333	GO:0007218;GO:0007165;GO:0042595;GO:0050829;GO:0061844;GO:0005634;GO:0005576;GO:0005179;GO:000370	BP:neuropeptide signaling pathway;BP:signal transduction;BP:behavioral response to starvation;BP:defense response to Gram-negative bacterium;BP:antimicrobial humoral immune response mediated by antimicrobial peptide;CC:nucleus;CC:extracellular region;MF:hormone activity;MF:transcription factor activity, sequence-specific DNA binding;	------	------	------	------	ENOG4111D06	O:Posttranslational modification, protein turnover, chaperones	NP_998990.1;	;Flags: Precursor >AAF19722.1 galanin-like peptide precursor [Sus scrofa]	sp|Q9TT95|GALP_PIG;	Galanin-like peptide OS=Sus scrofa OX=9823 GN=GALP PE=1 SV=1;	PF01296.18	Galanin	Galanin
ENSSSCG00000003338	PUSL1	pseudouridine synthase like 1 [Source:VGNC Symbol;Acc:VGNC:98229]	0.418	-1.25963	3.84697e-29	3.48386e-28	yes	down	19.17	19.27	16.52	5.2	4.37	6.15	18.32	5.24	GO:0008033;GO:0031119;GO:0009451;GO:0001522;GO:0043231;GO:0106029;GO:0016853;GO:0009982;GO:000372	BP:tRNA processing;BP:tRNA pseudouridine synthesis;BP:RNA modification;BP:pseudouridine synthesis;CC:intracellular membrane-bounded organelle;MF:tRNA pseudouridine synthase activity;MF:isomerase activity;MF:pseudouridine synthase activity;MF:RNA binding;	------	------	------	------	COG0101	U:Intracellular trafficking, secretion, and vesicular transport	XP_005653396.1	tRNA pseudouridine synthase-like 1 isoform X1 [Sus scrofa]	sp|Q8N0Z8|PUSL1_HUMAN;	tRNA pseudouridine synthase-like 1 OS=Homo sapiens OX=9606 GN=PUSL1 PE=1 SV=1;	PF01416.20	PseudoU_synth_1	tRNA pseudouridine synthase
ENSSSCG00000003351	MMP23B	matrix metallopeptidase 23 [Source:VGNC Symbol;Acc:VGNC:98502]	0.269	-1.89428	0.00593565	0.0134385	yes	down	1.57	1.13	1.06	0.48	0	0.41	1.25333	0.296667	GO:0000003;GO:0030574;GO:0030198;GO:0006508;GO:0016021;GO:0031012;GO:0005615;GO:0016787;GO:0004222;GO:0008270;GO:0008233;GO:0046872;GO:000823	BP:reproduction;BP:collagen catabolic process;BP:extracellular matrix organization;BP:proteolysis;CC:integral component of membrane;CC:extracellular matrix;CC:extracellular space;MF:hydrolase activity;MF:metalloendopeptidase activity;MF:zinc ion binding;MF:peptidase activity;MF:metal ion binding;MF:metallopeptidase activity;	K08001	MMP23	------	------	ENOG410XQ5D	S:Function unknown	XP_003127551.2	matrix metalloproteinase-23 isoform X1 [Sus scrofa]	sp|Q2TBM7|MMP23_BOVIN;	Matrix metalloproteinase-23 OS=Bos taurus OX=9913 GN=MMP23 PE=2 SV=1;	PF00413.24;PF01549.24;PF13895.6;PF13927.6	Peptidase_M10;ShK;Ig_2;Ig_3	Matrixin;ShK domain-like;Immunoglobulin domain;Immunoglobulin domain
ENSSSCG00000003362	CEP104	centrosomal protein 104 [Source:VGNC Symbol;Acc:VGNC:86557]	2.134	1.09363	3.16532e-86	9.94468e-85	yes	up	17.16	18.26	16.9	34.42	33.53	34.59	17.44	34.18	GO:000592	CC:cilium;	K16458	CEP104	------	------	ENOG410XPYD	S:Function unknown	XP_020950884.1	centrosomal protein of 104 kDa isoform X2 [Sus scrofa]	sp|O60308|CE104_HUMAN;	Centrosomal protein of 104 kDa OS=Homo sapiens OX=9606 GN=CEP104 PE=1 SV=1;	------	------	------
ENSSSCG00000003379	KLHL21	kelch like family member 21 [Source:VGNC Symbol;Acc:VGNC:89520]	5.149	2.36433	0	0	yes	up	15.56	14.75	13.68	68.88	68.2	67.67	14.6633	68.25	GO:0016567;GO:0051301;GO:0035853;GO:0032465;GO:0007049;GO:0005737;GO:0005827;GO:0031463;GO:0097602;GO:000484	BP:protein ubiquitination;BP:cell division;BP:chromosome passenger complex localization to spindle midzone;BP:regulation of cytokinesis;BP:cell cycle;CC:cytoplasm;CC:polar microtubule;CC:Cul3-RING ubiquitin ligase complex;MF:cullin family protein binding;MF:ubiquitin-protein transferase activity;	K10458	KLHL21	------	------	ENOG410XNX8	S:Function unknown	XP_005656066.2	kelch-like protein 21 [Sus scrofa]	sp|Q08DS0|KLH21_BOVIN;	Kelch-like protein 21 OS=Bos taurus OX=9913 GN=KLHL21 PE=2 SV=1;	PF01344.25;PF13964.6;PF00651.31;PF07707.15;PF07646.15;PF13415.6;PF13418.6	Kelch_1;Kelch_6;BTB;BACK;Kelch_2;Kelch_3;Kelch_4	Kelch motif;Kelch motif;BTB/POZ domain;BTB And C-terminal Kelch;Kelch motif;Galactose oxidase, central domain;Galactose oxidase, central domain
ENSSSCG00000003386	TNFRSF9	TNF receptor superfamily member 9 [Source:VGNC Symbol;Acc:VGNC:94268]	17.36	4.1177	0.00977206	0.0213709	yes	up	0.03	0	0	0.3	0.15	0.14	0.01	0.196667	GO:0042127;GO:0008285;GO:0006915;GO:0009897;GO:0016021;GO:0016020;GO:0005886;GO:003802	BP:regulation of cell proliferation;BP:negative regulation of cell proliferation;BP:apoptotic process;CC:external side of plasma membrane;CC:integral component of membrane;CC:membrane;CC:plasma membrane;MF:signaling receptor activity;	K05146	TNFRSF9, CD137	map04060	Cytokine-cytokine receptor interaction	ENOG41129F9	U:Intracellular trafficking, secretion, and vesicular transport	XP_005665023.1	tumor necrosis factor receptor superfamily member 9 isoform X1 [Sus scrofa]	sp|Q07011|TNR9_HUMAN;	Tumor necrosis factor receptor superfamily member 9 OS=Homo sapiens OX=9606 GN=TNFRSF9 PE=1 SV=1;	PF00020.18	TNFR_c6	TNFR/NGFR cysteine-rich region
ENSSSCG00000003395	PIK3CD	phosphatidylinositol-4,5-bisphosphate 3-kinase catalytic subunit delta [Source:VGNC Symbol;Acc:VGNC:91442]	5.605	2.48679	7.22542e-39	8.67878e-38	yes	up	0.5	0.59	0.58	4.52	4.49	4.89	0.556667	4.63333	GO:0016310;GO:0010628;GO:0046854;GO:0016477;GO:0033031;GO:0030335;GO:0036092;GO:0014065;GO:0048015;GO:0005737;GO:0005942;GO:0016020;GO:0005886;GO:0035004;GO:0035005;GO:0000166;GO:0052812;GO:0016740;GO:0005524;GO:0046934;GO:0016303;GO:0016301;GO:005274	BP:phosphorylation;BP:positive regulation of gene expression;BP:phosphatidylinositol phosphorylation;BP:cell migration;BP:positive regulation of neutrophil apoptotic process;BP:positive regulation of cell migration;BP:phosphatidylinositol-3-phosphate biosynthetic process;BP:phosphatidylinositol 3-kinase signaling;BP:phosphatidylinositol-mediated signaling;CC:cytoplasm;CC:phosphatidylinositol 3-ki…	K00922	PIK3CA_B_D	map04933;map04360;map04620;map04625;map04929;map04550;map04725;map05226;map05221;map05230;map05231;map05235;map05142;map04650;map05146;map04015;map04014;map04664;map04012;map04810;map05135;map05131;map05225;map05224;map05220;map05223;map05222;map04666;map04662;map04660;map00562;map04668;map04068;map01522;map05418;map04670;map04062;map04066;map04973;map04722;map04150;map04151;map04152;map05166;map…	AGE-RAGE signaling pathway in diabetic complications;Axon guidance;Toll-like receptor signaling pathway;C-type lectin receptor signaling pathway;GnRH secretion;Signaling pathways regulating pluripotency of stem cells;Cholinergic synapse;Gastric cancer;Acute myeloid leukemia;Central carbon metabolism in cancer;Choline metabolism in cancer;PD-L1 expression and PD-1 checkpoint pathway in cancer;Chag…	COG5032	S:Function unknown	XP_003127588.1	phosphatidylinositol 4,5-bisphosphate 3-kinase catalytic subunit delta isoform isoform X1 [Sus scrofa] >XP_005665034.1 phosphatidylinositol 4,5-bisphosphate 3-kinase catalytic subunit delta isoform isoform X1 [Sus scrofa] >XP_005665035.1 phosphatidylinositol 4,5-bisphosphate 3-kinase catalytic subunit delta isoform isoform X1 [Sus scrofa] >XP_020950950.1 phosphatidylinositol 4,5-bisphosphate 3-ki…	sp|O00329|PK3CD_HUMAN;	Phosphatidylinositol 4,5-bisphosphate 3-kinase catalytic subunit delta isoform OS=Homo sapiens OX=9606 GN=PIK3CD PE=1 SV=2;	PF00454.27;PF00613.20;PF02192.16;PF00794.18;PF00792.24	PI3_PI4_kinase;PI3Ka;PI3K_p85B;PI3K_rbd;PI3K_C2	Phosphatidylinositol 3- and 4-kinase;Phosphoinositide 3-kinase family, accessory domain;PI3-kinase family, p85-binding domain;PI3-kinase family, ras-binding domain;Phosphoinositide 3-kinase C2
ENSSSCG00000003398	UBE4B	ubiquitination factor E4B [Source:VGNC Symbol;Acc:VGNC:94657]	2.166	1.11521	3.92245e-151	3.04789e-149	yes	up	43.34	44.71	43.92	86.29	84.82	86.75	43.99	85.9533	GO:0008626;GO:0016567;GO:0009411;GO:0043161;GO:0031175;GO:0000209;GO:0006513;GO:0051865;GO:0006511;GO:0030433;GO:0044257;GO:0003222;GO:0034976;GO:0005737;GO:0005634;GO:0000151;GO:0034450;GO:0019899;GO:0061630;GO:0004842;GO:000552	BP:granzyme-mediated apoptotic signaling pathway;BP:protein ubiquitination;BP:response to UV;BP:proteasome-mediated ubiquitin-dependent protein catabolic process;BP:neuron projection development;BP:protein polyubiquitination;BP:protein monoubiquitination;BP:protein autoubiquitination;BP:ubiquitin-dependent protein catabolic process;BP:ER-associated ubiquitin-dependent protein catabolic process;BP…	K10597	UBE4B, UFD2	map04120;map04141	Ubiquitin mediated proteolysis;Protein processing in endoplasmic reticulum	COG5113	I:Lipid transport and metabolism	XP_020950969.1	ubiquitin conjugation factor E4 B isoform X1 [Sus scrofa]	sp|O95155|UBE4B_HUMAN;	Ubiquitin conjugation factor E4 B OS=Homo sapiens OX=9606 GN=UBE4B PE=1 SV=1;	PF10408.9;PF04564.15	Ufd2P_core;U-box	Ubiquitin elongating factor core;U-box domain
ENSSSCG00000003401	KIF1B	kinesin family member 1B [Source:VGNC Symbol;Acc:VGNC:89460]	2.237	1.16185	1.1592e-153	9.23548e-152	yes	up	31.3	33.97	31.27	68.8	67.44	69.76	32.18	68.6667	GO:0007270;GO:0007274;GO:0047497;GO:0030705;GO:0008089;GO:0016192;GO:0007018;GO:1904115;GO:0030425;GO:0030424;GO:0045202;GO:0005871;GO:0005875;GO:0005737;GO:0031410;GO:0005739;GO:0043005;GO:0005874;GO:0030659;GO:0016887;GO:0000166;GO:0003774;GO:0003777;GO:0008017;GO:0008574;GO:000552	BP:neuron-neuron synaptic transmission;BP:neuromuscular synaptic transmission;BP:mitochondrion transport along microtubule;BP:cytoskeleton-dependent intracellular transport;BP:anterograde axonal transport;BP:vesicle-mediated transport;BP:microtubule-based movement;CC:axon cytoplasm;CC:dendrite;CC:axon;CC:synapse;CC:kinesin complex;CC:microtubule associated complex;CC:cytoplasm;CC:cytoplasmic vesi…	K10392	KIF1	------	------	COG5059	O:Posttranslational modification, protein turnover, chaperones	XP_020950972.1	kinesin-like protein KIF1B isoform X1 [Sus scrofa] >XP_020950973.1 kinesin-like protein KIF1B isoform X1 [Sus scrofa]	sp|Q60575|KIF1B_MOUSE;	Kinesin-like protein KIF1B OS=Mus musculus OX=10090 GN=Kif1b PE=1 SV=2;	PF00225.23;PF16183.5;PF12473.8;PF16796.5;PF12423.8;PF00169.29;PF00498.26;PF16697.5	Kinesin;Kinesin_assoc;DUF3694;Microtub_bd;KIF1B;PH;FHA;Yop-YscD_cpl	Kinesin motor domain;Kinesin-associated;Kinesin protein;Microtubule binding;Kinesin protein 1B;PH domain;FHA domain;Inner membrane component of T3SS, cytoplasmic domain
ENSSSCG00000003402	PGD	phosphogluconate dehydrogenase [Source:VGNC Symbol;Acc:VGNC:91348]	3.106	1.63488	3.99772e-283	1.37245e-280	yes	up	94.24	90.18	91.61	264.46	251.49	256.84	92.01	257.597	GO:0019322;GO:0019521;GO:0006098;GO:0009051;GO:0055114;GO:0050661;GO:0004616;GO:001649	BP:pentose biosynthetic process;BP:D-gluconate metabolic process;BP:pentose-phosphate shunt;BP:pentose-phosphate shunt, oxidative branch;BP:oxidation-reduction process;MF:NADP binding;MF:phosphogluconate dehydrogenas;MF:oxidoreductase activity;	K00033	PGD, gnd, gntZ	map00480;map00030	Glutathione metabolism;Pentose phosphate pathway	COG0362	G:Carbohydrate transport and metabolism	XP_003127605.2	LOW QUALITY PROTEIN: 6-phosphogluconate dehydrogenase, decarboxylating [Sus scrofa]	sp|P52209|6PGD_HUMAN;	6-phosphogluconate dehydrogenase, decarboxylating OS=Homo sapiens OX=9606 GN=PGD PE=1 SV=3;	PF00393.19;PF03446.15	6PGD;NAD_binding_2	6-phosphogluconate dehydrogenase, C-terminal domain;NAD binding domain of 6-phosphogluconate dehydrogenase
ENSSSCG00000003414	ANGPTL7	angiopoietin like 7 [Source:VGNC Symbol;Acc:VGNC:85309]	0.374	-1.42048	0.00433241	0.0100177	yes	down	1.15	0.7	1.11	0.3	0.42	0.29	0.986667	0.336667	GO:1903053;GO:1901346;GO:0001525;GO:0005615;GO:0062023;GO:0005576;GO:0005102;GO:004280	BP:regulation of extracellular matrix organization;BP:negative regulation of vasculature development involved in avascular cornea development in camera-type eye;BP:angiogenesis;CC:extracellular space;CC:collagen-containing extracellular matrix;CC:extracellular region;MF:receptor binding;MF:identical protein binding;	------	------	------	------	ENOG410ZYS4;ENOG410ZYS4;ENOG410ZYS4;ENOG410ZYS4;ENOG410ZYS4	B:Chromatin structure and dynamics;D:Cell cycle control, cell division, chromosome partitioning;L:Replication, recombination and repair;T:Signal transduction mechanisms;U:Intracellular trafficking, secretion, and vesicular transport	NP_001136300.1	angiopoietin-related protein 7 precursor [Sus scrofa] >ACJ64500.1 angiopoietin-like protein 7 [Sus scrofa]	sp|Q5EA66|ANGL7_BOVIN;	Angiopoietin-related protein 7 OS=Bos taurus OX=9913 GN=ANGPTL7 PE=2 SV=1;	PF00147.18	Fibrinogen_C	Fibrinogen beta and gamma chains, C-terminal globular domain
ENSSSCG00000003433	PLOD1	procollagen-lysine,2-oxoglutarate 5-dioxygenase 1 [Source:VGNC Symbol;Acc:VGNC:91566]	3.745	1.90515	1.9556e-229	3.8869e-227	yes	up	25.91	28.78	28.13	93.75	94.34	91.07	27.6067	93.0533	GO:0046947;GO:0001666;GO:0017185;GO:0030199;GO:0032963;GO:0008544;GO:0055114;GO:1902494;GO:0016020;GO:0005789;GO:0031418;GO:0051213;GO:0016705;GO:0046872;GO:0005506;GO:0008475;GO:001649	BP:hydroxylysine biosynthetic process;BP:response to hypoxia;BP:peptidyl-lysine hydroxylation;BP:collagen fibril organization;BP:collagen metabolic process;BP:epidermis development;BP:oxidation-reduction process;CC:catalytic complex;CC:membrane;CC:endoplasmic reticulum membrane;MF:L-ascorbic acid binding;MF:dioxygenase activity;MF:oxidoreductase activity, acting on paired donors, with incorporati…	K00473	PLOD1	map00310	Lysine degradation	ENOG410Y4QU	O:Posttranslational modification, protein turnover, chaperones	XP_003127625.1	procollagen-lysine,2-oxoglutarate 5-dioxygenase 1 [Sus scrofa]	sp|O77588|PLOD1_BOVIN;	Procollagen-lysine,2-oxoglutarate 5-dioxygenase 1 OS=Bos taurus OX=9913 GN=PLOD1 PE=2 SV=2;	PF03171.20;PF13640.6	2OG-FeII_Oxy;2OG-FeII_Oxy_3	2OG-F;2OG-F
ENSSSCG00000003439	DHRS3	dehydrogenase/reductase 3 [Source:VGNC Symbol;Acc:VGNC:87282]	6.528	2.70671	6.01816e-05	0.000170931	yes	up	0.2	0.11	0.15	0.85	0.74	0.95	0.153333	0.846667	GO:0003151;GO:0060411;GO:0048385;GO:0060349;GO:0060021;GO:0042572;GO:0055114;GO:0030278;GO:0001523;GO:0048387;GO:0005811;GO:0016021;GO:0016020;GO:0016616;GO:000474	BP:outflow tract morphogenesis;BP:cardiac septum morphogenesis;BP:regulation of retinoic acid receptor signaling pathway;BP:bone morphogenesis;BP:palate development;BP:retinol metabolic process;BP:oxidation-reduction process;BP:regulation of ossification;BP:retinoid metabolic process;BP:negative regulation of retinoic acid receptor signaling pathway;CC:lipid particle;CC:integral component of memb…	K11146	DHRS3	map00830	Retinol metabolism	COG1028	U:Intracellular trafficking, secretion, and vesicular transport	XP_020951041.1	short-chain dehydrogenase/reductase 3 [Sus scrofa]	sp|O75911|DHRS3_HUMAN;	Short-chain dehydrogenase/reductase 3 OS=Homo sapiens OX=9606 GN=DHRS3 PE=1 SV=2;	PF00106.25;PF13561.6;PF08659.10;PF02719.15	adh_short;adh_short_C2;KR;Polysacc_synt_2	short chain dehydrogenase;Enoyl;KR domain;Polysaccharide biosynthesis protein
ENSSSCG00000003455	FHAD1	forkhead associated phosphopeptide binding domain 1 [Source:VGNC Symbol;Acc:VGNC:88125]	0.347	-1.5259	9.24037e-17	5.26643e-16	yes	down	5.05	3.9	4.16	1.32	1.35	1.36	4.37	1.34333	------	------	------	------	------	------	ENOG4110M3I	S:Function unknown	XP_020953256.1	forkhead-associated domain-containing protein 1 [Sus scrofa]	sp|B1AJZ9|FHAD1_HUMAN;	Forkhead-associated domain-containing protein 1 OS=Homo sapiens OX=9606 GN=FHAD1 PE=2 SV=2;	PF00498.26;PF16697.5	FHA;Yop-YscD_cpl	FHA domain;Inner membrane component of T3SS, cytoplasmic domain
ENSSSCG00000003478	CROCC	ciliary rootlet coiled-coil, rootletin [Source:VGNC Symbol;Acc:VGNC:97946]	0.462	-1.11258	2.789e-09	1.09416e-08	yes	down	2.31	2.28	2.19	1	0.91	1.1	2.26	1.00333	GO:0008104;GO:0010457;GO:0051656;GO:0010669;GO:0045724;GO:0007098;GO:0032053;GO:1903566;GO:0033365;GO:0045494;GO:0015629;GO:0005813;GO:0005814;GO:0035253;GO:0005886;GO:0097729;GO:0005829;GO:0120219;GO:0001917;GO:0005200;GO:0019894;GO:0005198;GO:000377	BP:protein localization;BP:centriole-centriole cohesion;BP:establishment of organelle localization;BP:epithelial structure maintenance;BP:positive regulation of cilium assembly;BP:centrosome cycle;BP:ciliary basal body organization;BP:positive regulation of protein localization to cilium;BP:protein localization to organelle;BP:photoreceptor cell maintenance;CC:actin cytoskeleton;CC:centrosome;CC:…	K16469	CROCC	------	------	ENOG410XPG3	S:Function unknown	XP_003127691.2	LOW QUALITY PROTEIN: rootletin [Sus scrofa]	sp|Q8CJ40|CROCC_MOUSE;	Rootletin OS=Mus musculus OX=10090 GN=Crocc PE=1 SV=2;	PF15035.6	Rootletin	Ciliary rootlet component, centrosome cohesion
ENSSSCG00000003488	UBR4	ubiquitin protein ligase E3 component n-recognin 4 [Source:VGNC Symbol;Acc:VGNC:94670]	2.548	1.34914	2.88371e-223	5.28642e-221	yes	up	42.19	45.01	42.32	103.68	90.53	99.8	43.1733	98.0033	GO:0016567;GO:0006511;GO:0005813;GO:0005829;GO:0005654;GO:0061630;GO:0008270;GO:0046872;GO:000484	BP:protein ubiquitination;BP:ubiquitin-dependent protein catabolic process;CC:centrosome;CC:cytosol;CC:nucleoplasm;MF:ubiquitin protein ligase activity;MF:zinc ion binding;MF:metal ion binding;MF:ubiquitin-protein transferase activity;	K10691	UBR4, ZUBR1	map05165;map05203	Human papillomavirus infection;Viral carcinogenesis	ENOG410XPP8	O:Posttranslational modification, protein turnover, chaperones	XP_020951123.1	LOW QUALITY PROTEIN: E3 ubiquitin-protein ligase UBR4 [Sus scrofa]	sp|Q5T4S7|UBR4_HUMAN;	E3 ubiquitin-protein ligase UBR4 OS=Homo sapiens OX=9606 GN=UBR4 PE=1 SV=1;	PF13764.6;PF02207.20	E3_UbLigase_R4;zf-UBR	E3 ubiquitin-protein ligase UBR4;Putative zinc finger in N-recognin
ENSSSCG00000003492	SLC66A1	solute carrier family 66 member 1 [Source:VGNC Symbol;Acc:VGNC:93150]	11.291	3.49709	1.27357e-207	1.90853e-205	yes	up	3.38	4	3.37	37.33	35.01	36.51	3.58333	36.2833	GO:1903401;GO:0015819;GO:1903826;GO:0080144;GO:1990822;GO:0015809;GO:0043231;GO:0016021;GO:0016020;GO:0005765;GO:0031301;GO:0015189;GO:0015174;GO:001518	BP:L-lysine transmembrane transport;BP:lysine transport;BP:arginine transmembrane transport;BP:amino acid homeostasis;BP:basic amino acid transmembrane transport;BP:arginine transport;CC:intracellular membrane-bounded organelle;CC:integral component of membrane;CC:membrane;CC:lysosomal membrane;CC:integral component of organelle membrane;MF:L-lysine transmembrane transporter activity;MF:basic ami…	K23678	PQLC2, SLC66A1, LAAT1	------	------	ENOG4111FM2	C:Energy production and conversion	XP_010955755.1	PREDICTED: lysosomal amino acid transporter 1 homolog isoform X2 [Camelus bactrianus]	sp|Q8C4N4|LAAT1_MOUSE;	Lysosomal amino acid transporter 1 homolog OS=Mus musculus OX=10090 GN=Pqlc2 PE=2 SV=1;	PF04193.14	PQ-loop	PQ loop repeat
ENSSSCG00000003506	PINK1	PTEN induced kinase 1 [Source:VGNC Symbol;Acc:VGNC:98195]	2.07	1.0494	1.23067e-13	6.13939e-13	yes	up	3.99	3.56	3.88	7.48	7.06	6.67	3.81	7.07	GO:1903298;GO:0033138;GO:1903751;GO:0099074;GO:0090200;GO:0090141;GO:0050821;GO:1903852;GO:0002082;GO:0016239;GO:0035556;GO:0042981;GO:0043254;GO:0007005;GO:0010310;GO:0098779;GO:0016567;GO:0071456;GO:1902958;GO:1903202;GO:0031396;GO:0045727;GO:0016242;GO:0036289;GO:0006468;GO:0033605;GO:0033603;GO:2000377;GO:0043523;GO:1903384;GO:1900407;GO:0072656;GO:0072655;GO:0097237;GO:0022904;GO:0034599;GO:…	BP:negative regulation of hypoxia-induced intrinsic apoptotic signaling pathway;BP:positive regulation of peptidyl-serine phosphorylation;BP:negative regulation of intrinsic apoptotic signaling pathway in response to hydrogen peroxide;BP:mitochondrion to lysosome transport;BP:positive regulation of release of cytochrome c from mitochondria;BP:positive regulation of mitochondrial fission;BP:protei…	K05688	PINK1	map05012;map04137	Parkinson disease;Mitophagy - animal	ENOG410YE6P	T:Signal transduction mechanisms	XP_020951137.1	serine/threonine-protein kinase PINK1, mitochondrial [Sus scrofa]	sp|Q9BXM7|PINK1_HUMAN;	Serine/threonine-protein kinase PINK1, mitochondrial OS=Homo sapiens OX=9606 GN=PINK1 PE=1 SV=1;	PF00069.25;PF07714.17;PF14531.6	Pkinase;Pkinase_Tyr;Kinase-like	Protein kinase domain;Protein tyrosine kinase;Kinase-like
ENSSSCG00000003541	STPG1	sperm tail PG-rich repeat containing 1 [Source:VGNC Symbol;Acc:VGNC:93570]	0.281	-1.82909	3.68885e-12	1.71137e-11	yes	down	4.05	4.96	4.14	0.8	0.88	1.54	4.38333	1.07333	GO:1902110;GO:0006915;GO:0043065;GO:0005737;GO:0005634;GO:000573	BP:positive regulation of mitochondrial membrane permeability involved in apoptotic process;BP:apoptotic process;BP:positive regulation of apoptotic process;CC:cytoplasm;CC:nucleus;CC:mitochondrion;	------	------	------	------	ENOG4111MU0	S:Function unknown	XP_020951208.1	O(6)-methylguanine-induced apoptosis 2 isoform X5 [Sus scrofa]	sp|A6QQ60|STPG1_BOVIN;	;	PF07004.12	SHIPPO-rpt	Sperm-tail PG-rich repeat
ENSSSCG00000003569	SLC9A1	solute carrier family 9 member A1 [Source:NCBI gene (formerly Entrezgene);Acc:397458]	2.251	1.1705	4.4527e-118	2.31614e-116	yes	up	28.81	29.84	29.38	62.23	57.36	59.84	29.3433	59.81	GO:0098719;GO:1902600;GO:0098735;GO:0070886;GO:0051453;GO:0071805;GO:0010447;GO:0006885;GO:0006883;GO:0035994;GO:0055007;GO:0006812;GO:0006811;GO:1903281;GO:0006814;GO:0071872;GO:0055085;GO:0051259;GO:0010613;GO:0036376;GO:0086092;GO:0045944;GO:0010882;GO:0098656;GO:0071468;GO:0005783;GO:0005789;GO:0090533;GO:0005737;GO:0016021;GO:0016020;GO:0005654;GO:0016324;GO:0005887;GO:0005886;GO:0045121;GO:…	BP:sodium ion import across plasma membrane;BP:hydrogen ion transmembrane transport;BP:positive regulation of the force of heart contraction;BP:positive regulation of calcineurin-NFAT signaling cascade;BP:regulation of intracellular pH;BP:potassium ion transmembrane transport;BP:response to acidic pH;BP:regulation of pH;BP:cellular sodium ion homeostasis;BP:response to muscle stretch;BP:cardiac m…	K05742	SLC9A1, NHE1	map04371;map04810;map05205;map04260;map04261;map04024;map04972;map04970;map04971;map04976;map04919	Apelin signaling pathway;Regulation of actin cytoskeleton;Proteoglycans in cancer;Cardiac muscle contraction;Adrenergic signaling in cardiomyocytes;cAMP signaling pathway;Pancreatic secretion;Salivary secretion;Gastric acid secretion;Bile secretion;Thyroid hormone signaling pathway	COG0025	K:Transcription	NP_001007104.1	sodium/hydrogen exchanger 1 [Sus scrofa] >AAB20633.1 Na(+)-H+ exchanger [Sus scrofa]	sp|P48762|SL9A1_PIG;	Sodium/hydrogen exchanger 1 OS=Sus scrofa OX=9823 GN=SLC9A1 PE=2 SV=1;	PF00999.21;PF16644.5	Na_H_Exchanger;NEXCaM_BD	Sodium/hydrogen exchanger family;Regulatory region of Na+/H+ exchanger NHE binds to calmodulin
ENSSSCG00000003572	SYTL1	synaptotagmin like 1 [Source:VGNC Symbol;Acc:VGNC:93690]	0.491	-1.02618	4.81424e-05	0.000138024	yes	down	5.04	4.14	4.28	1.7	1.57	2.67	4.48667	1.98	GO:0006886;GO:0006887;GO:0016020;GO:0005623;GO:0070382;GO:0005886;GO:001713	BP:intracellular protein transport;BP:exocytosis;CC:membrane;CC:cell;CC:exocytic vesicle;CC:plasma membrane;MF:Rab GTPase binding;	K17598	SYTL	------	------	ENOG41107B6	S:Function unknown	XP_005656135.1	synaptotagmin-like protein 1 isoform X2 [Sus scrofa]	sp|Q8IYJ3|SYTL1_HUMAN;	Synaptotagmin-like protein 1 OS=Homo sapiens OX=9606 GN=SYTL1 PE=1 SV=1;	PF00168.30;PF02318.16	C2;FYVE_2	C2 domain;FYVE-type zinc finger
ENSSSCG00000003573	MAP3K6	mitogen-activated protein kinase kinase kinase 6 [Source:VGNC Symbol;Acc:VGNC:89986]	0.465	-1.10505	6.16833e-10	2.51447e-09	yes	down	3.17	3.3	3.12	1.33	1.24	1.44	3.19667	1.33667	GO:0000186;GO:0006468;GO:0000165;GO:0016301;GO:0000287;GO:0000166;GO:0004674;GO:0004672;GO:0004709;GO:000552	BP:activation of MAPKK activity;BP:protein phosphorylation;BP:MAPK cascade;MF:kinase activity;MF:magnesium ion binding;MF:nucleotide binding;MF:protein serine/threonine kinase activity;MF:protein kinase activity;MF:MAP kinase kinase kinase activity;MF:ATP binding;	K04425	MAP3K6, ASK2	map04010	MAPK signaling pathway	ENOG410XQGS	T:Signal transduction mechanisms	XP_013844250.1	mitogen-activated protein kinase kinase kinase 6 [Sus scrofa]	sp|O95382|M3K6_HUMAN;	Mitogen-activated protein kinase kinase kinase 6 OS=Homo sapiens OX=9606 GN=MAP3K6 PE=1 SV=3;	PF13281.6;PF00069.25;PF07714.17	DUF4071;Pkinase;Pkinase_Tyr	Domain of unknown function;Protein kinase domain;Protein tyrosine kinase
ENSSSCG00000003576	GPR3	G protein-coupled receptor 3 [Source:VGNC Symbol;Acc:VGNC:88628]	4.838	2.27442	0.00260327	0.00619549	yes	up	0.14	0.11	0.1	0.55	0.5	0.46	0.116667	0.503333	GO:0008285;GO:0040020;GO:0120162;GO:0019222;GO:0007204;GO:1900194;GO:0007199;GO:0007189;GO:1904145;GO:0007165;GO:0045786;GO:0007186;GO:0005737;GO:0016021;GO:0016020;GO:0031965;GO:0005886;GO:000493	BP:negative regulation of cell proliferation;BP:regulation of meiotic nuclear division;BP:positive regulation of cold-induced thermogenesis;BP:regulation of metabolic process;BP:positive regulation of cytosolic calcium ion concentration;BP:negative regulation of oocyte maturation;BP:G-protein coupled receptor signaling pathway coupled to cGMP nucleotide second messenger;BP:adenylate cyclase-activ…	K04311	GPR3	------	------	ENOG410XRW9	U:Intracellular trafficking, secretion, and vesicular transport	NP_001244154.1	G-protein coupled receptor 3 [Sus scrofa] >ADY76655.1 G protein-coupled receptor 3 [Sus scrofa] >ADY76656.1 G protein-coupled receptor 3 [Sus scrofa]	sp|P46089|GPR3_HUMAN;	G-protein coupled receptor 3 OS=Homo sapiens OX=9606 GN=GPR3 PE=1 SV=1;	PF00001.21;PF13853.6	7tm_1;7tm_4	7 transmembrane receptor;Olfactory receptor
ENSSSCG00000003584	THEMIS2	thymocyte selection associated family member 2 [Source:VGNC Symbol;Acc:VGNC:93954]	10.216	3.3527	7.13619e-09	2.72433e-08	yes	up	0.07	0.04	0.04	0.74	0.6	0.8	0.05	0.713333	GO:0050852;GO:0005737;GO:000563	BP:T cell receptor signaling pathway;CC:cytoplasm;CC:nucleus;	------	------	------	------	ENOG4110SKT	T:Signal transduction mechanisms	XP_005653435.1	protein THEMIS2 [Sus scrofa]	sp|Q5TEJ8|THMS2_HUMAN;	Protein THEMIS2 OS=Homo sapiens OX=9606 GN=THEMIS2 PE=1 SV=1;	PF12736.7	CABIT	Cell-cycle sustaining, positive selection,
ENSSSCG00000003586	EPB41	erythrocyte membrane protein band 4.1 [Source:VGNC Symbol;Acc:VGNC:87722]	4.141	2.04996	0	0	yes	up	44.5	44.46	41.3	164.5	169.86	167.06	43.42	167.14	GO:1904478;GO:0051301;GO:0032092;GO:0007049;GO:0008360;GO:0051924;GO:0030866;GO:1904778;GO:0072686;GO:0030054;GO:0005856;GO:0016604;GO:0045171;GO:0005634;GO:0016020;GO:0099738;GO:0016323;GO:0005938;GO:0005886;GO:0032991;GO:0030863;GO:0005829;GO:0008022;GO:0005545;GO:0005198;GO:0003779;GO:0047485;GO:0008092;GO:0051219;GO:000551	BP:regulation of intestinal absorption;BP:cell division;BP:positive regulation of protein binding;BP:cell cycle;BP:regulation of cell shape;BP:regulation of calcium ion transport;BP:cortical actin cytoskeleton organization;BP:positive regulation of protein localization to cell cortex;CC:mitotic spindle;CC:cell junction;CC:cytoskeleton;CC:nuclear body;CC:intercellular bridge;CC:nucleus;CC:membrane…	K06107	EPB41, 4.1R	------	------	ENOG410XS0M	Z:Cytoskeleton	XP_013851284.2	protein 4.1 isoform X2 [Sus scrofa]	sp|Q6Q7P4|41_CANLF;	Protein 4.1 OS=Canis lupus familiaris OX=9615 GN=EPB41 PE=2 SV=1;	PF05902.13;PF09380.10;PF04382.13;PF08736.11;PF00373.18;PF09379.10	4_1_CTD;FERM_C;SAB;FA;FERM_M;FERM_N	4.1 protein C-terminal domain;FERM C-terminal PH-like domain;SAB domain;FERM adjacent;FERM central domain;FERM N-terminal domain
ENSSSCG00000003592	SDC3	syndecan 3 [Source:VGNC Symbol;Acc:VGNC:92656]	0.492	-1.02222	2.21746e-09	8.75393e-09	yes	down	3.4	3.55	3.47	1.51	1.19	1.92	3.47333	1.54	GO:0001523;GO:0050900;GO:0016477;GO:0006027;GO:0006024;GO:0043202;GO:0005796;GO:0016021;GO:0016020;GO:0044393;GO:0062023;GO:0005886;GO:0009986;GO:004280	BP:retinoid metabolic process;BP:leukocyte migration;BP:cell migration;BP:glycosaminoglycan catabolic process;BP:glycosaminoglycan biosynthetic process;CC:lysosomal lumen;CC:Golgi lumen;CC:integral component of membrane;CC:membrane;CC:microspike;CC:collagen-containing extracellular matrix;CC:plasma membrane;CC:cell surface;MF:identical protein binding;	K16337	SDC3	map04514	Cell adhesion molecules (CAMs)	ENOG410Y2QY	U:Intracellular trafficking, secretion, and vesicular transport	XP_020953260.1	syndecan-3 [Sus scrofa]	sp|O75056|SDC3_HUMAN;	Syndecan-3 OS=Homo sapiens OX=9606 GN=SDC3 PE=1 SV=2;	PF01034.20	Syndecan	Syndecan domain
ENSSSCG00000003621		zinc finger and SCAN domain containing 20 [Source:VGNC Symbol;Acc:VGNC:95327]	2.205	1.14074	1.30974e-46	1.89943e-45	yes	up	3.58	3.73	3.78	7.45	7.31	7.48	3.69667	7.41333	GO:0005976;GO:0006357;GO:0005634;GO:0003700;GO:0003676;GO:0046872;GO:0004339;GO:000098	BP:polysaccharide metabolic process;BP:regulation of transcription from RNA polymerase II promoter;CC:nucleus;MF:transcription factor activity, sequence-specific DNA binding;MF:nucleic acid binding;MF:metal ion binding;MF:glucan 1,4-alpha-glucosidase activity;MF:RNA polymerase II transcription factor activity, sequence-specific DNA binding;	K09230	SCAN	------	------	COG5048	S:Function unknown	XP_003127824.1	zinc finger and SCAN domain-containing protein 20 isoform X3 [Sus scrofa] >XP_020951516.1 zinc finger and SCAN domain-containing protein 20 isoform X3 [Sus scrofa]	sp|P17040|ZSC20_HUMAN;	Zinc finger and SCAN domain-containing protein 20 OS=Homo sapiens OX=9606 GN=ZSCAN20 PE=1 SV=3;	PF00096.26;PF13465.6;PF02023.17;PF13837.6;PF13894.6;PF00249.31	zf-C2H2;zf-H2C2_2;SCAN;Myb_DNA-bind_4;zf-C2H2_4;Myb_DNA-binding	Zinc finger, C2H2 type;Zinc-finger double domain;SCAN domain;Myb/SANT-like DNA-binding domain;C2H2-type zinc finger;Myb-like DNA-binding domain
ENSSSCG00000003628	CLSPN	claspin [Source:VGNC Symbol;Acc:VGNC:86783]	0.307	-1.70588	1.69689e-91	5.82559e-90	yes	down	16.74	16.1	16.19	4.33	4.51	4.65	16.3433	4.49667	GO:0033314;GO:0018105;GO:0000077;GO:0000076;GO:0032147;GO:0007095;GO:0005794;GO:0005634;GO:0005654;GO:0000217;GO:001099	BP:mitotic DNA replication checkpoint;BP:peptidyl-serine phosphorylation;BP:DNA damage checkpoint;BP:DNA replication checkpoint;BP:activation of protein kinase activity;BP:mitotic G2 DNA damage checkpoint;CC:Golgi apparatus;CC:nucleus;CC:nucleoplasm;MF:DNA secondary structure binding;MF:anaphase-promoting complex binding;	------	------	------	------	ENOG410Y041	S:Function unknown	XP_020951581.1	claspin isoform X1 [Sus scrofa]	sp|Q9HAW4|CLSPN_HUMAN;	Claspin OS=Homo sapiens OX=9606 GN=CLSPN PE=1 SV=3;	------	------	------
ENSSSCG00000003645	UTP11	UTP11 small subunit processome component [Source:VGNC Symbol;Acc:VGNC:94781]	2.584	1.36941	4.54443e-87	1.43973e-85	yes	up	64.72	65.64	60.55	141.78	157.45	141.75	63.6367	146.993	GO:0007399;GO:0043065;GO:0006364;GO:0005737;GO:0032040;GO:0005615;GO:0005730;GO:000563	BP:nervous system development;BP:positive regulation of apoptotic process;BP:rRNA processing;CC:cytoplasm;CC:small-subunit processome;CC:extracellular space;CC:nucleolus;CC:nucleus;	K14769	UTP11	------	------	COG5223	S:Function unknown	NP_001231671.1	probable U3 small nucleolar RNA-associated protein 11 [Sus scrofa]	sp|Q9Y3A2|UTP11_HUMAN;	Probable U3 small nucleolar RNA-associated protein 11 OS=Homo sapiens OX=9606 GN=UTP11 PE=1 SV=2;	PF03998.13	Utp11	Utp11 protein
ENSSSCG00000003646	POU3F1	POU class 3 homeobox 1 [Source:VGNC Symbol;Acc:VGNC:91675]	76.716	6.26146	7.0343e-06	2.16322e-05	yes	up	0	0	0	0.86	0.77	0.57	0	0.733333	GO:0030154;GO:0022011;GO:0010628;GO:0010001;GO:0008544;GO:0042552;GO:0000122;GO:0030900;GO:0030216;GO:0014044;GO:0045892;GO:0045893;GO:0007420;GO:0006355;GO:0006357;GO:0045944;GO:0008366;GO:0005634;GO:0005654;GO:0005667;GO:0003677;GO:0043565;GO:1990837;GO:0003713;GO:0000981;GO:0001227;GO:0003700;GO:0001228;GO:000097	BP:cell differentiation;BP:myelination in peripheral nervous system;BP:positive regulation of gene expression;BP:glial cell differentiation;BP:epidermis development;BP:myelination;BP:negative regulation of transcription from RNA polymerase II promoter;BP:forebrain development;BP:keratinocyte differentiation;BP:Schwann cell development;BP:negative regulation of transcription, DNA-templated;BP:posi…	K09365	POU3F, OTF	------	------	ENOG410XQ7X	S:Function unknown	XP_003356366.3	POU domain, class 3, transcription factor 3 [Sus scrofa]	sp|Q03052|PO3F1_HUMAN;	POU domain, class 3, transcription factor 1 OS=Homo sapiens OX=9606 GN=POU3F1 PE=2 SV=3;	PF00157.17;PF00046.29	Pou;Homeodomain	Pou domain - N-terminal to homeobox domain;Homeodomain
ENSSSCG00000003669	MFSD2A	major facilitator superfamily domain containing 2A [Source:VGNC Symbol;Acc:VGNC:90188]	5.052	2.33678	5.39133e-143	3.85603e-141	yes	up	8.87	10.79	10.24	46.39	45.7	43.63	9.96667	45.24	GO:0035633;GO:0150011;GO:0030307;GO:0034379;GO:0021766;GO:0060042;GO:0010867;GO:0140329;GO:0045872;GO:0045056;GO:0008643;GO:0060856;GO:0071702;GO:0051977;GO:0150178;GO:0015908;GO:0150172;GO:0150175;GO:1990379;GO:0008594;GO:0009267;GO:0055085;GO:0040014;GO:0061744;GO:0097009;GO:0007420;GO:0050773;GO:0031999;GO:0050890;GO:0035845;GO:0003406;GO:0005887;GO:0016021;GO:0016020;GO:0005886;GO:1901480;GO:…	BP:maintenance of permeability of blood-brain barrier;BP:regulation of neuron projection arborization;BP:positive regulation of cell growth;BP:very-low-density lipoprotein particle assembly;BP:hippocampus development;BP:retina morphogenesis in camera-type eye;BP:positive regulation of triglyceride biosynthetic process;BP:lysophospholipid translocation;BP:positive regulation of rhodopsin gene expr…	K23894	MFSD2A	------	------	COG2211	G:Carbohydrate transport and metabolism	XP_003127876.2	sodium-dependent lysophosphatidylcholine symporter 1 isoform X1 [Sus scrofa]	sp|Q8NA29|NLS1_HUMAN;	Sodium-dependent lysophosphatidylcholine symporter 1 OS=Homo sapiens OX=9606 GN=MFSD2A PE=1 SV=1;	PF13347.6;PF07690.16	MFS_2;MFS_1	MFS/sugar transport protein;Major Facilitator Superfamily
ENSSSCG00000003673	CEP192	centrosomal protein 192 [Source:VGNC Symbol;Acc:VGNC:96946]	0.479	-1.0631	8.12895e-70	1.88796e-68	yes	down	33.58	32.38	32.87	14.36	13.95	15.1	32.9433	14.47	GO:0010923;GO:0051298;GO:0071539;GO:0009617;GO:0090307;GO:0090222;GO:0005737;GO:0000242;GO:0005813;GO:0005829;GO:001990	BP:negative regulation of phosphatase activity;BP:centrosome duplication;BP:protein localization to centrosome;BP:response to bacterium;BP:mitotic spindle assembly;BP:centrosome-templated microtubule nucleation;CC:cytoplasm;CC:pericentriolar material;CC:centrosome;CC:cytosol;MF:phosphatase binding;	K14299	SEH1	map03013;map04150	RNA transport;mTOR signaling pathway	ENOG4110RMB	S:Function unknown	XP_020951678.1	LOW QUALITY PROTEIN: centrosomal protein of 192 kDa [Sus scrofa]	sp|Q8TEP8|CE192_HUMAN;	Centrosomal protein of 192 kDa OS=Homo sapiens OX=9606 GN=CEP192 PE=1 SV=3;	PF15780.5;PF00400.32;PF14646.6	ASH;WD40;MYCBPAP	Abnormal spindle-like microcephaly-assoc'd, ASPM-SPD-2-Hydin;WD domain, G-beta repeat;MYCBP-associated protein family
ENSSSCG00000003682	ANKRD12	ankyrin repeat domain 12 [Source:VGNC Symbol;Acc:VGNC:96906]	2.267	1.18047	2.76824e-79	7.78985e-78	yes	up	12.06	12.62	11.88	24.68	26.54	24.1	12.1867	25.1067	GO:0005654;GO:000582	CC:nucleoplasm;CC:cytosol;	K21436	ANKRD11_12	------	------	ENOG4110UQU	S:Function unknown	XP_020951724.1	ankyrin repeat domain-containing protein 12 isoform X3 [Sus scrofa]	sp|Q6UB98|ANR12_HUMAN;	Ankyrin repeat domain-containing protein 12 OS=Homo sapiens OX=9606 GN=ANKRD12 PE=1 SV=3;	PF13637.6;PF13857.6;PF12796.7;PF00023.30;PF13606.6	Ank_4;Ank_5;Ank_2;Ank;Ank_3	Ankyrin repeats;Ankyrin repeats;Ankyrin repeats;Ankyrin repeat;Ankyrin repeat
ENSSSCG00000003684	MTCL1	microtubule crosslinking factor 1 [Source:VGNC Symbol;Acc:VGNC:90438]	2.59	1.3731	6.36933e-75	1.652e-73	yes	up	5.39	5.23	4.88	12.35	10.98	12.52	5.16667	11.95	GO:0010506;GO:0005856;GO:0005615;GO:0030496;GO:0000922;GO:0008017;GO:004280	BP:regulation of autophagy;CC:cytoskeleton;CC:extracellular space;CC:midbody;CC:spindle pole;MF:microtubule binding;MF:protein homodimerization activity;	------	------	------	------	ENOG410XUHJ	C:Energy production and conversion	XP_020951725.1	LOW QUALITY PROTEIN: microtubule cross-linking factor 1 [Sus scrofa]	sp|Q9Y4B5|MTCL1_HUMAN;	Microtubule cross-linking factor 1 OS=Homo sapiens OX=9606 GN=MTCL1 PE=1 SV=5;	PF11365.8;PF14818.6	SOGA;DUF4482	Protein SOGA;Domain of unknown function
ENSSSCG00000003687	EPB41L3	erythrocyte membrane protein band 4.1 like 3 [Source:VGNC Symbol;Acc:VGNC:87724]	0.389	-1.36331	1.4782e-08	5.53577e-08	yes	down	67.4	43.78	62.95	40.64	80.75	42.94	58.0433	54.7767	GO:0031032;GO:0030913;GO:0001558;GO:0008360;GO:0002175;GO:0072659;GO:0043217;GO:0007010;GO:0030866;GO:0048812;GO:0071205;GO:0030054;GO:0005856;GO:0044224;GO:0033270;GO:0014069;GO:0005911;GO:0005886;GO:0030673;GO:0005198;GO:0003779;GO:000809	BP:actomyosin structure organization;BP:paranodal junction assembly;BP:regulation of cell growth;BP:regulation of cell shape;BP:protein localization to paranode region of axon;BP:protein localization to plasma membrane;BP:myelin maintenance;BP:cytoskeleton organization;BP:cortical actin cytoskeleton organization;BP:neuron projection morphogenesis;BP:protein localization to juxtaparanode region of…	K06107	EPB41, 4.1R	------	------	ENOG410Y7NQ	S:Function unknown	XP_020951753.1	band 4.1-like protein 3 isoform X9 [Sus scrofa]	sp|Q9WV92|E41L3_MOUSE;	Band 4.1-like protein 3 OS=Mus musculus OX=10090 GN=Epb41l3 PE=1 SV=1;	PF05902.13;PF04382.13;PF09380.10;PF09379.10;PF00373.18;PF08736.11	4_1_CTD;SAB;FERM_C;FERM_N;FERM_M;FA	4.1 protein C-terminal domain;SAB domain;FERM C-terminal PH-like domain;FERM N-terminal domain;FERM central domain;FERM adjacent
ENSSSCG00000003693	MYOM1	myomesin 1 [Source:VGNC Symbol;Acc:VGNC:90540]	4.964	2.31136	0.0137341	0.0293258	yes	up	0.01	0.07	0.01	0.12	0.19	0.1	0.03	0.136667	GO:0006936;GO:0050714;GO:0010737;GO:0010628;GO:0031430;GO:0030017;GO:0019900;GO:0042802;GO:004280	BP:muscle contraction;BP:positive regulation of protein secretion;BP:protein kinase A signaling;BP:positive regulation of gene expression;CC:M band;CC:sarcomere;MF:kinase binding;MF:identical protein binding;MF:protein homodimerization activity;	------	------	------	------	ENOG411180Q	S:Function unknown	XP_003127892.2	myomesin-1 isoform X2 [Sus scrofa]	sp|P52179|MYOM1_HUMAN;	Myomesin-1 OS=Homo sapiens OX=9606 GN=MYOM1 PE=1 SV=2;	PF00041.21;PF07679.16;PF13927.6;PF13895.6;PF00047.25;PF07686.17	fn3;I-set;Ig_3;Ig_2;ig;V-set	Fibronectin type III domain;Immunoglobulin I-set domain;Immunoglobulin domain;Immunoglobulin domain;Immunoglobulin domain;Immunoglobulin V-set domain
ENSSSCG00000003694	EMILIN2	elastin microfibril interfacer 2 [Source:VGNC Symbol;Acc:VGNC:87681]	2.949	1.56032	4.93591e-06	1.54126e-05	yes	up	0.67	1.14	1.09	3.12	1.84	3.69	0.966667	2.88333	GO:000557	CC:extracellular region;	------	------	------	------	ENOG410ZUQR	S:Function unknown	XP_020951794.1	EMILIN-2 isoform X1 [Sus scrofa]	sp|Q9BXX0|EMIL2_HUMAN;	EMILIN-2 OS=Homo sapiens OX=9606 GN=EMILIN2 PE=1 SV=3;	PF07546.13;PF00386.21	EMI;C1q	EMI domain;C1q domain
ENSSSCG00000003697	NDC80	NDC80 kinetochore complex component [Source:VGNC Symbol;Acc:VGNC:90623]	0.488	-1.03506	4.66318e-20	3.05624e-19	yes	down	19.4	18.07	16.05	7.27	8.31	9.3	17.84	8.29333	GO:0051383;GO:0090267;GO:0008608;GO:0007049;GO:0051301;GO:0051298;GO:0007052;GO:0051310;GO:0007059;GO:0051315;GO:1905342;GO:0000132;GO:0031262;GO:0000942;GO:0005634;GO:0000775;GO:0005654;GO:0000776;GO:0005694;GO:0000777;GO:0005813;GO:004280	BP:kinetochore organization;BP:positive regulation of mitotic cell cycle spindle assembly checkpoint;BP:attachment of spindle microtubules to kinetochore;BP:cell cycle;BP:cell division;BP:centrosome duplication;BP:mitotic spindle organization;BP:metaphase plate congression;BP:chromosome segregation;BP:attachment of mitotic spindle microtubules to kinetochore;BP:positive regulation of protein loca…	K11547	NDC80, HEC1, TID3	------	------	COG5185	D:Cell cycle control, cell division, chromosome partitioning	XP_013854703.2	kinetochore protein NDC80 homolog [Sus scrofa] >XP_020951798.1 kinetochore protein NDC80 homolog [Sus scrofa]	sp|O14777|NDC80_HUMAN;	Kinetochore protein NDC80 homolog OS=Homo sapiens OX=9606 GN=NDC80 PE=1 SV=1;	PF03801.13;PF18077.1;PF00170.21	Ndc80_HEC;DUF5595;bZIP_1	HEC/Ndc80p family;Domain of unknown function;bZIP transcription factor
ENSSSCG00000003705	CABLES1	Cdk5 and Abl enzyme substrate 1 [Source:VGNC Symbol;Acc:VGNC:86109]	0.285	-1.80919	8.02691e-15	4.21832e-14	yes	down	3.66	3.97	3.31	0.74	0.69	1.48	3.64667	0.97	GO:0051726;GO:000582	BP:regulation of cell cycle;CC:cytosol;	------	------	------	------	ENOG4110WYV	O:Posttranslational modification, protein turnover, chaperones	XP_007448684.1	PREDICTED: CDK5 and ABL1 enzyme substrate 1 [Lipotes vexillifer]	sp|Q8TDN4|CABL1_HUMAN;	CDK5 and ABL1 enzyme substrate 1 OS=Homo sapiens OX=9606 GN=CABLES1 PE=1 SV=2;	PF00134.23	Cyclin_N	Cyclin, N-terminal domain
ENSSSCG00000003707	NPC1	NPC intracellular cholesterol transporter 1 [Source:VGNC Symbol;Acc:VGNC:98521]	3.017	1.59315	9.93862e-217	1.63184e-214	yes	up	36.5	35.69	36.47	101.11	98.38	94.57	36.22	98.02	GO:0046718;GO:0006869;GO:0071383;GO:0030301;GO:0007041;GO:0006486;GO:0031579;GO:0033344;GO:0016242;GO:0006914;GO:0007628;GO:0042632;GO:0008206;GO:0008203;GO:0006897;GO:0032367;GO:0071404;GO:0042493;GO:0090150;GO:0005635;GO:0005783;GO:1905103;GO:0031982;GO:0016021;GO:0016020;GO:0048471;GO:0005794;GO:0005887;GO:0005886;GO:0045121;GO:0031902;GO:0005764;GO:0005576;GO:0005768;GO:0005319;GO:001548	BP:viral entry into host cell;BP:lipid transport;BP:cellular response to steroid hormone stimulus;BP:cholesterol transport;BP:lysosomal transport;BP:protein glycosylation;BP:membrane raft organization;BP:cholesterol efflux;BP:negative regulation of macroautophagy;BP:autophagy;BP:adult walking behavior;BP:cholesterol homeostasis;BP:bile acid metabolic process;BP:cholesterol metabolic process;BP:en…	K12385	NPC1	map04979;map04142	Cholesterol metabolism;Lysosome	ENOG410XR54	U:Intracellular trafficking, secretion, and vesicular transport	NP_999487.1;;	;Flags: Precursor >AAD47090.1 Niemann-Pick C disease protein [Sus scrofa]	sp|P56941|NPC1_PIG;	NPC intracellular cholesterol transporter 1 OS=Sus scrofa OX=9823 GN=NPC1 PE=2 SV=1;	PF02460.18;PF16414.5;PF12349.8;PF03176.15	Patched;NPC1_N;Sterol-sensing;MMPL	Patched family;Niemann-Pick C1 N terminus;Sterol-sensing domain of SREBP cleavage-activation;MMPL family
ENSSSCG00000003708	ANKRD29	ankyrin repeat domain 29 [Source:VGNC Symbol;Acc:VGNC:85332]	0.32	-1.64161	4.09594e-62	8.29824e-61	yes	down	31.83	29.72	32.48	8.18	7.93	8.68	31.3433	8.26333	------	------	------	------	------	------	COG0666	U:Intracellular trafficking, secretion, and vesicular transport	XP_020951842.1	ankyrin repeat domain-containing protein 29 isoform X1 [Sus scrofa]	sp|Q8N6D5|ANR29_HUMAN;	Ankyrin repeat domain-containing protein 29 OS=Homo sapiens OX=9606 GN=ANKRD29 PE=2 SV=2;	PF12796.7;PF13637.6;PF00023.30;PF13857.6	Ank_2;Ank_4;Ank;Ank_5	Ankyrin repeats;Ankyrin repeats;Ankyrin repeat;Ankyrin repeats
ENSSSCG00000003711	CABYR	calcium binding tyrosine phosphorylation regulated [Source:VGNC Symbol;Acc:VGNC:86114]	2.106	1.0744	0.000234403	0.000626557	yes	up	0.48	1	1.2	1.87	1.88	1.56	0.893333	1.77	GO:0048240;GO:0005737;GO:0097228;GO:0097229;GO:0031514;GO:0005829;GO:0005654;GO:0035686;GO:0005509;GO:001990	BP:sperm capacitation;CC:cytoplasm;CC:sperm principal piece;CC:sperm end piece;CC:motile cilium;CC:cytosol;CC:nucleoplasm;CC:sperm fibrous sheath;MF:calcium ion binding;MF:protein domain specific binding;	------	------	------	------	ENOG410XTBZ	S:Function unknown	NP_001243700.2	calcium-binding tyrosine phosphorylation-regulated protein isoform 1 [Sus scrofa] >NP_001335696.1 calcium-binding tyrosine phosphorylation-regulated protein isoform 1 [Sus scrofa]	sp|Q8N584|TT39C_HUMAN;	Tetratricopeptide repeat protein 39C OS=Homo sapiens OX=9606 GN=TTC39C PE=2 SV=2;	PF02197.17	RIIa	Regulatory subunit of type II PKA R-subunit
ENSSSCG00000003713	HRH4	histamine receptor H4 [Source:NCBI gene (formerly Entrezgene);Acc:397224]	0.482	-1.05347	6.24654e-37	7.16134e-36	yes	down	34.83	33.91	36.5	17.15	13.71	15.69	35.08	15.5167	GO:0006954;GO:0007268;GO:0007165;GO:0043408;GO:0007188;GO:0098664;GO:0071880;GO:0007186;GO:0007187;GO:0007204;GO:0007197;GO:0030425;GO:0016021;GO:0016020;GO:0005887;GO:0005623;GO:0045202;GO:0004930;GO:0004935;GO:0004993;GO:0030594;GO:0004969;GO:001690	BP:inflammatory response;BP:chemical synaptic transmission;BP:signal transduction;BP:regulation of MAPK cascade;BP:adenylate cyclase-modulating G-protein coupled receptor signaling pathway;BP:G protein-coupled serotonin receptor signaling pathway;BP:adenylate cyclase-activating adrenergic receptor signaling pathway;BP:G-protein coupled receptor signaling pathway;BP:G-protein coupled receptor sign…	K04152	HRH4	map04080	Neuroactive ligand-receptor interaction	ENOG410XRW9	S:Function unknown	NP_999287.1	histamine H4 receptor [Sus scrofa] >BAB83078.1 histamine H4 receptor [Sus scrofa]	sp|Q9H3N8|HRH4_HUMAN;	Histamine H4 receptor OS=Homo sapiens OX=9606 GN=HRH4 PE=1 SV=2;	PF00001.21;PF10320.9;PF13853.6	7tm_1;7TM_GPCR_Srsx;7tm_4	7 transmembrane receptor;Serpentine type 7TM GPCR chemoreceptor Srsx;Olfactory receptor
ENSSSCG00000003741		zinc finger protein 397 [Source:NCBI gene (formerly Entrezgene);Acc:102164512]	3.253	1.70159	3.05896e-17	1.77502e-16	yes	up	0.81	0.65	0.59	1.88	1.84	1.93	0.683333	1.88333	GO:0002829;GO:0002437;GO:0045629;GO:0005634;GO:0003700;GO:000367	BP:negative regulation of type 2 immune response;BP:inflammatory response to antigenic stimulus;BP:negative regulation of T-helper 2 cell differentiation;CC:nucleus;MF:transcription factor activity, sequence-specific DNA binding;MF:nucleic acid binding;	K09230	SCAN	------	------	COG5048	S:Function unknown	XP_005665398.1	zinc finger protein 397 isoform X1 [Sus scrofa] >XP_005665399.1 zinc finger protein 397 isoform X1 [Sus scrofa] >XP_020951925.1 zinc finger protein 397 isoform X1 [Sus scrofa]	sp|Q5R5U3|ZN271_PONAB;	Zinc finger protein 271 OS=Pongo abelii OX=9601 GN=ZNF271 PE=2 SV=1;	PF13465.6;PF00096.26;PF13894.6;PF13912.6;PF09723.10	zf-H2C2_2;zf-C2H2;zf-C2H2_4;zf-C2H2_6;Zn-ribbon_8	Zinc-finger double domain;Zinc finger, C2H2 type;C2H2-type zinc finger;C2H2-type zinc finger;Zinc ribbon domain
ENSSSCG00000003760	TTLL7	tubulin tyrosine ligase like 7 [Source:VGNC Symbol;Acc:VGNC:94571]	9.858	3.30135	1.94083e-34	2.07161e-33	yes	up	0.76	0.56	0.7	4.05	5.49	4.3	0.673333	4.61333	GO:0018095;GO:0006464;GO:0000226;GO:0005929;GO:0015631;GO:0048487;GO:0070740;GO:0043014;GO:000552	BP:protein polyglutamylation;BP:cellular protein modification process;BP:microtubule cytoskeleton organization;CC:cilium;MF:tubulin binding;MF:beta-tubulin binding;MF:tubulin-glutamic acid ligase activity;MF:alpha-tubulin binding;MF:ATP binding;	K16583	TTLL7	------	------	ENOG410XNWC	S:Function unknown	XP_020952030.1	tubulin polyglutamylase TTLL7 isoform X1 [Sus scrofa] >XP_020952031.1 tubulin polyglutamylase TTLL7 isoform X1 [Sus scrofa]	sp|Q6ZT98|TTLL7_HUMAN;	Tubulin polyglutamylase TTLL7 OS=Homo sapiens OX=9606 GN=TTLL7 PE=1 SV=2;	PF03133.15;PF14397.6;PF14398.6;PF02655.14	TTL;ATPgrasp_ST;ATPgrasp_YheCD;ATP-grasp_3	Tubulin-tyrosine ligase family;Sugar-transfer associated ATP-grasp;YheC/D like ATP-grasp;ATP-grasp domain
ENSSSCG00000003766	DNAJB4	DnaJ heat shock protein family (Hsp40) member B4 [Source:VGNC Symbol;Acc:VGNC:96623]	6.9	2.78668	2.07844e-144	1.50943e-142	yes	up	5.51	5.9	6.01	34.34	41.04	32.37	5.80667	35.9167	GO:0006457;GO:0000122;GO:0032781;GO:0051085;GO:0005829;GO:0005654;GO:0005886;GO:0051087;GO:0051082;GO:000167	BP:protein folding;BP:negative regulation of transcription from RNA polymerase II promoter;BP:positive regulation of ATPase activity;BP:chaperone mediated protein folding requiring cofactor;CC:cytosol;CC:nucleoplasm;CC:plasma membrane;MF:chaperone binding;MF:unfolded protein binding;MF:ATPase activator activity;	K09510	DNAJB4	------	------	COG0484	O:Posttranslational modification, protein turnover, chaperones	ELR49639.1	DnaJ-like protein subfamily B member 4, partial [Bos mutus]	sp|Q2KIT4|DNJB4_BOVIN;	DnaJ homolog subfamily B member 4 OS=Bos taurus OX=9913 GN=DNAJB4 PE=2 SV=1;	PF01556.18;PF00226.31	DnaJ_C;DnaJ	DnaJ C terminal domain;DnaJ domain
ENSSSCG00000003777	SLC44A5	solute carrier family 44 member 5 [Source:VGNC Symbol;Acc:VGNC:93121]	0.433	-1.20871	4.50134e-07	1.52401e-06	yes	down	2.14	2.49	1.91	0.95	0.69	0.89	2.18	0.843333	GO:0055085;GO:0016021;GO:0016020;GO:002285	BP:transmembrane transport;CC:integral component of membrane;CC:membrane;MF:transmembrane transporter activity;	K15377	SLC44A2_4_5	map05231	Choline metabolism in cancer	ENOG410XS0P	S:Function unknown	XP_013851686.1	choline transporter-like protein 5 isoform X1 [Sus scrofa]	sp|Q8NCS7|CTL5_HUMAN;	Choline transporter-like protein 5 OS=Homo sapiens OX=9606 GN=SLC44A5 PE=2 SV=5;	PF04515.12	Choline_transpo	Plasma-membrane choline transporter
ENSSSCG00000003789	CTH	cystathionine gamma-lyase [Source:VGNC Symbol;Acc:VGNC:96961]	4.379	2.13046	1.97957e-220	3.46094e-218	yes	up	32.09	36.34	32.57	128.85	137.71	129.71	33.6667	132.09	GO:2001234;GO:0051289;GO:1904831;GO:1990830;GO:0043066;GO:0018272;GO:0043123;GO:0051092;GO:0070814;GO:0019346;GO:0019344;GO:0019343;GO:0044524;GO:0005737;GO:0030170;GO:0016846;GO:0016829;GO:0080146;GO:0042802;GO:0004123;GO:0003824;GO:0044540;GO:000551	BP:negative regulation of apoptotic signaling pathway;BP:protein homotetramerization;BP:positive regulation of aortic smooth muscle cell differentiation;BP:cellular response to leukemia inhibitory factor;BP:negative regulation of apoptotic process;BP:protein-pyridoxal-5-phosphate linkage via peptidyl-N6-pyridoxal phosphate-L-lysine;BP:positive regulation of I-kappaB kinase/NF-kappaB signaling;BP:…	K01758	CTH	map00450;map00270;map00260	Selenocompound metabolism;Cysteine and methionine metabolism;Glycine, serine and threonine metabolism	COG0626	E:Amino acid transport and metabolism	NP_001038050.1;;	;AltName: Full=Gamma-cystathionase >ABF72039.1 cystathionase [Sus scrofa]	sp|Q19QT7|CGL_PIG;	Cystathionine gamma-lyase OS=Sus scrofa OX=9823 GN=CTH PE=2 SV=1;	PF01053.20;PF00155.21;PF00266.19;PF01041.17	Cys_Met_Meta_PP;Aminotran_1_2;Aminotran_5;DegT_DnrJ_EryC1	Cys/Met metabolism PLP-dependent enzyme;Aminotransferase class I and II;Aminotransferase class-V;DegT/DnrJ/EryC1/StrS aminotransferase family
ENSSSCG00000003797	DIRAS3	DIRAS family GTPase 3 [Source:VGNC Symbol;Acc:VGNC:87314]	0.395	-1.33889	2.96908e-171	2.95064e-169	yes	down	331.01	338.61	327.08	115.18	109.51	128.56	332.233	117.75	GO:0007165;GO:0016020;GO:0005886;GO:0003924;GO:0000166;GO:0019003;GO:000552	BP:signal transduction;CC:membrane;CC:plasma membrane;MF:GTPase activity;MF:nucleotide binding;MF:GDP binding;MF:GTP binding;	K07842	DIRAS3, NOEY2	------	------	COG1100	U:Intracellular trafficking, secretion, and vesicular transport	XP_026969834.1	GTP-binding protein Di-Ras3 isoform X1 [Lagenorhynchus obliquidens]	sp|O95661|DIRA3_HUMAN;	GTP-binding protein Di-Ras3 OS=Homo sapiens OX=9606 GN=DIRAS3 PE=1 SV=1;	PF00071.22;PF08477.13;PF00025.21	Ras;Roc;Arf	Ras family;Ras of Complex, Roc, domain of DAPkinase;ADP-ribosylation factor family
ENSSSCG00000003805	PDE4B	phosphodiesterase 4B [Source:VGNC Symbol;Acc:VGNC:91255]	2.355	1.23561	4.45838e-31	4.27759e-30	yes	up	4.45	4.23	4.29	9.38	8.81	9.25	4.32333	9.14667	GO:0071222;GO:0050900;GO:0035690;GO:0007165;GO:0006198;GO:0032729;GO:0001780;GO:0050852;GO:0030593;GO:0032743;GO:0008021;GO:0005813;GO:0016020;GO:0014069;GO:0060076;GO:0043197;GO:0005829;GO:0000930;GO:0071944;GO:0004114;GO:0004115;GO:0008081;GO:0046872;GO:0016787;GO:0030552;GO:004301	BP:cellular response to lipopolysaccharide;BP:leukocyte migration;BP:cellular response to drug;BP:signal transduction;BP:cAMP catabolic process;BP:positive regulation of interferon-gamma production;BP:neutrophil homeostasis;BP:T cell receptor signaling pathway;BP:neutrophil chemotaxis;BP:positive regulation of interleukin-2 production;CC:synaptic vesicle;CC:centrosome;CC:membrane;CC:postsynaptic …	K13293	PDE4	map00230;map04024;map04928;map05032	Purine metabolism;cAMP signaling pathway;Parathyroid hormone synthesis, secretion and action;Morphine addiction	ENOG410XRI7	T:Signal transduction mechanisms	XP_020948829.1	cAMP-specific 3',5'-cyclic phosphodiesterase 4B isoform X1 [Sus scrofa]	sp|Q07343|PDE4B_HUMAN;	cAMP-specific 3',5'-cyclic phosphodiesterase 4B OS=Homo sapiens OX=9606 GN=PDE4B PE=1 SV=1;	PF00233.19;PF18100.1	PDEase_I;PDE4_UCR	3'5'-cyclic nucleotide phosphodiesterase;Phosphodiesterase 4 upstream conserved regions
ENSSSCG00000003811	ROR1	receptor tyrosine kinase like orphan receptor 1 [Source:VGNC Symbol;Acc:VGNC:98295]	0.445	-1.16845	0.0181935	0.0380811	yes	down	0.39	0.3	0.27	0.1	0.14	0.14	0.32	0.126667	GO:0048856;GO:0033674;GO:0018108;GO:0007169;GO:0007275;GO:0043408;GO:0043123;GO:0006468;GO:0051092;GO:0007605;GO:0043410;GO:0010976;GO:0048839;GO:0007399;GO:0016055;GO:0014068;GO:0043679;GO:0016021;GO:0016020;GO:0005887;GO:0005886;GO:0043235;GO:0000166;GO:0004672;GO:0005524;GO:0042813;GO:001714	BP:anatomical structure development;BP:positive regulation of kinase activity;BP:peptidyl-tyrosine phosphorylation;BP:transmembrane receptor protein tyrosine kinase signaling pathway;BP:multicellular organism development;BP:regulation of MAPK cascade;BP:positive regulation of I-kappaB kinase/NF-kappaB signaling;BP:protein phosphorylation;BP:positive regulation of NF-kappaB transcription factor ac…	K05122	ROR1, NTRKR1	map04310	Wnt signaling pathway	ENOG410YGKQ;COG0515	O:Posttranslational modification, protein turnover, chaperones;	XP_020953418.1	inactive tyrosine-protein kinase transmembrane receptor ROR1 isoform X1 [Sus scrofa]	sp|Q01973|ROR1_HUMAN;	Inactive tyrosine-protein kinase transmembrane receptor ROR1 OS=Homo sapiens OX=9606 GN=ROR1 PE=1 SV=2;	PF07714.17;PF00069.25;PF00051.18;PF07679.16;PF13927.6;PF01392.22;PF13895.6;PF00047.25;PF07686.17	Pkinase_Tyr;Pkinase;Kringle;I-set;Ig_3;Fz;Ig_2;ig;V-set	Protein tyrosine kinase;Protein kinase domain;Kringle domain;Immunoglobulin I-set domain;Immunoglobulin domain;Fz domain;Immunoglobulin domain;Immunoglobulin domain;Immunoglobulin V-set domain
ENSSSCG00000003828	FGGY	FGGY carbohydrate kinase domain containing [Source:VGNC Symbol;Acc:VGNC:97059]	0.467	-1.0981	1.11144e-06	3.64725e-06	yes	down	4.81	4.86	4.43	2.25	2.12	1.49	4.7	1.95333	GO:0019321;GO:0005975;GO:0070050;GO:0046835;GO:0019150;GO:0016773;GO:001630	BP:pentose metabolic process;BP:carbohydrate metabolic process;BP:neuron cellular homeostasis;BP:carbohydrate phosphorylation;MF:D-ribulokinase activity;MF:phosphotransferase activity, alcohol group as acceptor;MF:kinase activity;	------	------	------	------	COG1069	G:Carbohydrate transport and metabolism	XP_020953466.1	FGGY carbohydrate kinase domain-containing protein isoform X11 [Sus scrofa]	sp|Q96C11|FGGY_HUMAN;	FGGY carbohydrate kinase domain-containing protein OS=Homo sapiens OX=9606 GN=FGGY PE=1 SV=2;	PF02782.16;PF00370.21	FGGY_C;FGGY_N	FGGY family of carbohydrate kinases, C-terminal domain;FGGY family of carbohydrate kinases, N-terminal domain
ENSSSCG00000003832	TACSTD2	tumor associated calcium signal transducer 2 [Source:VGNC Symbol;Acc:VGNC:93704]	0.432	-1.21016	1.31713e-193	1.78921e-191	yes	down	1510.36	1581.25	1543.61	617.71	546.08	636.32	1545.07	600.037	GO:1900025;GO:1900028;GO:0010633;GO:0051497;GO:0090191;GO:0060675;GO:2000146;GO:2000738;GO:0050678;GO:0005923;GO:0016328;GO:0005615;GO:0005634;GO:0016020;GO:0005886;GO:0009925;GO:0016021;GO:009864	BP:negative regulation of substrate adhesion-dependent cell spreading;BP:negative regulation of ruffle assembly;BP:negative regulation of epithelial cell migration;BP:negative regulation of stress fiber assembly;BP:negative regulation of branching involved in ureteric bud morphogenesis;BP:ureteric bud morphogenesis;BP:negative regulation of cell motility;BP:positive regulation of stem cell differ…	K17288	TACSTD2	------	------	ENOG4111M3B	S:Function unknown	XP_003128015.1	tumor-associated calcium signal transducer 2 [Sus scrofa]	sp|P09758|TACD2_HUMAN;	Tumor-associated calcium signal transducer 2 OS=Homo sapiens OX=9606 GN=TACSTD2 PE=1 SV=3;	PF00086.18	Thyroglobulin_1	Thyroglobulin type-1 repeat
ENSSSCG00000003839		phospholipid phosphatase 3 [Source:VGNC Symbol;Acc:VGNC:98533]	24.308	4.60335	0.00198815	0.00479624	yes	up	0	0	0.02	0.24	0.19	0.19	0.00666667	0.206667	GO:0001702;GO:0006644;GO:0060070;GO:0016311;GO:0001568;GO:1902068;GO:0060020;GO:0050821;GO:0050731;GO:0030111;GO:0051091;GO:0007155;GO:0001933;GO:0098609;GO:0016021;GO:0016020;GO:0005886;GO:0005178;GO:0042392;GO:0008195;GO:004257	BP:gastrulation with mouth forming second;BP:phospholipid metabolic process;BP:canonical Wnt signaling pathway;BP:dephosphorylation;BP:blood vessel development;BP:regulation of sphingolipid mediated signaling pathway;BP:Bergmann glial cell differentiation;BP:protein stabilization;BP:positive regulation of peptidyl-tyrosine phosphorylation;BP:regulation of Wnt signaling pathway;BP:positive regulat…	K01080	PLPP1_2_3	map00565;map00564;map00561;map00600;map04975;map04072;map05231;map04666	Ether lipid metabolism;Glycerophospholipid metabolism;Glycerolipid metabolism;Sphingolipid metabolism;Fat digestion and absorption;Phospholipase D signaling pathway;Choline metabolism in cancer;Fc gamma R-mediated phagocytosis	COG0671	I:Lipid transport and metabolism	XP_003128019.3	phospholipid phosphatase 3 isoform X1 [Sus scrofa]	sp|Q3SZE3|PLPP3_BOVIN;	Phospholipid phosphatase 3 OS=Bos taurus OX=9913 GN=PLPP3 PE=2 SV=1;	PF01569.21;PF14360.6	PAP2;PAP2_C	PAP2 superfamily;PAP2 superfamily C-terminal
ENSSSCG00000003848	LRP8	LDL receptor related protein 8 [Source:VGNC Symbol;Acc:VGNC:89822]	2.46	1.2988	4.24271e-100	1.66205e-98	yes	up	14.42	14.24	15.32	34.92	32.13	36.33	14.66	34.46	GO:0006897;GO:0043235;GO:0016021;GO:0016020;GO:0005901;GO:0005509;GO:003022	BP:endocytosis;CC:receptor complex;CC:integral component of membrane;CC:membrane;CC:caveola;MF:calcium ion binding;MF:very-low-density lipoprotein particle receptor activity;	K20052	LRP8, APOER2	------	------	ENOG410YQ6J	U:Intracellular trafficking, secretion, and vesicular transport	XP_005665449.1	low-density lipoprotein receptor-related protein 8 isoform X8 [Sus scrofa]	sp|Q924X6|LRP8_MOUSE;	Low-density lipoprotein receptor-related protein 8 OS=Mus musculus OX=10090 GN=Lrp8 PE=1 SV=2;	PF00057.18;PF00058.17;PF14670.6;PF12662.7;PF08450.12;PF07645.15;PF15102.6	Ldl_recept_a;Ldl_recept_b;FXa_inhibition;cEGF;SGL;EGF_CA;TMEM154	Low-density lipoprotein receptor domain class A;Low-density lipoprotein receptor repeat class B;Coagulation Factor Xa inhibitory site;Complement Clr-like EGF-like;SMP-30/Gluconolactonase/LRE-like region;Calcium-binding EGF domain;TMEM154 protein family
ENSSSCG00000003857	ZYG11B	zyg-11 family member B, cell cycle regulator [Source:VGNC Symbol;Acc:VGNC:95345]	2.956	1.56388	3.11826e-27	2.6558e-26	yes	up	1.47	1.81	1.69	3.84	4.07	5.46	1.65667	4.45667	GO:0032436;GO:0006515;GO:003146	BP:positive regulation of proteasomal ubiquitin-dependent protein catabolic process;BP:misfolded or incompletely synthesized protein catabolic process;CC:Cul2-RING ubiquitin ligase complex;	K10350	ZYG11	------	------	ENOG410XPSX	S:Function unknown	XP_010950087.1	PREDICTED: LOW QUALITY PROTEIN: protein zyg-11 homolog B [Camelus bactrianus]	sp|Q9C0D3|ZY11B_HUMAN;	Protein zyg-11 homolog B OS=Homo sapiens OX=9606 GN=ZYG11B PE=1 SV=2;	PF12799.7	LRR_4	Leucine Rich repeats
ENSSSCG00000003901	FAAH	fatty acid amide hydrolase [Source:VGNC Symbol;Acc:VGNC:97056]	5.715	2.51465	3.73273e-60	7.24372e-59	yes	up	2.64	2.89	2.44	14.07	11.31	14.83	2.65667	13.4033	GO:0052651;GO:0009062;GO:0031090;GO:0000139;GO:0016021;GO:0016020;GO:0005789;GO:0103073;GO:0004040;GO:0102077;GO:0017064;GO:004737	BP:monoacylglycerol catabolic process;BP:fatty acid catabolic process;CC:organelle membrane;CC:Golgi membrane;CC:integral component of membrane;CC:membrane;CC:endoplasmic reticulum membrane;MF:anandamide amidohydrolase activity;MF:amidase activity;MF:oleamide hydrolase activity;MF:fatty acid amide hydrolase activity;MF:acylglycerol lipase activity;	K15528	FAAH	map04723;map04361	Retrograde endocannabinoid signaling;Axon regeneration	COG0154	J:Translation, ribosomal structure and biogenesis	NP_999079.1;;	;AltName: Full=Oleamide hydrolase 1 >BAA86917.1 fatty acid amide hydrolase [Sus scrofa]	sp|Q9TUI8|FAAH1_PIG;	Fatty-acid amide hydrolase 1 OS=Sus scrofa OX=9823 GN=FAAH PE=1 SV=1;	PF01425.21	Amidase	Amidase
ENSSSCG00000003905	RAD54L	RAD54 like [Source:VGNC Symbol;Acc:VGNC:98281]	0.475	-1.07443	7.62104e-14	3.83734e-13	yes	down	3.72	3.85	4.05	1.51	1.53	1.92	3.87333	1.65333	GO:0006974;GO:0010212;GO:0006302;GO:0045003;GO:0000724;GO:0051276;GO:0042493;GO:0000733;GO:0008340;GO:0007131;GO:0005634;GO:0005654;GO:0032991;GO:0015616;GO:0000166;GO:0005524;GO:003631	BP:cellular response to DNA damage stimulus;BP:response to ionizing radiation;BP:double-strand break repair;BP:double-strand break repair via synthesis-dependent strand annealing;BP:double-strand break repair via homologous recombination;BP:chromosome organization;BP:response to drug;BP:DNA strand renaturation;BP:determination of adult lifespan;BP:reciprocal meiotic recombination;CC:nucleus;CC:nu…	K10875	RAD54L, RAD54	map03440	Homologous recombination	COG0553	L:Replication, recombination and repair	NP_001116655.1	DNA repair and recombination protein RAD54-like [Sus scrofa] >BAG09488.1 DNA repair protein RAD54 [Sus scrofa]	sp|Q92698|RAD54_HUMAN;	DNA repair and recombination protein RAD54-like OS=Homo sapiens OX=9606 GN=RAD54L PE=1 SV=2;	PF00176.23;PF00271.31;PF04851.15;PF11496.8;PF08658.10;PF00270.29	SNF2_N;Helicase_C;ResIII;HDA2-3;Rad54_N;DEAD	SNF2 family N-terminal domain;Helicase conserved C-terminal domain;Type III restriction enzyme, res subunit;Class II histone deacetylase complex subunits 2 and 3;Rad54 N terminal;DEAD/DEAH box helicase
ENSSSCG00000003914	PRDX1	peroxiredoxin 1 [Source:VGNC Symbol;Acc:VGNC:98542]	3.416	1.77225	2.38814e-271	6.83225e-269	yes	up	342.24	342.56	345.43	1031.67	1112.41	1010.61	343.41	1051.56	GO:0000302;GO:0045321;GO:0042744;GO:1901222;GO:0030101;GO:0034101;GO:0008283;GO:0032872;GO:0045454;GO:0006979;GO:0055114;GO:0042267;GO:0019430;GO:0005737;GO:0005634;GO:0005829;GO:0005623;GO:0016491;GO:0042802;GO:0016209;GO:0051920;GO:0004601;GO:000837	BP:response to reactive oxygen species;BP:leukocyte activation;BP:hydrogen peroxide catabolic process;BP:regulation of NIK/NF-kappaB signaling;BP:natural killer cell activation;BP:erythrocyte homeostasis;BP:cell proliferation;BP:regulation of stress-activated MAPK cascade;BP:cell redox homeostasis;BP:response to oxidative stress;BP:oxidation-reduction process;BP:natural killer cell mediated cytot…	K13279	PRDX1	map04146;map05146	Peroxisome;Amoebiasis	COG0450	O:Posttranslational modification, protein turnover, chaperones	XP_011987125.1	PREDICTED: peroxiredoxin-1 isoform X1 [Ovis aries musimon]	sp|Q5E947|PRDX1_BOVIN;	Peroxiredoxin-1 OS=Bos taurus OX=9913 GN=PRDX1 PE=2 SV=1;	PF00578.21;PF08534.10;PF10417.9	AhpC-TSA;Redoxin;1-cysPrx_C	AhpC/TSA family;Redoxin;C-terminal domain of 1-Cys peroxiredoxin
ENSSSCG00000003917	TESK2	testis associated actin remodelling kinase 2 [Source:VGNC Symbol;Acc:VGNC:93886]	6.282	2.65119	2.08173e-28	1.83765e-27	yes	up	0.79	0.93	0.81	3.8	4.83	2.91	0.843333	3.84667	GO:0006468;GO:0016310;GO:0030036;GO:0005737;GO:0016604;GO:0005634;GO:0005654;GO:0016301;GO:0004674;GO:0004672;GO:000552	BP:protein phosphorylation;BP:phosphorylation;BP:actin cytoskeleton organization;CC:cytoplasm;CC:nuclear body;CC:nucleus;CC:nucleoplasm;MF:kinase activity;MF:protein serine/threonine kinase activity;MF:protein kinase activity;MF:ATP binding;	K08842	TESK2	------	------	COG0515	B:Chromatin structure and dynamics	XP_003128092.3	dual specificity testis-specific protein kinase 2 [Sus scrofa] >XP_005665531.1 dual specificity testis-specific protein kinase 2 [Sus scrofa] >XP_005665532.1 dual specificity testis-specific protein kinase 2 [Sus scrofa] >XP_005665533.1 dual specificity testis-specific protein kinase 2 [Sus scrofa] >XP_005665534.1 dual specificity testis-specific protein kinase 2 [Sus scrofa] >XP_020952411.1 dual…	sp|Q96S53|TESK2_HUMAN;	Dual specificity testis-specific protein kinase 2 OS=Homo sapiens OX=9606 GN=TESK2 PE=1 SV=1;	PF07714.17;PF00069.25;PF17667.1	Pkinase_Tyr;Pkinase;Pkinase_fungal	Protein tyrosine kinase;Protein kinase domain;Fungal protein kinase
ENSSSCG00000003919		mutY DNA glycosylase [Source:VGNC Symbol;Acc:VGNC:98507]	0.443	-1.17554	1.07243e-14	5.60778e-14	yes	down	8.52	9.08	10.79	4.45	4.23	4.05	9.46333	4.24333	GO:0006284;GO:0006281;GO:0060546;GO:0006974;GO:0008152;GO:0016787;GO:0051539;GO:0051536;GO:0016798;GO:0003824;GO:0003677;GO:004687	BP:base-excision repair;BP:DNA repair;BP:negative regulation of necroptotic process;BP:cellular response to DNA damage stimulus;BP:metabolic process;MF:hydrolase activity;MF:4 iron, 4 sulfur cluster binding;MF:iron-sulfur cluster binding;MF:hydrolase activity, acting on glycosyl bonds;MF:catalytic activity;MF:DNA binding;MF:metal ion binding;	K03575	mutY	map03410	Base excision repair	COG1194	L:Replication, recombination and repair	XP_020952404.1	adenine DNA glycosylase isoform X1 [Sus scrofa] >XP_020952406.1 adenine DNA glycosylase isoform X1 [Sus scrofa]	sp|Q9UIF7|MUTYH_HUMAN;	Adenine DNA glycosylase OS=Homo sapiens OX=9606 GN=MUTYH PE=1 SV=1;	PF14815.6;PF00730.25;PF00633.23;PF10576.9	NUDIX_4;HhH-GPD;HHH;EndIII_4Fe-2S	NUDIX domain;HhH-GPD superfamily base excision DNA repair protein;Helix-hairpin-helix motif;Iron-sulfur binding domain of endonuclease III
ENSSSCG00000003920		4-hydroxyphenylpyruvate dioxygenase like [Source:NCBI gene (formerly Entrezgene);Acc:100514057]	0.17	-2.55614	0.000192781	0.00051994	yes	down	1.17	0.97	1.14	0.05	0.25	0.2	1.09333	0.166667	GO:0009072;GO:000386	BP:aromatic amino acid family metabolic process;MF:4-hydroxyphenylpyruvate dioxygenase activity;	------	------	------	------	COG3185	E:Amino acid transport and metabolism	XP_003128096.3	4-hydroxyphenylpyruvate dioxygenase-like protein [Sus scrofa]	sp|Q96IR7|HPDL_HUMAN;	4-hydroxyphenylpyruvate dioxygenase-like protein OS=Homo sapiens OX=9606 GN=HPDL PE=1 SV=1;	------	------	------
ENSSSCG00000003923	HECTD3	HECT domain E3 ubiquitin protein ligase 3 [Source:VGNC Symbol;Acc:VGNC:97096]	0.416	-1.2641	5.16849e-48	7.78241e-47	yes	down	18.04	18.32	18.58	6.83	6.37	7.53	18.3133	6.91	GO:0016567;GO:0043161;GO:0048471;GO:0019905;GO:000484	BP:protein ubiquitination;BP:proteasome-mediated ubiquitin-dependent protein catabolic process;CC:perinuclear region of cytoplasm;MF:syntaxin binding;MF:ubiquitin-protein transferase activity;	K12233	HECTD3	------	------	COG5021	O:Posttranslational modification, protein turnover, chaperones	XP_020952414.1	E3 ubiquitin-protein ligase HECTD3 [Sus scrofa]	sp|Q5T447|HECD3_HUMAN;	E3 ubiquitin-protein ligase HECTD3 OS=Homo sapiens OX=9606 GN=HECTD3 PE=1 SV=1;	PF00632.25;PF03256.16	HECT;ANAPC10	HECT-domain;Anaphase-promoting complex, subunit 10
ENSSSCG00000003926	BTBD19	BTB domain containing 19 [Source:VGNC Symbol;Acc:VGNC:85905]	0.479	-1.06133	1.18822e-09	4.76854e-09	yes	down	4.42	5.36	5.35	2.37	1.62	1.94	5.04333	1.97667	------	------	------	------	------	------	ENOG410Z7D9	S:Function unknown	XP_008514242.1	PREDICTED: BTB/POZ domain-containing protein 19 isoform X2 [Equus przewalskii] >XP_023487008.1 BTB/POZ domain-containing protein 19 isoform X3 [Equus caballus]	sp|A6QPA3|BTBDJ_BOVIN;	BTB/POZ domain-containing protein 19 OS=Bos taurus OX=9913 GN=BTBD19 PE=2 SV=1;	PF00651.31;PF07707.15	BTB;BACK	BTB/POZ domain;BTB And C-terminal Kelch
ENSSSCG00000003931	KIF2C	kinesin family member 2C [Source:VGNC Symbol;Acc:VGNC:89469]	0.349	-1.51691	5.50534e-62	1.11417e-60	yes	down	25.8	26.91	25.91	8.44	7.25	9.01	26.2067	8.23333	GO:0030951;GO:0007080;GO:0051310;GO:0051315;GO:0051983;GO:0007018;GO:0007019;GO:0035371;GO:0005871;GO:0005874;GO:0005819;GO:0005813;GO:0005634;GO:0000775;GO:0000776;GO:0015630;GO:0016887;GO:0000166;GO:0003774;GO:0005524;GO:0008017;GO:0051010;GO:000377	BP:establishment or maintenance of microtubule cytoskeleton polarity;BP:mitotic metaphase plate congression;BP:metaphase plate congression;BP:attachment of mitotic spindle microtubules to kinetochore;BP:regulation of chromosome segregation;BP:microtubule-based movement;BP:microtubule depolymerization;CC:microtubule plus-end;CC:kinesin complex;CC:microtubule;CC:spindle;CC:centrosome;CC:nucleus;CC:…	K10393	KIF2_24, MCAK	map04361	Axon regeneration	COG5059	Z:Cytoskeleton	XP_003128104.3	kinesin-like protein KIF2C isoform X1 [Sus scrofa]	sp|Q99661|KIF2C_HUMAN;	Kinesin-like protein KIF2C OS=Homo sapiens OX=9606 GN=KIF2C PE=1 SV=2;	PF00225.23;PF16796.5	Kinesin;Microtub_bd	Kinesin motor domain;Microtubule binding
ENSSSCG00000003949	CDC20	cell division cycle 20 [Source:VGNC Symbol;Acc:VGNC:86444]	0.273	-1.87465	2.31997e-194	3.17433e-192	yes	down	125.94	126.36	123.92	31.56	28.29	32.23	125.407	30.6933	GO:0090129;GO:0090307;GO:0007064;GO:0051301;GO:0040020;GO:0007049;GO:1904668;GO:0031145;GO:0016567;GO:1905786;GO:1904146;GO:0031915;GO:0000922;GO:0005737;GO:0016021;GO:0005815;GO:0005654;GO:0005856;GO:0005829;GO:0005680;GO:0008022;GO:0019899;GO:0097027;GO:0010997;GO:0004896;GO:199075	BP:positive regulation of synapse maturation;BP:mitotic spindle assembly;BP:mitotic sister chromatid cohesion;BP:cell division;BP:regulation of meiotic nuclear division;BP:cell cycle;BP:positive regulation of ubiquitin protein ligase activity;BP:anaphase-promoting complex-dependent catabolic process;BP:protein ubiquitination;BP:positive regulation of anaphase-promoting complex-dependent catabolic…	K03363	CDC20	map04110;map05166;map04114;map04120;map05203	Cell cycle;Human T-cell leukemia virus 1 infection;Oocyte meiosis;Ubiquitin mediated proteolysis;Viral carcinogenesis	ENOG410XQ8I	I:Lipid transport and metabolism	XP_020949208.1	cell division cycle protein 20 homolog isoform X1 [Sus scrofa]	sp|Q5H7C0|CDC20_PIG;	Cell division cycle protein 20 homolog OS=Sus scrofa OX=9823 GN=CDC20 PE=2 SV=1;	PF00400.32;PF12894.7;PF08662.11	WD40;ANAPC4_WD40;eIF2A	WD domain, G-beta repeat;Anaphase-promoting complex subunit 4 WD40 domain;Eukaryotic translation initiation factor eIF2A
ENSSSCG00000003950	TIE1	tyrosine kinase with immunoglobulin like and EGF like domains 1 [Source:VGNC Symbol;Acc:VGNC:98657]	0.274	-1.86558	0.0134485	0.0287646	yes	down	0.41	0.3	0.26	0.2	0.05	0.09	0.323333	0.113333	GO:0033674;GO:0016310;GO:0032526;GO:0018108;GO:0007169;GO:0001525;GO:0007275;GO:0001701;GO:0045766;GO:0030336;GO:0006468;GO:0045026;GO:0001568;GO:0016525;GO:0016021;GO:0016020;GO:0005887;GO:0005886;GO:0043235;GO:0004714;GO:0000166;GO:0016740;GO:0004713;GO:0004672;GO:0005524;GO:001630	BP:positive regulation of kinase activity;BP:phosphorylation;BP:response to retinoic acid;BP:peptidyl-tyrosine phosphorylation;BP:transmembrane receptor protein tyrosine kinase signaling pathway;BP:angiogenesis;BP:multicellular organism development;BP:in utero embryonic development;BP:positive regulation of angiogenesis;BP:negative regulation of cell migration;BP:protein phosphorylation;BP:plasma…	K05120	TIE1	------	------	COG0515	U:Intracellular trafficking, secretion, and vesicular transport	XP_020952548.1	tyrosine-protein kinase receptor Tie-1 isoform X6 [Sus scrofa]	sp|Q06805|TIE1_BOVIN;	Tyrosine-protein kinase receptor Tie-1 OS=Bos taurus OX=9913 GN=TIE1 PE=2 SV=1;	PF07714.17;PF00069.25;PF00041.21;PF00047.25;PF07679.16;PF16968.5;PF13895.6	Pkinase_Tyr;Pkinase;fn3;ig;I-set;TadZ_N;Ig_2	Protein tyrosine kinase;Protein kinase domain;Fibronectin type III domain;Immunoglobulin domain;Immunoglobulin I-set domain;Pilus assembly protein TadZ N-terminal;Immunoglobulin domain
ENSSSCG00000003951	C1orf210	chromosome 6 C1orf210 homolog [Source:VGNC Symbol;Acc:VGNC:86063]	0.367	-1.44715	2.01891e-17	1.17876e-16	yes	down	16.14	15.45	17.97	6.04	4.04	6.28	16.52	5.45333	GO:0016021;GO:001602	CC:integral component of membrane;CC:membrane;	------	------	------	------	ENOG41115PT	U:Intracellular trafficking, secretion, and vesicular transport	XP_020952549.1	type III endosome membrane protein TEMP isoform X1 [Sus scrofa] >XP_020952550.1 type III endosome membrane protein TEMP isoform X1 [Sus scrofa] >XP_020952552.1 type III endosome membrane protein TEMP isoform X1 [Sus scrofa] >XP_020952553.1 type III endosome membrane protein TEMP isoform X1 [Sus scrofa] >XP_020952554.1 type III endosome membrane protein TEMP isoform X1 [Sus scrofa]	sp|Q8IVY1|CA210_HUMAN;	Type III endosome membrane protein TEMP OS=Homo sapiens OX=9606 GN=C1orf210 PE=3 SV=1;	PF15176.6	LRR19-TM	Leucine-rich repeat family 19 TM domain
ENSSSCG00000003968	RIMKLA	ribosomal modification protein rimK like family member A [Source:VGNC Symbol;Acc:VGNC:92307]	2.169	1.11697	9.1231e-11	3.90175e-10	yes	up	1.47	1.8	1.7	3.41	3.05	3.25	1.65667	3.23667	GO:0006464;GO:0005737;GO:0072590;GO:0000166;GO:0016879;GO:0046872;GO:000552	BP:cellular protein modification process;CC:cytoplasm;MF:N-acetyl-L-aspartate-L-glutamate ligase activity;MF:nucleotide binding;MF:ligase activity, forming carbon-nitrogen bonds;MF:metal ion binding;MF:ATP binding;	K18311	RIMKLA, NAAGS-II	map00250	Alanine, aspartate and glutamate metabolism	COG0189;COG0189	H:Coenzyme transport and metabolism;J:Translation, ribosomal structure and biogenesis	XP_020952583.1	N-acetylaspartylglutamate synthase A isoform X1 [Sus scrofa]	sp|Q8IXN7|RIMKA_HUMAN;	N-acetylaspartylglutamate synthase A OS=Homo sapiens OX=9606 GN=RIMKLA PE=2 SV=2;	PF08443.11;PF02955.16;PF14397.6;PF02655.14;PF02222.22;PF02786.17	RimK;GSH-S_ATP;ATPgrasp_ST;ATP-grasp_3;ATP-grasp;CPSase_L_D2	RimK-like ATP-grasp domain;Prokaryotic glutathione synthetase, ATP-grasp domain;Sugar-transfer associated ATP-grasp;ATP-grasp domain;ATP-grasp domain;Carbamoyl-phosphate synthase L chain, ATP binding domain
ENSSSCG00000003973	CTPS1	CTP synthase 1 [Source:VGNC Symbol;Acc:VGNC:87070]	0.353	-1.50041	4.60306e-134	2.93632e-132	yes	down	77.55	73.89	74.11	22.92	23.51	25.42	75.1833	23.95	GO:0006221;GO:0044210;GO:0019856;GO:0042098;GO:0006541;GO:0042100;GO:0006241;GO:0005737;GO:0097268;GO:0000166;GO:0003883;GO:0042802;GO:0016874;GO:000552	BP:pyrimidine nucleotide biosynthetic process;BP:'de novo' CTP biosynthetic process;BP:pyrimidine nucleobase biosynthetic process;BP:T cell proliferation;BP:glutamine metabolic process;BP:B cell proliferation;BP:CTP biosynthetic process;CC:cytoplasm;CC:cytoophidium;MF:nucleotide binding;MF:CTP synthase activity;MF:identical protein binding;MF:ligase activity;MF:ATP binding;	K01937	pyrG, CTPS	map00240	Pyrimidine metabolism	COG0504	F:Nucleotide transport and metabolism	XP_003128153.1	CTP synthase 1 [Sus scrofa] >XP_005656256.1 CTP synthase 1 [Sus scrofa] >XP_013844381.1 CTP synthase 1 [Sus scrofa] >XP_020952627.1 CTP synthase 1 [Sus scrofa]	sp|P70698|PYRG1_MOUSE;	CTP synthase 1 OS=Mus musculus OX=10090 GN=Ctps1 PE=1 SV=2;	PF06418.14;PF00117.28;PF07722.13	CTP_synth_N;GATase;Peptidase_C26	CTP synthase N-terminus;Glutamine amidotransferase class-I;Peptidase C26
ENSSSCG00000003980	EXO5	exonuclease 5 [Source:VGNC Symbol;Acc:VGNC:87824]	31.733	4.98791	0.00292138	0.00690815	yes	up	0	0	0	0.08	0.2	0.13	0	0.136667	GO:0036297;GO:0090305;GO:0005634;GO:0005654;GO:0005829;GO:0051539;GO:004514	BP:interstrand cross-link repair;BP:nucleic acid phosphodiester bond hydrolysis;CC:nucleus;CC:nucleoplasm;CC:cytosol;MF:4 iron, 4 sulfur cluster binding;MF:single-stranded DNA 5'-3' exodeoxyribonuclease activity;	K17815	EXO5	------	------	ENOG4111IID	S:Function unknown	XP_003128160.1	exonuclease V [Sus scrofa] >XP_013832841.1 exonuclease V [Sus scrofa]	sp|A2VDX7|EXO5_BOVIN;	Exonuclease V OS=Bos taurus OX=9913 GN=EXO5 PE=2 SV=2;	PF09810.9;PF12705.7	Exo5;PDDEXK_1	Exonuclease V - a 5' deoxyribonuclease;PD
ENSSSCG00000003998	ZNF274	neurotrophin receptor-interacting factor homolog [Source:NCBI gene (formerly Entrezgene);Acc:100518738]	11.391	3.50979	2.51515e-11	1.10773e-10	yes	up	0.17	0.51	0.18	4.11	2.67	1.63	0.286667	2.80333	GO:0006355;GO:1900112;GO:0005634;GO:0043565;GO:0046872;GO:0003700;GO:1990837;GO:0003676;GO:0003677;GO:000368	BP:regulation of transcription, DNA-templated;BP:regulation of histone H3-K9 trimethylation;CC:nucleus;MF:sequence-specific DNA binding;MF:metal ion binding;MF:transcription factor activity, sequence-specific DNA binding;MF:sequence-specific double-stranded DNA binding;MF:nucleic acid binding;MF:DNA binding;MF:chromatin binding;	K12458	ZNF274	map04722	Neurotrophin signaling pathway	COG5048	S:Function unknown	XP_013854341.2	LOW QUALITY PROTEIN: neurotrophin receptor-interacting factor homolog [Sus scrofa]	sp|A6QPT6|ZN274_BOVIN;	Neurotrophin receptor-interacting factor homolog OS=Bos taurus OX=9913 GN=ZNF274 PE=2 SV=1;	PF01352.27;PF02023.17;PF13465.6;PF00096.26;PF13894.6;PF09723.10	KRAB;SCAN;zf-H2C2_2;zf-C2H2;zf-C2H2_4;Zn-ribbon_8	KRAB box;SCAN domain;Zinc-finger double domain;Zinc finger, C2H2 type;C2H2-type zinc finger;Zinc ribbon domain
ENSSSCG00000004018	AFDN	afadin, adherens junction formation factor [Source:VGNC Symbol;Acc:VGNC:97869]	0.471	-1.08721	1.20656e-104	5.20145e-103	yes	down	84.54	85.86	81.62	36.34	31.48	39.05	84.0067	35.6233	GO:0021537;GO:0034334;GO:0007165;GO:0070445;GO:0021987;GO:0032880;GO:0046931;GO:0060563;GO:0060019;GO:0007155;GO:0044331;GO:1902414;GO:0061951;GO:0048872;GO:0048854;GO:0030054;GO:0005737;GO:0045177;GO:0046930;GO:0005654;GO:0016607;GO:0005912;GO:0005911;GO:0005886;GO:0005829;GO:0043296;GO:005083	BP:telencephalon development;BP:adherens junction maintenance;BP:signal transduction;BP:regulation of oligodendrocyte progenitor proliferation;BP:cerebral cortex development;BP:regulation of protein localization;BP:pore complex assembly;BP:neuroepithelial cell differentiation;BP:radial glial cell differentiation;BP:cell adhesion;BP:cell-cell adhesion mediated by cadherin;BP:protein localization t…	K05702	AF6, MLLT4	map04015;map04014;map04024;map04670;map04530;map04520	Rap1 signaling pathway;Ras signaling pathway;cAMP signaling pathway;Leukocyte transendothelial migration;Tight junction;Adherens junction	ENOG410XR0S	T:Signal transduction mechanisms	XP_020941446.1	afadin isoform X5 [Sus scrofa]	sp|P55196|AFAD_HUMAN;	Afadin OS=Homo sapiens OX=9606 GN=AFDN PE=1 SV=3;	PF00788.23;PF01843.19;PF00595.24;PF17820.1;PF00498.26	RA;DIL;PDZ;PDZ_6;FHA	Ras association;DIL domain;PDZ domain;PDZ domain;FHA domain
ENSSSCG00000004027	PDE10A	phosphodiesterase 10A [Source:VGNC Symbol;Acc:VGNC:91248]	0.488	-1.03568	5.32321e-12	2.44497e-11	yes	down	5.49	4.81	5.78	2.31	2.08	2.58	5.36	2.32333	GO:0046069;GO:0043949;GO:0043951;GO:0007165;GO:0006198;GO:0010754;GO:0007186;GO:0010738;GO:0043204;GO:0005829;GO:0016020;GO:0030553;GO:0016787;GO:0004118;GO:0008081;GO:0004114;GO:0030552;GO:0047555;GO:004687	BP:cGMP catabolic process;BP:regulation of cAMP-mediated signaling;BP:negative regulation of cAMP-mediated signaling;BP:signal transduction;BP:cAMP catabolic process;BP:negative regulation of cGMP-mediated signaling;BP:G-protein coupled receptor signaling pathway;BP:regulation of protein kinase A signaling;CC:perikaryon;CC:cytosol;CC:membrane;MF:cGMP binding;MF:hydrolase activity;MF:cGMP-stimulat…	K18438	PDE10	map00230;map04024;map05032	Purine metabolism;cAMP signaling pathway;Morphine addiction	ENOG410XRI7	S:Function unknown	XP_020927464.1	LOW QUALITY PROTEIN: cAMP and cAMP-inhibited cGMP 3',5'-cyclic phosphodiesterase 10A [Sus scrofa]	sp|Q9QYJ6|PDE10_RAT;	cAMP and cAMP-inhibited cGMP 3',5'-cyclic phosphodiesterase 10A OS=Rattus norvegicus OX=10116 GN=Pde10a PE=1 SV=1;	PF00233.19;PF01590.26;PF13185.6;PF13492.6;PF15714.5	PDEase_I;GAF;GAF_2;GAF_3;SpoVT_C	3'5'-cyclic nucleotide phosphodiesterase;GAF domain;GAF domain;GAF domain;Stage V sporulation protein T C-terminal, transcription factor
ENSSSCG00000004053	TAGAP	T cell activation RhoGTPase activating protein [Source:VGNC Symbol;Acc:VGNC:93729]	0.48	-1.05929	0.00522694	0.0119356	yes	down	0.96	0.62	1.17	0.51	0.44	0.25	0.916667	0.4	GO:0007165;GO:0043547;GO:000509	BP:signal transduction;BP:positive regulation of GTPase activity;MF:GTPase activator activity;	K20654	TAGAP, ARHGAP47	------	------	ENOG410YV4E	S:Function unknown	NP_001230472.1	T-cell activation Rho GTPase-activating protein [Sus scrofa]	sp|Q8N103|TAGAP_HUMAN;	T-cell activation Rho GTPase-activating protein OS=Homo sapiens OX=9606 GN=TAGAP PE=1 SV=1;	PF00620.27	RhoGAP	RhoGAP domain
ENSSSCG00000004077	FBXO5	F-box protein 5 [Source:VGNC Symbol;Acc:VGNC:88052]	0.246	-2.02563	1.06448e-31	1.04197e-30	yes	down	12.96	13.52	13.3	2.79	2.54	3.38	13.26	2.90333	GO:0045841;GO:0016050;GO:0051225;GO:0007346;GO:0040020;GO:0046785;GO:0045835;GO:1904667;GO:0007088;GO:0045669;GO:0008284;GO:0070169;GO:0010971;GO:0032876;GO:0007057;GO:2001021;GO:0001556;GO:0051444;GO:0006275;GO:1905322;GO:2000773;GO:0005737;GO:0005819;GO:0005634;GO:0005654;GO:0072687;GO:0010997;GO:0019901;GO:199094	BP:negative regulation of mitotic metaphase/anaphase transition;BP:vesicle organization;BP:spindle assembly;BP:regulation of mitotic cell cycle;BP:regulation of meiotic nuclear division;BP:microtubule polymerization;BP:negative regulation of meiotic nuclear division;BP:negative regulation of ubiquitin protein ligase activity;BP:regulation of mitotic nuclear division;BP:positive regulation of oste…	K10292	FBXO5, EMI1	map04114	Oocyte meiosis	ENOG4111MJS	O:Posttranslational modification, protein turnover, chaperones	XP_003121186.1	F-box only protein 5 isoform X1 [Sus scrofa]	sp|Q9UKT4|FBX5_HUMAN;	F-box only protein 5 OS=Homo sapiens OX=9606 GN=FBXO5 PE=1 SV=1;	PF00646.33	F-box	F-box domain
ENSSSCG00000004082		-	0.465	-1.10533	0.000265162	0.00070548	yes	down	0.65	0.68	0.46	0.28	0.28	0.26	0.596667	0.273333	GO:0007010;GO:0005635;GO:0005634;GO:0016020;GO:0034993;GO:0016021;GO:005101	BP:cytoskeleton organization;CC:nuclear envelope;CC:nucleus;CC:membrane;CC:LINC complex;CC:integral component of membrane;MF:actin filament binding;	K19326	SYNE1	------	------	ENOG410Y7B7;COG5069	Z:Cytoskeleton;	XP_020940069.1	LOW QUALITY PROTEIN: nesprin-1 [Sus scrofa]	sp|Q8NF91|SYNE1_HUMAN;	Nesprin-1 OS=Homo sapiens OX=9606 GN=SYNE1 PE=1 SV=4;	PF00435.21;PF10541.9	Spectrin;KASH	Spectrin repeat;Nuclear envelope localisation domain
ENSSSCG00000004096		NKG2D ligand 4-like [Source:NCBI gene (formerly Entrezgene);Acc:100521998]	3.865	1.95063	1.12787e-12	5.36704e-12	yes	up	3.46	3.65	4.05	12.41	12.41	13.64	3.72	12.82	GO:0009897;GO:0016021;GO:0016020;GO:000561	CC:external side of plasma membrane;CC:integral component of membrane;CC:membrane;CC:extracellular space;	K07987	RAET1	map04650	Natural killer cell mediated cytotoxicity	ENOG411150N	S:Function unknown	XP_013847945.1	NKG2D ligand 4-like [Sus scrofa]	sp|Q8TD07|RAE1E_HUMAN;	Retinoic acid early transcript 1E OS=Homo sapiens OX=9606 GN=RAET1E PE=1 SV=1;	PF00129.18;PF14586.6	MHC_I;MHC_I_2	Class I Histocompatibility antigen, domains alpha 1 and 2;Class I Histocompatibility antigen, NKG2D ligand, domains 1 and 2
ENSSSCG00000004121	FBXO30	EPM2A glucan phosphatase, laforin [Source:NCBI gene (formerly Entrezgene);Acc:100153341]	7.203	2.8487	3.81009e-262	9.72191e-260	yes	up	8.92	9.11	8.1	43.41	37.19	38.43	8.71	39.6767	GO:0016311;GO:0006470;GO:0016567;GO:0035335;GO:0016787;GO:0016791;GO:0008138;GO:0004725;GO:0008270;GO:0046872;GO:006163	BP:dephosphorylation;BP:protein dephosphorylation;BP:protein ubiquitination;BP:peptidyl-tyrosine dephosphorylation;MF:hydrolase activity;MF:phosphatase activity;MF:protein tyrosine/serine/threonine phosphatase activity;MF:protein tyrosine phosphatase activity;MF:zinc ion binding;MF:metal ion binding;MF:ubiquitin protein ligase activity;	K10307	FBXO30	------	------	ENOG410XQPH	S:Function unknown	XP_003121199.1	F-box only protein 30 [Sus scrofa] >XP_005659221.1 F-box only protein 30 [Sus scrofa]	sp|Q8TB52|FBX30_HUMAN;	F-box only protein 30 OS=Homo sapiens OX=9606 GN=FBXO30 PE=1 SV=3;	PF15966.5;PF15965.5;PF00782.20;PF00646.33;PF12937.7	F-box_4;zf-TRAF_2;DSPc;F-box;F-box-like	F-box;TRAF-like zinc-finger;Dual specificity phosphatase, catalytic domain;F-box domain;F-box-like
ENSSSCG00000004125	STX11	syntaxin 11 [Source:VGNC Symbol;Acc:VGNC:93585]	3.496	1.80574	1.9264e-49	2.98151e-48	yes	up	6.82	5.6	4.89	18.51	17.75	17.96	5.77	18.0733	GO:0006906;GO:0016192;GO:0006887;GO:0048278;GO:0031629;GO:0006886;GO:0005794;GO:0016021;GO:0042734;GO:0008021;GO:0048787;GO:0031201;GO:0012505;GO:0005886;GO:0016020;GO:0000149;GO:000548	BP:vesicle fusion;BP:vesicle-mediated transport;BP:exocytosis;BP:vesicle docking;BP:synaptic vesicle fusion to presynaptic active zone membrane;BP:intracellular protein transport;CC:Golgi apparatus;CC:integral component of membrane;CC:presynaptic membrane;CC:synaptic vesicle;CC:presynaptic active zone membrane;CC:SNARE complex;CC:endomembrane system;CC:plasma membrane;CC:membrane;MF:SNARE binding…	K08487	STX11	map04130	SNARE interactions in vesicular transport	COG5074	Z:Cytoskeleton	XP_020942774.1	syntaxin-11 isoform X2 [Sus scrofa]	sp|O75558|STX11_HUMAN;	Syntaxin-11 OS=Homo sapiens OX=9606 GN=STX11 PE=1 SV=1;	PF00804.25;PF05739.19	Syntaxin;SNARE	Syntaxin;SNARE domain
ENSSSCG00000004142	CITED2	Cbp/p300 interacting transactivator with Glu/Asp rich carboxy-terminal domain 2 [Source:VGNC Symbol;Acc:VGNC:86712]	2.047	1.03327	2.58688e-34	2.74413e-33	yes	up	14.6	13.51	12.69	23.38	25	25.05	13.6	24.4767	GO:0007368;GO:0030325;GO:0030154;GO:0003281;GO:0060349;GO:0008584;GO:0060044;GO:0060971;GO:0060972;GO:0010628;GO:0001889;GO:0021602;GO:0002089;GO:0060136;GO:0001666;GO:0007417;GO:0003151;GO:0000122;GO:0001701;GO:0045787;GO:0001829;GO:0003156;GO:0001568;GO:0001944;GO:0003197;GO:0009612;GO:0001947;GO:0002244;GO:0030851;GO:0022409;GO:0007179;GO:0048538;GO:0001841;GO:0001843;GO:0007530;GO:0061371;GO:…	BP:determination of left/right symmetry;BP:adrenal gland development;BP:cell differentiation;BP:ventricular septum development;BP:bone morphogenesis;BP:male gonad development;BP:negative regulation of cardiac muscle cell proliferation;BP:embryonic heart tube left/right pattern formation;BP:left/right pattern formation;BP:positive regulation of gene expression;BP:liver development;BP:cranial nerve…	K21361	CITED2	map04137	Mitophagy - animal	ENOG410Y09Y	K:Transcription	XP_011824530.1	PREDICTED: cbp/p300-interacting transactivator 2 isoform X1 [Mandrillus leucophaeus] >XP_025239347.1 cbp/p300-interacting transactivator 2 isoform X1 [Theropithecus gelada] >PNI86963.1 CITED2 isoform 4 [Pan troglodytes]	sp|A1YFU7|CITE2_SAGLB;	Cbp/p300-interacting transactivator 2 OS=Saguinus labiatus OX=78454 GN=CITED2 PE=3 SV=1;	PF04487.12	CITED	CITED
ENSSSCG00000004143	TXLNB	taxilin beta [Source:VGNC Symbol;Acc:VGNC:94601]	25.499	4.67236	0.00161094	0.0039335	yes	up	0.02	0	0	0.1	0.16	0.1	0.00666667	0.12	GO:0005737;GO:001990	CC:cytoplasm;MF:syntaxin binding;	------	------	------	------	ENOG410XQH1	K:Transcription	XP_003121223.2	beta-taxilin isoform X1 [Sus scrofa]	sp|Q8N3L3|TXLNB_HUMAN;	Beta-taxilin OS=Homo sapiens OX=9606 GN=TXLNB PE=1 SV=3;	PF09728.9	Taxilin	Myosin-like coiled-coil protein
ENSSSCG00000004167	MYB	MYB proto-oncogene, transcription factor [Source:VGNC Symbol;Acc:VGNC:90496]	0.185	-2.43428	1.73904e-43	2.33215e-42	yes	down	9.55	8.64	8.3	1.13	1.25	1.62	8.83	1.33333	GO:0051571;GO:0006338;GO:0000122;GO:0045624;GO:0006355;GO:0045892;GO:0045893;GO:0045944;GO:0051574;GO:0005634;GO:0005654;GO:0005829;GO:0001228;GO:0003677;GO:000097	BP:positive regulation of histone H3-K4 methylation;BP:chromatin remodeling;BP:negative regulation of transcription from RNA polymerase II promoter;BP:positive regulation of T-helper cell differentiation;BP:regulation of transcription, DNA-templated;BP:negative regulation of transcription, DNA-templated;BP:positive regulation of transcription, DNA-templated;BP:positive regulation of transcription…	K09420	MYB, C-MYB	map04151	PI3K-Akt signaling pathway	COG5147	K:Transcription	XP_001928964.3	LOW QUALITY PROTEIN: transcriptional activator Myb [Sus scrofa]	sp|P46200|MYB_BOVIN;	Transcriptional activator Myb OS=Bos taurus OX=9913 GN=MYB PE=2 SV=1;	PF09316.10;PF00249.31;PF13921.6;PF07988.12;PF15963.5	Cmyb_C;Myb_DNA-binding;Myb_DNA-bind_6;LMSTEN;Myb_DNA-bind_7	C-myb, C-terminal;Myb-like DNA-binding domain;Myb-like DNA-binding domain;LMSTEN motif;Myb DNA-binding like
ENSSSCG00000004192	CCN2	cellular communication network factor 2 [Source:VGNC Symbol;Acc:VGNC:86345]	2.144	1.09998	1.65869e-71	4.03601e-70	yes	up	30.96	30.99	31.32	59.28	57.59	62.53	31.09	59.8	GO:0030324;GO:0030154;GO:0007160;GO:0010629;GO:0001503;GO:0007165;GO:0001525;GO:0008543;GO:0051496;GO:0032330;GO:0016477;GO:0060548;GO:0072593;GO:0061448;GO:0045597;GO:0046330;GO:0035988;GO:0007155;GO:0001894;GO:0007229;GO:0001502;GO:0070374;GO:0071897;GO:0031012;GO:0005576;GO:0008022;GO:0005520;GO:0005178;GO:000820	BP:lung development;BP:cell differentiation;BP:cell-matrix adhesion;BP:negative regulation of gene expression;BP:ossification;BP:signal transduction;BP:angiogenesis;BP:fibroblast growth factor receptor signaling pathway;BP:positive regulation of stress fiber assembly;BP:regulation of chondrocyte differentiation;BP:cell migration;BP:negative regulation of cell death;BP:reactive oxygen species meta…	K06827	CTGF, CCN2, IGFBP8	map04371;map04390	Apelin signaling pathway;Hippo signaling pathway	ENOG4111F77	S:Function unknown	NP_998998.2	connective tissue growth factor precursor [Sus scrofa]	sp|O19113|CCN2_PIG;	CCN family member 2 OS=Sus scrofa OX=9823 GN=CCN2 PE=2 SV=1;	PF00007.22;PF00093.18;PF00219.18;PF00090.19	Cys_knot;VWC;IGFBP;TSP_1	Cystine-knot domain;von Willebrand factor type C domain;Insulin-like growth factor binding protein;Thrombospondin type 1 domain
ENSSSCG00000004193	ENPP1	ectonucleotide pyrophosphatase/phosphodiesterase 1 [Source:VGNC Symbol;Acc:VGNC:87708]	0.466	-1.10134	9.51055e-27	7.95297e-26	yes	down	7.5	7	7.37	2.96	3.11	3.09	7.29	3.05333	GO:0030308;GO:0009143;GO:0031953;GO:0090305;GO:0046325;GO:0032869;GO:0006091;GO:0030643;GO:0030505;GO:0006955;GO:0030318;GO:0046627;GO:0050427;GO:0045599;GO:0030730;GO:0006897;GO:0045719;GO:0006796;GO:0016021;GO:0016020;GO:0009986;GO:0005886;GO:0005615;GO:0005576;GO:0030247;GO:0003676;GO:0004528;GO:0046872;GO:0005524;GO:0042803;GO:0016787;GO:0106177;GO:0005158;GO:0003824;GO:0047429;GO:0035529;GO:…	BP:negative regulation of cell growth;BP:nucleoside triphosphate catabolic process;BP:negative regulation of protein autophosphorylation;BP:nucleic acid phosphodiester bond hydrolysis;BP:negative regulation of glucose import;BP:cellular response to insulin stimulus;BP:generation of precursor metabolites and energy;BP:cellular phosphate ion homeostasis;BP:inorganic diphosphate transport;BP:immune …	K01513	ENPP1_3, CD203	map00230;map00760;map00240;map00500;map00770;map00740	Purine metabolism;Nicotinate and nicotinamide metabolism;Pyrimidine metabolism;Starch and sucrose metabolism;Pantothenate and CoA biosynthesis;Riboflavin metabolism	COG1524	S:Function unknown	XP_020943592.1	ectonucleotide pyrophosphatase/phosphodiesterase family member 1 isoform X1 [Sus scrofa]	sp|P22413|ENPP1_HUMAN;	Ectonucleotide pyrophosphatase/phosphodiesterase family member 1 OS=Homo sapiens OX=9606 GN=ENPP1 PE=1 SV=2;	PF01663.22;PF01033.17;PF01223.23;PF00884.23	Phosphodiest;Somatomedin_B;Endonuclease_NS;Sulfatase	Type I phosphodiesterase / nucleotide pyrophosphatase;Somatomedin B domain;DNA/RNA non-specific endonuclease;Sulfatase
ENSSSCG00000004195	ARG1	arginase 1 [Source:VGNC Symbol;Acc:VGNC:85454]	4.328	2.11354	0.00670095	0.0150234	yes	up	0.18	0.04	0.16	0.58	0.57	0.3	0.126667	0.483333	GO:0042130;GO:2000552;GO:0046007;GO:0000050;GO:0070965;GO:0006525;GO:0060336;GO:0019547;GO:0042832;GO:0005615;GO:0005829;GO:0005737;GO:0016787;GO:0046872;GO:0004053;GO:003014	BP:negative regulation of T cell proliferation;BP:negative regulation of T-helper 2 cell cytokine production;BP:negative regulation of activated T cell proliferation;BP:urea cycle;BP:positive regulation of neutrophil mediated killing of fungus;BP:arginine metabolic process;BP:negative regulation of interferon-gamma-mediated signaling pathway;BP:arginine catabolic process to ornithine;BP:defense r…	K01476	E3.5.3.1, rocF, arg	map00220;map05146;map00330	Arginine biosynthesis;Amoebiasis;Arginine and proline metabolism	COG0010	K:Transcription	NP_999213.1;;	;AltName: Full=Type I arginase >AAK91874.1 arginase I [Sus scrofa]	sp|Q95JC8|ARGI1_PIG;	Arginase-1 OS=Sus scrofa OX=9823 GN=ARG1 PE=2 SV=1;	PF00491.21	Arginase	Arginase family
ENSSSCG00000004196	MED23	mediator complex subunit 23 [Source:VGNC Symbol;Acc:VGNC:90114]	2.169	1.11682	5.25826e-65	1.12188e-63	yes	up	13.73	14.68	14.18	27.31	28.52	27.18	14.1967	27.67	GO:0006355;GO:0005634;GO:000566	BP:regulation of transcription, DNA-templated;CC:nucleus;CC:transcription factor complex;	K15166	MED23	------	------	ENOG410ZH5R	K:Transcription	XP_020943631.1	mediator of RNA polymerase II transcription subunit 23 isoform X2 [Sus scrofa]	sp|Q9ULK4|MED23_HUMAN;	Mediator of RNA polymerase II transcription subunit 23 OS=Homo sapiens OX=9606 GN=MED23 PE=1 SV=2;	PF11573.8	Med23	Mediator complex subunit 23
ENSSSCG00000004221	HINT3	histidine triad nucleotide binding protein 3 [Source:VGNC Symbol;Acc:VGNC:88884]	3.038	1.60295	9.39808e-69	2.14836e-67	yes	up	6.2	6.61	6.84	19.73	20.6	19.27	6.55	19.8667	GO:0051289;GO:0005737;GO:0005634;GO:0016787;GO:0000166;GO:0003824;GO:0042802;GO:004280	BP:protein homotetramerization;CC:cytoplasm;CC:nucleus;MF:hydrolase activity;MF:nucleotide binding;MF:catalytic activity;MF:identical protein binding;MF:protein homodimerization activity;	------	------	------	------	ENOG4111MVJ	S:Function unknown	XP_001928763.2	histidine triad nucleotide-binding protein 3 [Sus scrofa]	sp|Q2YDJ4|HINT3_BOVIN;	Histidine triad nucleotide-binding protein 3 OS=Bos taurus OX=9913 GN=HINT3 PE=2 SV=1;	PF11969.8;PF01230.23	DcpS_C;HIT	Scavenger mRNA decapping enzyme C-term binding;HIT domain
ENSSSCG00000004233	SMPDL3A	sphingomyelin phosphodiesterase acid like 3A [Source:VGNC Symbol;Acc:VGNC:93265]	2.007	1.00492	0.0186016	0.0388707	yes	up	0.47	0.35	0.35	0.9	0.77	0.44	0.39	0.703333	GO:0009143;GO:0006685;GO:0005615;GO:0005576;GO:0016787;GO:0008081;GO:0004767;GO:0008270;GO:004687	BP:nucleoside triphosphate catabolic process;BP:sphingomyelin catabolic process;CC:extracellular space;CC:extracellular region;MF:hydrolase activity;MF:phosphoric diester hydrolase activity;MF:sphingomyelin phosphodiesterase activity;MF:zinc ion binding;MF:metal ion binding;	K01128	SMPDL3	------	------	ENOG410XRWF;ENOG410YYPB	S:Function unknown;	XP_003480304.1	acid sphingomyelinase-like phosphodiesterase 3a isoform X1 [Sus scrofa]	sp|Q92484|ASM3A_HUMAN;	Acid sphingomyelinase-like phosphodiesterase 3a OS=Homo sapiens OX=9606 GN=SMPDL3A PE=1 SV=2;	PF00149.28	Metallophos	Calcineurin-like phosphoesterase
ENSSSCG00000004234	FABP7	fatty acid binding protein 7 [Source:VGNC Symbol;Acc:VGNC:87873]	51.101	5.67527	2.52196e-05	7.40009e-05	yes	up	0.03	0	0	0.53	0.66	0.33	0.01	0.506667	GO:0021846;GO:0001964;GO:0060134;GO:0022008;GO:0005737;GO:0044297;GO:0071944;GO:0005911;GO:0042995;GO:0043025;GO:000828	BP:cell proliferation in forebrain;BP:startle response;BP:prepulse inhibition;BP:neurogenesis;CC:cytoplasm;CC:cell body;CC:cell periphery;CC:cell-cell junction;CC:cell projection;CC:neuronal cell body;MF:lipid binding;	K08756	FABP7	map03320	PPAR signaling pathway	ENOG4111US8	I:Lipid transport and metabolism	TKC50281.1	hypothetical protein EI555_003830 [Monodon monoceros]	sp|Q09139|FABP7_BOVIN;	Fatty acid-binding protein, brain OS=Bos taurus OX=9913 GN=FABP7 PE=1 SV=2;	PF00061.23;PF14651.6	Lipocalin;Lipocalin_7	Lipocalin / cytosolic fatty-acid binding protein family;Lipocalin / cytosolic fatty-acid binding protein family
ENSSSCG00000004236	PKIB	cAMP-dependent protein kinase inhibitor beta [Source:VGNC Symbol;Acc:VGNC:91478]	2.682	1.42327	1.22861e-178	1.32564e-176	yes	up	85.7	89.77	88.9	214.3	212.18	211.15	88.1233	212.543	GO:0006469;GO:2000480;GO:1904355;GO:0032212;GO:0051973;GO:0005737;GO:0005634;GO:0016301;GO:000486	BP:negative regulation of protein kinase activity;BP:negative regulation of cAMP-dependent protein kinase activity;BP:positive regulation of telomere capping;BP:positive regulation of telomere maintenance via telomerase;BP:positive regulation of telomerase activity;CC:cytoplasm;CC:nucleus;MF:kinase activity;MF:cAMP-dependent protein kinase inhibitor activity;	------	------	------	------	ENOG410Y067	T:Signal transduction mechanisms	XP_020944437.1	cAMP-dependent protein kinase inhibitor beta isoform X1 [Sus scrofa] >XP_020944446.1 cAMP-dependent protein kinase inhibitor beta isoform X1 [Sus scrofa]	sp|Q9C010|IPKB_HUMAN;	cAMP-dependent protein kinase inhibitor beta OS=Homo sapiens OX=9606 GN=PKIB PE=3 SV=1;	PF02827.16	PKI	cAMP-dependent protein kinase inhibitor
ENSSSCG00000004237	SERINC1	serine incorporator 1 [Source:VGNC Symbol;Acc:VGNC:92728]	5.08	2.34477	4.40583e-271	1.24165e-268	yes	up	59.02	61.95	57.75	266.65	297.64	249.46	59.5733	271.25	GO:0008654;GO:1904219;GO:0006658;GO:0044091;GO:1904222;GO:0006665;GO:0016021;GO:0016020;GO:0005789;GO:0005886;GO:0030674;GO:001989	BP:phospholipid biosynthetic process;BP:positive regulation of CDP-diacylglycerol-serine O-phosphatidyltransferase activity;BP:phosphatidylserine metabolic process;BP:membrane biogenesis;BP:positive regulation of serine C-palmitoyltransferase activity;BP:sphingolipid metabolic process;CC:integral component of membrane;CC:membrane;CC:endoplasmic reticulum membrane;CC:plasma membrane;MF:protein bin…	K23544	SERINC1_3	------	------	ENOG410XP7K	S:Function unknown	XP_003404291.2	serine incorporator 1 isoform X1 [Loxodonta africana]	sp|Q5R419|SERC1_PONAB;	Serine incorporator 1 OS=Pongo abelii OX=9601 GN=SERINC1 PE=2 SV=1;	PF03348.15	Serinc	Serine incorporator
ENSSSCG00000004238	HSF2	heat shock transcription factor 2 [Source:VGNC Symbol;Acc:VGNC:88994]	4.333	2.1154	3.33115e-101	1.34687e-99	yes	up	9.21	10.27	9.49	35.79	41.64	35.53	9.65667	37.6533	GO:0061408;GO:0043618;GO:0006355;GO:0007283;GO:0006357;GO:0045944;GO:0034605;GO:0005737;GO:0005634;GO:0042025;GO:0005654;GO:0043565;GO:0003700;GO:1990837;GO:0001162;GO:0001228;GO:0000977;GO:0003677;GO:0000978;GO:0042802;GO:004280	BP:positive regulation of transcription from RNA polymerase II promoter in response to heat stress;BP:regulation of transcription from RNA polymerase II promoter in response to stress;BP:regulation of transcription, DNA-templated;BP:spermatogenesis;BP:regulation of transcription from RNA polymerase II promoter;BP:positive regulation of transcription from RNA polymerase II promoter;BP:cellular res…	K09415	HSF2	------	------	COG5169	S:Function unknown	XP_006834762.1	PREDICTED: heat shock factor protein 2 isoform X1 [Chrysochloris asiatica]	sp|Q03933|HSF2_HUMAN;	Heat shock factor protein 2 OS=Homo sapiens OX=9606 GN=HSF2 PE=1 SV=1;	PF06546.11;PF00447.17	Vert_HS_TF;HSF_DNA-bind	Vertebrate heat shock transcription factor;HSF-type DNA-binding
ENSSSCG00000004249	CEP85L	centrosomal protein 85 like [Source:VGNC Symbol;Acc:VGNC:86580]	2.677	1.42074	6.926e-16	3.81719e-15	yes	up	1.07	1.01	0.93	2.31	2.53	2.29	1.00333	2.37667	GO:000581	CC:centrosome;	K16766	CEP85	------	------	ENOG410ZR9W	S:Function unknown	XP_003121296.3	LOW QUALITY PROTEIN: centrosomal protein of 85 kDa-like [Sus scrofa]	sp|Q5SZL2|CE85L_HUMAN;	Centrosomal protein of 85 kDa-like OS=Homo sapiens OX=9606 GN=CEP85L PE=1 SV=1;	------	------	------
ENSSSCG00000004250	SLC35F1	solute carrier family 35 member F1 [Source:VGNC Symbol;Acc:VGNC:93081]	6.623	2.72755	0.00144487	0.00355003	yes	up	0.03	0.03	0.04	0.31	0.23	0.12	0.0333333	0.22	GO:0055085;GO:0016021;GO:0016020;GO:002285	BP:transmembrane transport;CC:integral component of membrane;CC:membrane;MF:transmembrane transporter activity;	K15287	SLC35F1_2	------	------	COG0697	S:Function unknown	XP_020944703.1	solute carrier family 35 member F1 [Sus scrofa] >XP_020944709.1 solute carrier family 35 member F1 [Sus scrofa]	sp|Q5T1Q4|S35F1_HUMAN;	Solute carrier family 35 member F1 OS=Homo sapiens OX=9606 GN=SLC35F1 PE=2 SV=2;	PF06027.12;PF00892.20;PF08627.10	SLC35F;EamA;CRT-like	Solute carrier family 35;EamA-like transporter family;CRT-like, chloroquine-resistance transporter-like
ENSSSCG00000004280	RIMS1	regulating synaptic membrane exocytosis 1 [Source:VGNC Symbol;Acc:VGNC:92309]	0.369	-1.4368	0.000516087	0.00133435	yes	down	0.88	1.03	0.8	0.24	0.27	0.39	0.903333	0.3	GO:0006887;GO:0006886;GO:0065003;GO:1903861;GO:0060478;GO:0048786;GO:0016020;GO:0045202;GO:0030054;GO:0017137;GO:004687	BP:exocytosis;BP:intracellular protein transport;BP:macromolecular complex assembly;BP:positive regulation of dendrite extension;BP:acrosomal vesicle exocytosis;CC:presynaptic active zone;CC:membrane;CC:synapse;CC:cell junction;MF:Rab GTPase binding;MF:metal ion binding;	K15291	RIMS1, RIM1	map04723;map04721	Retrograde endocannabinoid signaling;Synaptic vesicle cycle	ENOG41111ZT	S:Function unknown	XP_020928571.1	regulating synaptic membrane exocytosis protein 1 isoform X6 [Sus scrofa]	sp|Q86UR5|RIMS1_HUMAN;	Regulating synaptic membrane exocytosis protein 1 OS=Homo sapiens OX=9606 GN=RIMS1 PE=1 SV=1;	PF00168.30;PF00595.24;PF17820.1;PF02318.16	C2;PDZ;PDZ_6;FYVE_2	C2 domain;PDZ domain;PDZ domain;FYVE-type zinc finger
ENSSSCG00000004294	SYNCRIP	synaptotagmin binding cytoplasmic RNA interacting protein [Source:NCBI gene (formerly Entrezgene);Acc:100154370]	0.476	-1.07205	5.80053e-132	3.60282e-130	yes	down	173.63	169.91	163.64	74.37	75.72	75.92	169.06	75.3367	GO:0070934;GO:0001649;GO:0008380;GO:0071346;GO:0000398;GO:0016032;GO:0017148;GO:0006396;GO:0006397;GO:0005783;GO:0070937;GO:0005737;GO:0005634;GO:0016020;GO:0005654;GO:0097452;GO:0071013;GO:1990904;GO:0071204;GO:0008143;GO:0003676;GO:0048027;GO:0003723;GO:000372	BP:CRD-mediated mRNA stabilization;BP:osteoblast differentiation;BP:RNA splicing;BP:cellular response to interferon-gamma;BP:mRNA splicing, via spliceosome;BP:viral process;BP:negative regulation of translation;BP:RNA processing;BP:mRNA processing;CC:endoplasmic reticulum;CC:CRD-mediated mRNA stability complex;CC:cytoplasm;CC:nucleus;CC:membrane;CC:nucleoplasm;CC:GAIT complex;CC:catalytic step 2 …	K13160	SYNCRIP, HNRPQ	------	------	ENOG410XTJ5	S:Function unknown	AAH55863.1	Syncrip protein, partial [Mus musculus]	sp|O60506|HNRPQ_HUMAN;	Heterogeneous nuclear ribonucleoprotein Q OS=Homo sapiens OX=9606 GN=SYNCRIP PE=1 SV=2;	PF00076.22;PF18360.1;PF13893.6	RRM_1;hnRNP_Q_AcD;RRM_5	RNA recognition motif.;Heterogeneous nuclear ribonucleoprotein Q acidic domain;RNA recognition motif.
ENSSSCG00000004302		cilia and flagella associated protein 206 [Source:NCBI gene (formerly Entrezgene);Acc:100517793]	0.311	-1.68709	5.64002e-06	1.75098e-05	yes	down	2	1.65	1.48	0.63	0.33	0.54	1.71	0.5	GO:0030030;GO:0005737;GO:0005856;GO:0031514;GO:0005929;GO:004299	BP:cell projection organization;CC:cytoplasm;CC:cytoskeleton;CC:motile cilium;CC:cilium;CC:cell projection;	------	------	------	------	ENOG410XS92	S:Function unknown	XP_005659337.1	cilia- and flagella-associated protein 206 isoform X1 [Sus scrofa]	sp|Q29RL1|CF206_BOVIN;	Cilia- and flagella-associated protein 206 OS=Bos taurus OX=9913 GN=CFAP206 PE=2 SV=2;	PF12018.8	FAP206	Domain of unknown function
ENSSSCG00000004307	AKIRIN2	akirin 2 [Source:NCBI gene (formerly Entrezgene);Acc:100519991]	2.226	1.15461	1.19653e-56	2.14761e-55	yes	up	29.06	26.29	25.6	52.6	56.45	53.36	26.9833	54.1367	GO:0008284;GO:0000122;GO:0009792;GO:0045944;GO:0032755;GO:0010950;GO:0032496;GO:0045087;GO:0017053;GO:0005634;GO:0005654;GO:0019899;GO:004280	BP:positive regulation of cell proliferation;BP:negative regulation of transcription from RNA polymerase II promoter;BP:embryo development ending in birth or egg hatching;BP:positive regulation of transcription from RNA polymerase II promoter;BP:positive regulation of interleukin-6 production;BP:positive regulation of endopeptidase activity;BP:response to lipopolysaccharide;BP:innate immune respo…	------	------	------	------	ENOG4111J00	S:Function unknown	XP_020930249.1	akirin-2 isoform X1 [Sus scrofa]	sp|A8YXY8|AKIR2_BOVIN;	Akirin-2 OS=Bos taurus OX=9913 GN=AKIRIN2 PE=2 SV=1;	------	------	------
ENSSSCG00000004344	MMS22L	MMS22 like, DNA repair protein [Source:VGNC Symbol;Acc:VGNC:90284]	0.496	-1.0108	2.0516e-15	1.1103e-14	yes	down	4.22	4.03	3.7	2	1.66	1.78	3.98333	1.81333	GO:0006974;GO:0006281;GO:0000724;GO:0031297;GO:0035101;GO:0042555;GO:0005634;GO:0005654;GO:0043596;GO:000582	BP:cellular response to DNA damage stimulus;BP:DNA repair;BP:double-strand break repair via homologous recombination;BP:replication fork processing;CC:FACT complex;CC:MCM complex;CC:nucleus;CC:nucleoplasm;CC:nuclear replication fork;CC:cytosol;	------	------	------	------	ENOG410ZSY3	L:Replication, recombination and repair	XP_020928847.1	protein MMS22-like isoform X2 [Sus scrofa] >XP_020928852.1 protein MMS22-like isoform X2 [Sus scrofa]	sp|E1BGH8|MMS22_BOVIN;	Protein MMS22-like OS=Bos taurus OX=9913 GN=MMS22L PE=3 SV=1;	PF14910.6;PF14911.6	MMS22L_N;MMS22L_C	S-phase genomic integrity recombination mediator, N-terminal;S-phase genomic integrity recombination mediator, C-terminal
ENSSSCG00000004349	FAXC	coenzyme Q3, methyltransferase [Source:NCBI gene (formerly Entrezgene);Acc:100152047]	0.463	-1.1097	3.62209e-21	2.47529e-20	yes	down	22.98	20.27	22.72	11.14	9.83	9.98	21.99	10.3167	GO:001602	CC:integral component of membrane;	------	------	------	------	ENOG4111HSJ	S:Function unknown	EAW48486.1	chromosome 6 open reading frame 168, isoform CRA_d [Homo sapiens]	sp|Q5TGI0|FAXC_HUMAN;	Failed axon connections homolog OS=Homo sapiens OX=9606 GN=FAXC PE=2 SV=2;	PF17172.4;PF17171.4;PF10568.9;PF13410.6	GST_N_4;GST_C_6;Tom37;GST_C_2	Glutathione S-transferase N-terminal domain;Glutathione S-transferase, C-terminal domain;Outer mitochondrial membrane transport complex protein;Glutathione S-transferase, C-terminal domain
ENSSSCG00000004369	PRDM1	PR/SET domain 1 [Source:VGNC Symbol;Acc:VGNC:91772]	9.598	3.26271	7.00161e-24	5.33082e-23	yes	up	0.21	0.22	0.15	2.26	1.31	1.78	0.193333	1.78333	GO:0060576;GO:0033082;GO:0003281;GO:0032823;GO:0009791;GO:0010629;GO:0001763;GO:0060976;GO:1990654;GO:0003170;GO:0001701;GO:0000122;GO:0048869;GO:0001822;GO:0042127;GO:0042462;GO:0051136;GO:0060707;GO:0007281;GO:0001892;GO:0001893;GO:0045165;GO:0003279;GO:0010628;GO:0035904;GO:0048844;GO:0005737;GO:0005634;GO:0003676;GO:0031490;GO:0043565;GO:0042826;GO:1990837;GO:0001227;GO:0003700;GO:1990841;GO:…	BP:intestinal epithelial cell development;BP:regulation of extrathymic T cell differentiation;BP:ventricular septum development;BP:regulation of natural killer cell differentiation;BP:post-embryonic development;BP:negative regulation of gene expression;BP:morphogenesis of a branching structure;BP:coronary vasculature development;BP:sebum secreting cell proliferation;BP:heart valve development;BP:…	------	------	------	------	ENOG410ZFVU	S:Function unknown	XP_005659397.1	PR domain zinc finger protein 1 isoform X1 [Sus scrofa]	sp|O75626|PRDM1_HUMAN;	PR domain zinc finger protein 1 OS=Homo sapiens OX=9606 GN=PRDM1 PE=1 SV=2;	PF13465.6;PF00096.26;PF00856.28;PF13894.6;PF13912.6	zf-H2C2_2;zf-C2H2;SET;zf-C2H2_4;zf-C2H2_6	Zinc-finger double domain;Zinc finger, C2H2 type;SET domain;C2H2-type zinc finger;C2H2-type zinc finger
ENSSSCG00000004390	SESN1	sestrin 1 [Source:VGNC Symbol;Acc:VGNC:92753]	2.639	1.40017	4.47883e-07	1.51666e-06	yes	up	1.07	0.85	0.86	1.98	2.66	2.27	0.926667	2.30333	GO:1901031;GO:0072593;GO:1904262;GO:0034198;GO:0042149;GO:0098869;GO:0005737;GO:0005654;GO:0005634;GO:0001650;GO:0061700;GO:007072	BP:regulation of response to reactive oxygen species;BP:reactive oxygen species metabolic process;BP:negative regulation of TORC1 signaling;BP:cellular response to amino acid starvation;BP:cellular response to glucose starvation;BP:cellular oxidant detoxification;CC:cytoplasm;CC:nucleoplasm;CC:nucleus;CC:fibrillar center;CC:GATOR2 complex;MF:leucine binding;	K10141	SESN1_3	map04211;map04115	Longevity regulating pathway;p53 signaling pathway	ENOG410XP7Z	S:Function unknown	XP_020946514.1	sestrin-1 isoform X1 [Sus scrofa] >XP_020946521.1 sestrin-1 isoform X1 [Sus scrofa]	sp|Q4R6P7|SESN1_MACFA;	Sestrin-1 OS=Macaca fascicularis OX=9541 GN=SESN1 PE=2 SV=1;	PF04636.13;PF02627.20	PA26;CMD	PA26 p53-induced protein;Carboxymuconolactone decarboxylase family
ENSSSCG00000004403	CDC40	cell division cycle 40 [Source:VGNC Symbol;Acc:VGNC:86452]	2.255	1.1731	7.267e-53	1.2143e-51	yes	up	12.88	12.49	12.48	24.6	26.72	25.34	12.6167	25.5533	GO:0000398;GO:0005654;GO:0016607;GO:0071013;GO:007100	BP:mRNA splicing, via spliceosome;CC:nucleoplasm;CC:nuclear speck;CC:catalytic step 2 spliceosome;CC:U2-type catalytic step 2 spliceosome;	K12816	CDC40, PRP17	map03040	Spliceosome	ENOG410XP87	A:RNA processing and modification	XP_003121400.3	pre-mRNA-processing factor 17 [Sus scrofa] >XP_005652522.1 pre-mRNA-processing factor 17 [Sus scrofa]	sp|Q9DC48|PRP17_MOUSE;	Pre-mRNA-processing factor 17 OS=Mus musculus OX=10090 GN=Cdc40 PE=2 SV=1;	PF00400.32;PF12894.7	WD40;ANAPC4_WD40	WD domain, G-beta repeat;Anaphase-promoting complex subunit 4 WD40 domain
ENSSSCG00000004412	MICAL1	microtubule associated monooxygenase, calponin and LIM domain containing 1 [Source:VGNC Symbol;Acc:VGNC:90207]	2.458	1.29767	2.68228e-67	5.95145e-66	yes	up	13.87	15.75	15.91	34.62	33.89	32.49	15.1767	33.6667	GO:0019417;GO:0043066;GO:0051017;GO:0030042;GO:0055114;GO:1903305;GO:0043154;GO:0001933;GO:0015629;GO:0005737;GO:0045171;GO:1990026;GO:0005886;GO:0030496;GO:0004497;GO:0016174;GO:0071949;GO:0016709;GO:0003779;GO:0046872;GO:0017137;GO:0051015;GO:0017124;GO:001990	BP:sulfur oxidation;BP:negative regulation of apoptotic process;BP:actin filament bundle assembly;BP:actin filament depolymerization;BP:oxidation-reduction process;BP:regulation of regulated secretory pathway;BP:negative regulation of cysteine-type endopeptidase activity involved in apoptotic process;BP:negative regulation of protein phosphorylation;CC:actin cytoskeleton;CC:cytoplasm;CC:intercell…	K19947	MICAL	------	------	COG5069	S:Function unknown	XP_020946618.1	F-actin-methionine sulfoxide oxidase MICAL1 isoform X1 [Sus scrofa] >XP_020946621.1 F-actin-methionine sulfoxide oxidase MICAL1 isoform X1 [Sus scrofa] >XP_020946625.1 F-actin-methionine sulfoxide oxidase MICAL1 isoform X1 [Sus scrofa]	sp|F1MH07|MICA1_BOVIN;	[F-actin]-monooxygenase MICAL1 OS=Bos taurus OX=9913 GN=MICAL1 PE=2 SV=1;	PF12130.8;PF00307.31;PF01494.19;PF00412.22;PF07992.14;PF00890.24;PF11971.8;PF03486.14;PF13738.6	DUF3585;CH;FAD_binding_3;LIM;Pyr_redox_2;FAD_binding_2;CAMSAP_CH;HI0933_like;Pyr_redox_3	Bivalent Mical/EHBP Rab binding domain;Calponin homology;FAD binding domain;LIM domain;Pyridine nucleotide-disulphide oxidoreductase;FAD binding domain;CAMSAP CH domain;HI0933-like protein;Pyridine nucleotide-disulphide oxidoreductase
ENSSSCG00000004434	FRK	fyn related Src family tyrosine kinase [Source:VGNC Symbol;Acc:VGNC:88235]	4.032	2.01138	0.00126588	0.00313063	yes	up	0.02	0.23	0.1	0.41	0.4	0.43	0.116667	0.413333	GO:0016310;GO:0030154;GO:0018108;GO:0007169;GO:0038083;GO:0000122;GO:0042127;GO:0006468;GO:0045087;GO:0005634;GO:0005654;GO:0005886;GO:0031234;GO:0005829;GO:0000166;GO:0016740;GO:0004715;GO:0004713;GO:0004672;GO:0005524;GO:0016301;GO:000510	BP:phosphorylation;BP:cell differentiation;BP:peptidyl-tyrosine phosphorylation;BP:transmembrane receptor protein tyrosine kinase signaling pathway;BP:peptidyl-tyrosine autophosphorylation;BP:negative regulation of transcription from RNA polymerase II promoter;BP:regulation of cell proliferation;BP:protein phosphorylation;BP:innate immune response;CC:nucleus;CC:nucleoplasm;CC:plasma membrane;CC:e…	K08892	FRK, PTK5	map04013	MAPK signaling pathway - fly	COG0515	S:Function unknown	XP_001925827.2	tyrosine-protein kinase FRK [Sus scrofa]	sp|Q922K9|FRK_MOUSE;	Tyrosine-protein kinase FRK OS=Mus musculus OX=10090 GN=Frk PE=1 SV=3;	PF07714.17;PF00069.25;PF00017.24;PF00018.28;PF07653.17;PF14604.6	Pkinase_Tyr;Pkinase;SH2;SH3_1;SH3_2;SH3_9	Protein tyrosine kinase;Protein kinase domain;SH2 domain;SH3 domain;Variant SH3 domain;Variant SH3 domain
ENSSSCG00000004454	ME1	malic enzyme 1 [Source:VGNC Symbol;Acc:VGNC:90095]	2.395	1.26025	4.01026e-163	3.57178e-161	yes	up	53.98	58.65	59.62	125.16	128.06	130.52	57.4167	127.913	GO:0006090;GO:0051262;GO:1902031;GO:0009725;GO:0006108;GO:0055114;GO:0005829;GO:0005739;GO:0004473;GO:0051287;GO:0004471;GO:0004470;GO:0030145;GO:0008948;GO:0046872;GO:001649	BP:pyruvate metabolic process;BP:protein tetramerization;BP:regulation of NADP metabolic process;BP:response to hormone;BP:malate metabolic process;BP:oxidation-reduction process;CC:cytosol;CC:mitochondrion;MF:malate dehydrogenas;MF:NAD binding;MF:malate dehydrogenas;MF:malic enzyme activity;MF:manganese ion binding;MF:oxaloacetate decarboxylase activity;MF:metal ion binding;MF:oxidoreductase act…	K00029	E1.1.1.40, maeB	map03320;map00620	PPAR signaling pathway;Pyruvate metabolism	COG0281	C:Energy production and conversion	XP_001924368.2	NADP-dependent malic enzyme [Sus scrofa]	sp|Q29558|MAOX_PIG;	NADP-dependent malic enzyme;	PF03949.15;PF00390.19	Malic_M;malic	Malic enzyme, NAD binding domain;Malic enzyme, N-terminal domain
ENSSSCG00000004458	TPBG	trophoblast glycoprotein [Source:VGNC Symbol;Acc:VGNC:94332]	0.434	-1.20396	2.15362e-42	2.81612e-41	yes	down	55.1	52.6	50.22	22.04	15.87	23.01	52.64	20.3067	GO:0051965;GO:0016021;GO:0016020;GO:000578	BP:positive regulation of synapse assembly;CC:integral component of membrane;CC:membrane;CC:endoplasmic reticulum;	------	------	------	------	COG4886	S:Function unknown	XP_001927476.1	trophoblast glycoprotein [Sus scrofa] >XP_020947622.1 trophoblast glycoprotein [Sus scrofa] >XP_020947630.1 trophoblast glycoprotein [Sus scrofa] >XP_020947633.1 trophoblast glycoprotein [Sus scrofa]	sp|Q4R8Y9|TPBG_MACFA;	Trophoblast glycoprotein OS=Macaca fascicularis OX=9541 GN=TPBG PE=2 SV=1;	PF13855.6;PF12799.7;PF01462.18;PF01463.24	LRR_8;LRR_4;LRRNT;LRRCT	Leucine rich repeat;Leucine Rich repeats;Leucine rich repeat N-terminal domain;Leucine rich repeat C-terminal domain
ENSSSCG00000004464	TENT5A	terminal nucleotidyltransferase 5A [Source:VGNC Symbol;Acc:VGNC:93873]	2	1.00017	1.07069e-20	7.1946e-20	yes	up	4.42	4.01	3.62	7.05	6.7	7.85	4.01667	7.2	GO:0009617;GO:0048255;GO:0016740;GO:199081	BP:response to bacterium;BP:mRNA stabilization;MF:transferase activity;MF:RNA adenylyltransferase activity;	K23033	TENT5A_B, FAM46A_B	------	------	ENOG410XTG4	S:Function unknown	EHB14341.1	Protein FAM46A [Heterocephalus glaber]	sp|Q96IP4|TET5A_HUMAN;	Terminal nucleotidyltransferase 5A OS=Homo sapiens OX=9606 GN=TENT5A PE=1 SV=2;	PF07984.12	NTP_transf_7	Nucleotidyltransferase
ENSSSCG00000004466	TTK	TTK protein kinase [Source:VGNC Symbol;Acc:VGNC:94565]	0.226	-2.14728	1.51931e-66	3.3319e-65	yes	down	13.48	13.5	13.2	3.14	1.95	3.16	13.3933	2.75	GO:0018107;GO:0006468;GO:0018105;GO:0033316;GO:0034501;GO:0034502;GO:1903096;GO:0016321;GO:0018108;GO:0007094;GO:0051304;GO:0046777;GO:0007093;GO:0005737;GO:0000776;GO:0043515;GO:0016740;GO:0004712;GO:0004672;GO:000552	BP:peptidyl-threonine phosphorylation;BP:protein phosphorylation;BP:peptidyl-serine phosphorylation;BP:meiotic spindle assembly checkpoint;BP:protein localization to kinetochore;BP:protein localization to chromosome;BP:protein localization to meiotic spindle midzone;BP:female meiosis chromosome segregation;BP:peptidyl-tyrosine phosphorylation;BP:mitotic spindle assembly checkpoint;BP:chromosome s…	K08866	TTK, MPS1	map04110	Cell cycle	ENOG410XRRQ	T:Signal transduction mechanisms	XP_020947710.1	dual specificity protein kinase TTK isoform X1 [Sus scrofa] >XP_020947714.1 dual specificity protein kinase TTK isoform X1 [Sus scrofa] >XP_020947718.1 dual specificity protein kinase TTK isoform X1 [Sus scrofa] >XP_020947728.1 dual specificity protein kinase TTK isoform X1 [Sus scrofa]	sp|P33981|TTK_HUMAN;	Dual specificity protein kinase TTK OS=Homo sapiens OX=9606 GN=TTK PE=1 SV=2;	PF00069.25;PF07714.17;PF14531.6	Pkinase;Pkinase_Tyr;Kinase-like	Protein kinase domain;Protein tyrosine kinase;Kinase-like
ENSSSCG00000004469	LCA5	lebercilin LCA5 [Source:VGNC Symbol;Acc:VGNC:89654]	0.412	-1.2782	5.08555e-06	1.58536e-05	yes	down	1.62	1.48	1.55	0.58	0.67	0.78	1.55	0.676667	GO:0042073;GO:0032391;GO:0005930;GO:0005929;GO:004487	BP:intraciliary transport;CC:photoreceptor connecting cilium;CC:axoneme;CC:cilium;MF:macromolecular complex binding;	------	------	------	------	ENOG4111R6E	S:Function unknown	XP_003121446.3	lebercilin [Sus scrofa] >XP_020947799.1 lebercilin [Sus scrofa]	sp|Q86VQ0|LCA5_HUMAN;	Lebercilin OS=Homo sapiens OX=9606 GN=LCA5 PE=1 SV=2;	PF15619.6	Lebercilin	Ciliary protein causing Leber congenital amaurosis disease
ENSSSCG00000004475	HTR1B	5-hydroxytryptamine receptor 1B [Source:NCBI gene (formerly Entrezgene);Acc:397563]	0.464	-1.10931	4.29584e-06	1.34853e-05	yes	down	3.12	3.25	3.51	1.6	0.96	1.57	3.29333	1.37667	GO:0007205;GO:0007610;GO:0035690;GO:0042310;GO:0071312;GO:0098664;GO:0007186;GO:0007187;GO:0050795;GO:0007268;GO:0014063;GO:0071502;GO:1904707;GO:0042493;GO:0007198;GO:0002031;GO:0046849;GO:0007193;GO:0007165;GO:0005886;GO:0045202;GO:0030425;GO:0005737;GO:0016021;GO:0016020;GO:0099154;GO:0099056;GO:0005887;GO:0008144;GO:0004930;GO:0004993;GO:0030594;GO:005137	BP:protein kinase C-activating G-protein coupled receptor signaling pathway;BP:behavior;BP:cellular response to drug;BP:vasoconstriction;BP:cellular response to alkaloid;BP:G protein-coupled serotonin receptor signaling pathway;BP:G-protein coupled receptor signaling pathway;BP:G-protein coupled receptor signaling pathway, coupled to cyclic nucleotide second messenger;BP:regulation of behavior;BP…	K04153	HTR1	map04024;map04080;map04726;map04742	cAMP signaling pathway;Neuroactive ligand-receptor interaction;Serotonergic synapse;Taste transduction	ENOG410XRW9	S:Function unknown	NP_999463.1	5-hydroxytryptamine receptor 1B [Sus scrofa] >AAG15397.1 5-hydroxytryptamine 1B receptor [Sus scrofa]	sp|Q9N2B7|5HT1B_GORGO;	5-hydroxytryptamine receptor 1B OS=Gorilla gorilla gorilla OX=9595 GN=HTR1B PE=3 SV=1;	PF00001.21;PF10320.9;PF10328.9;PF13853.6	7tm_1;7TM_GPCR_Srsx;7TM_GPCR_Srx;7tm_4	7 transmembrane receptor;Serpentine type 7TM GPCR chemoreceptor Srsx;Serpentine type 7TM GPCR chemoreceptor Srx;Olfactory receptor
ENSSSCG00000004498	HAUS1	HAUS augmin like complex subunit 1 [Source:VGNC Symbol;Acc:VGNC:88787]	0.433	-1.20787	1.24166e-28	1.10538e-27	yes	down	58.06	50.91	53.09	20.71	19.43	21.85	54.02	20.6633	GO:0007098;GO:0051301;GO:0051225;GO:0007049;GO:0005737;GO:0005856;GO:0005813;GO:0005829;GO:0070652;GO:000587	BP:centrosome cycle;BP:cell division;BP:spindle assembly;BP:cell cycle;CC:cytoplasm;CC:cytoskeleton;CC:centrosome;CC:cytosol;CC:HAUS complex;CC:microtubule;	K16584	HAUS1	------	------	ENOG4111SPA	Z:Cytoskeleton	NP_001172095.1	HAUS augmin-like complex subunit 1 [Sus scrofa]	sp|Q2TBK4|HAUS1_BOVIN;	HAUS augmin-like complex subunit 1 OS=Bos taurus OX=9913 GN=HAUS1 PE=2 SV=1;	------	------	------
ENSSSCG00000004500	C18orf25	chromosome 1 C18orf25 homolog [Source:VGNC Symbol;Acc:VGNC:85964]	2.17	1.11745	7.61318e-80	2.16169e-78	yes	up	17.45	18.75	15.67	46.23	46.86	46.4	17.29	46.4967	GO:0016567;GO:0006511;GO:006163	BP:protein ubiquitination;BP:ubiquitin-dependent protein catabolic process;MF:ubiquitin protein ligase activity;	------	------	------	------	ENOG410Z94Y	S:Function unknown	XP_003121464.3	uncharacterized protein C18orf25 homolog isoform X1 [Sus scrofa] >XP_020948205.1 uncharacterized protein C18orf25 homolog isoform X1 [Sus scrofa]	sp|Q96B23|CR025_HUMAN;	Uncharacterized protein C18orf25 OS=Homo sapiens OX=9606 GN=C18orf25 PE=1 SV=3;	PF15303.6	RNF111_N	E3 ubiquitin-protein ligase Arkadia N-terminus
ENSSSCG00000004510	ACAA2	acetyl-CoA acyltransferase 2 [Source:VGNC Symbol;Acc:VGNC:84996]	0.439	-1.18711	1.40014e-11	6.26035e-11	yes	down	10.62	11.39	10.98	4.77	3.71	3.92	10.9967	4.13333	GO:0006635;GO:0071456;GO:0006695;GO:1901029;GO:1902109;GO:0005739;GO:0005759;GO:0003824;GO:0016740;GO:0016746;GO:0016747;GO:0003988;GO:0003985;GO:0047617;GO:000372	BP:fatty acid beta-oxidation;BP:cellular response to hypoxia;BP:cholesterol biosynthetic process;BP:negative regulation of mitochondrial outer membrane permeabilization involved in apoptotic signaling pathway;BP:negative regulation of mitochondrial membrane permeability involved in apoptotic process;CC:mitochondrion;CC:mitochondrial matrix;MF:catalytic activity;MF:transferase activity;MF:transfer…	K07508	ACAA2	map00280;map00071;map00062	Valine, leucine and isoleucine degradation;Fatty acid degradation;Fatty acid elongation	COG0183	S:Function unknown	NP_001161110.1	3-ketoacyl-CoA thiolase, mitochondrial [Sus scrofa] >BAI47587.1 acetyl-Coenzyme A acyltransferase 2 [Sus scrofa]	sp|P42765|THIM_HUMAN;	3-ketoacyl-CoA thiolase, mitochondrial OS=Homo sapiens OX=9606 GN=ACAA2 PE=1 SV=2;	PF00108.23;PF02803.18	Thiolase_N;Thiolase_C	Thiolase, N-terminal domain;Thiolase, C-terminal domain
ENSSSCG00000004518	SKA1	spindle and kinetochore associated complex subunit 1 [Source:NCBI gene (formerly Entrezgene);Acc:100157355]	0.272	-1.87597	6.23104e-14	3.14647e-13	yes	down	17.4	13.25	13.68	2.59	3.95	4.56	14.7767	3.7	GO:0031110;GO:0000278;GO:0051301;GO:0007059;GO:0015630;GO:0000940;GO:0072686;GO:0000776;GO:0005876;GO:000801	BP:regulation of microtubule polymerization or depolymerization;BP:mitotic cell cycle;BP:cell division;BP:chromosome segregation;CC:microtubule cytoskeleton;CC:condensed chromosome outer kinetochore;CC:mitotic spindle;CC:kinetochore;CC:spindle microtubule;MF:microtubule binding;	------	------	------	------	ENOG4111IBI	S:Function unknown	XP_001926583.4	spindle and kinetochore-associated protein 1 [Sus scrofa] >XP_003480376.1 spindle and kinetochore-associated protein 1 [Sus scrofa] >XP_005654481.1 spindle and kinetochore-associated protein 1 [Sus scrofa] >XP_005654482.1 spindle and kinetochore-associated protein 1 [Sus scrofa]	sp|Q0V7M7|SKA1_BOVIN;	Spindle and kinetochore-associated protein 1 OS=Bos taurus OX=9913 GN=SKA1 PE=2 SV=2;	PF07160.12	SKA1	Spindle and kinetochore-associated protein 1
ENSSSCG00000004530	STARD6	StAR related lipid transfer domain containing 6 [Source:VGNC Symbol;Acc:VGNC:93536]	3.497	1.80599	0.00389582	0.00906927	yes	up	0.25	0.15	0.5	1	0.97	0.9	0.3	0.956667	GO:000828	MF:lipid binding;	------	------	------	------	ENOG41100B5;ENOG410YX2A	U:Intracellular trafficking, secretion, and vesicular transport;	XP_013848326.1	stAR-related lipid transfer protein 6 [Sus scrofa] >XP_013848328.1 stAR-related lipid transfer protein 6 [Sus scrofa] >XP_020949035.1 stAR-related lipid transfer protein 6 [Sus scrofa]	sp|P59095|STAR6_HUMAN;	StAR-related lipid transfer protein 6 OS=Homo sapiens OX=9606 GN=STARD6 PE=1 SV=1;	PF01852.19	START	START domain
ENSSSCG00000004537	TXNL1	thioredoxin like 1 [Source:VGNC Symbol;Acc:VGNC:94611]	2.944	1.55781	3.19146e-171	3.15503e-169	yes	up	73.66	78.09	76.07	198.64	210.7	191.41	75.94	200.25	GO:0045454;GO:0055114;GO:0005737;GO:0005829;GO:0005623;GO:0000502;GO:0005634;GO:001503	BP:cell redox homeostasis;BP:oxidation-reduction process;CC:cytoplasm;CC:cytosol;CC:cell;CC:proteasome complex;CC:nucleus;MF:disulfide oxidoreductase activity;	------	------	------	------	ENOG410YQ2G	O:Posttranslational modification, protein turnover, chaperones	NP_001231205.1	thioredoxin-like protein 1 [Sus scrofa] >XP_002920303.1 PREDICTED: thioredoxin-like protein 1 isoform X2 [Ailuropoda melanoleuca] >XP_004266171.1 PREDICTED: thioredoxin-like protein 1 [Orcinus orca] >XP_004316215.1 PREDICTED: thioredoxin-like protein 1 isoform X1 [Tursiops truncatus] >XP_004683985.1 PREDICTED: thioredoxin-like protein 1 [Condylura cristata] >XP_005323098.1 thioredoxin-like protei…	sp|O43396|TXNL1_HUMAN;	Thioredoxin-like protein 1 OS=Homo sapiens OX=9606 GN=TXNL1 PE=1 SV=3;	PF06201.13;PF00085.20	PITH;Thioredoxin	PITH domain;Thioredoxin
ENSSSCG00000004548	PIF1	PIF1 5'-to-3' DNA helicase [Source:VGNC Symbol;Acc:VGNC:91418]	0.195	-2.35843	6.71241e-25	5.30753e-24	yes	down	4.88	5.49	5.73	1.01	0.78	1	5.36667	0.93	GO:0000723;GO:0000002;GO:0032211;GO:0006260;GO:0051974;GO:0032508;GO:0006281;GO:0006974;GO:0006310;GO:0032204;GO:0000784;GO:0005634;GO:0005739;GO:0005657;GO:0033678;GO:0003677;GO:0003678;GO:0000166;GO:0000287;GO:0005524;GO:0016787;GO:0042162;GO:0017116;GO:0004386;GO:0051880;GO:0010521;GO:004313	BP:telomere maintenance;BP:mitochondrial genome maintenance;BP:negative regulation of telomere maintenance via telomerase;BP:DNA replication;BP:negative regulation of telomerase activity;BP:DNA duplex unwinding;BP:DNA repair;BP:cellular response to DNA damage stimulus;BP:DNA recombination;BP:regulation of telomere maintenance;CC:nuclear chromosome, telomeric region;CC:nucleus;CC:mitochondrion;CC:…	K15255	PIF1	------	------	COG0507	L:Replication, recombination and repair	XP_020949423.1	ATP-dependent DNA helicase PIF1 isoform X5 [Sus scrofa]	sp|Q9H611|PIF1_HUMAN;	ATP-dependent DNA helicase PIF1 OS=Homo sapiens OX=9606 GN=PIF1 PE=1 SV=2;	PF05970.14;PF13604.6;PF13538.6;PF13245.6;PF02689.14	PIF1;AAA_30;UvrD_C_2;AAA_19;Herpes_Helicase	PIF1-like helicase;AAA domain;UvrD-like helicase C-terminal domain;AAA domain;Helicase
ENSSSCG00000004554	PCLAF	PCNA clamp associated factor [Source:NCBI gene (formerly Entrezgene);Acc:100514810]	0.372	-1.42841	1.62459e-107	7.3211e-106	yes	down	229.38	211.78	250.91	79.84	72.72	89.85	230.69	80.8033	GO:0051726;GO:0019985;GO:0006974;GO:0005737;GO:0005813;GO:0005634;GO:0048471;GO:000368	BP:regulation of cell cycle;BP:translesion synthesis;BP:cellular response to DNA damage stimulus;CC:cytoplasm;CC:centrosome;CC:nucleus;CC:perinuclear region of cytoplasm;MF:chromatin binding;	------	------	------	------	ENOG410Y3KP	K:Transcription	XP_025862062.1	PCNA-associated factor [Vulpes vulpes]	sp|Q15004|PAF15_HUMAN;	PCNA-associated factor OS=Homo sapiens OX=9606 GN=PCLAF PE=1 SV=1;	PF15715.5	PAF	PCNA-associated factor histone like domain
ENSSSCG00000004570	TPM1	tropomyosin 1 [Source:NCBI gene (formerly Entrezgene);Acc:100037999]	0.371	-1.42896	4.80011e-92	1.66916e-90	yes	down	122.86	121.61	119.11	40.83	32.81	44.25	121.193	39.2967	GO:0001701;GO:0003065;GO:0034614;GO:1904706;GO:0055010;GO:0008360;GO:0045214;GO:1904753;GO:0060048;GO:0005737;GO:0001725;GO:0015629;GO:0005829;GO:0005856;GO:0030016;GO:0032587;GO:0032059;GO:0008092;GO:0003779;GO:005101	BP:in utero embryonic development;BP:positive regulation of heart rate by epinephrine;BP:cellular response to reactive oxygen species;BP:negative regulation of vascular smooth muscle cell proliferation;BP:ventricular cardiac muscle tissue morphogenesis;BP:regulation of cell shape;BP:sarcomere organization;BP:negative regulation of vascular associated smooth muscle cell migration;BP:cardiac muscle…	K10373	TPM1	map05206;map04260;map04261;map05414;map05410	MicroRNAs in cancer;Cardiac muscle contraction;Adrenergic signaling in cardiomyocytes;Dilated cardiomyopathy (DCM);Hypertrophic cardiomyopathy (HCM)	ENOG410XR5K	Z:Cytoskeleton	XP_020939057.1	tropomyosin alpha-1 chain isoform X1 [Sus scrofa]	------	------	PF00261.20;PF12718.7;PF06009.12	Tropomyosin;Tropomyosin_1;Laminin_II	Tropomyosin;Tropomyosin like;Laminin Domain II
ENSSSCG00000004576	RORA	RAR related orphan receptor A [Source:VGNC Symbol;Acc:VGNC:92408]	3.78	1.91851	2.44847e-23	1.82952e-22	yes	up	0.64	0.75	0.71	2.59	2.41	2.35	0.7	2.45	GO:0008589;GO:0019221;GO:0032922;GO:0010906;GO:0006805;GO:0046068;GO:0001525;GO:0007275;GO:0021702;GO:0050728;GO:0030522;GO:0071356;GO:0006809;GO:0060850;GO:0006367;GO:0071456;GO:0043124;GO:0021930;GO:0070328;GO:0019218;GO:0042752;GO:0042753;GO:0045893;GO:0072539;GO:0042632;GO:0036315;GO:0043030;GO:0045599;GO:0010575;GO:0006355;GO:0045944;GO:0042692;GO:0071347;GO:0005634;GO:0005654;GO:0008142;GO:…	BP:regulation of smoothened signaling pathway;BP:cytokine-mediated signaling pathway;BP:circadian regulation of gene expression;BP:regulation of glucose metabolic process;BP:xenobiotic metabolic process;BP:cGMP metabolic process;BP:angiogenesis;BP:multicellular organism development;BP:cerebellar Purkinje cell differentiation;BP:negative regulation of inflammatory response;BP:intracellular recepto…	K08532	NR1F1, RORA	map04659;map04710;map05017;map05321	Th17 cell differentiation;Circadian rhythm;Spinocerebellar ataxia;Inflammatory bowel disease (IBD)	ENOG410XUGR	S:Function unknown	XP_005659597.1	nuclear receptor ROR-alpha isoform X3 [Sus scrofa]	sp|P35398|RORA_HUMAN;	Nuclear receptor ROR-alpha OS=Homo sapiens OX=9606 GN=RORA PE=1 SV=2;	PF00105.18;PF00104.30	zf-C4;Hormone_recep	Zinc finger, C4 type;Ligand-binding domain of nuclear hormone receptor
ENSSSCG00000004584	GCNT3	glucosaminyl (N-acetyl) transferase 3, mucin type [Source:NCBI gene (formerly Entrezgene);Acc:100522112]	0.235	-2.0894	1.71471e-77	4.64521e-76	yes	down	16.34	16.44	16.45	4.34	3.44	3.61	16.41	3.79667	GO:0048729;GO:0002426;GO:0050892;GO:0060993;GO:0016020;GO:0000139;GO:0047225;GO:0016740;GO:0016757;GO:000837	BP:tissue morphogenesis;BP:immunoglobulin production in mucosal tissue;BP:intestinal absorption;BP:kidney morphogenesis;CC:membrane;CC:Golgi membrane;MF:acetylgalactosaminyl-O-glycosyl-glycoprotein beta-1,6-N-acetylglucosaminyltransferase activity;MF:transferase activity;MF:transferase activity, transferring glycosyl groups;MF:acetylglucosaminyltransferase activity;	K09662	GCNT3	map00512	Mucin type O-glycan biosynthesis	ENOG410XQ7M	S:Function unknown	XP_013848371.1	beta-1,3-galactosyl-O-glycosyl-glycoprotein beta-1,6-N-acetylglucosaminyltransferase 3 [Sus scrofa] >XP_013848372.1 beta-1,3-galactosyl-O-glycosyl-glycoprotein beta-1,6-N-acetylglucosaminyltransferase 3 [Sus scrofa] >XP_020950144.1 beta-1,3-galactosyl-O-glycosyl-glycoprotein beta-1,6-N-acetylglucosaminyltransferase 3 [Sus scrofa] >XP_020950155.1 beta-1,3-galactosyl-O-glycosyl-glycoprotein beta-1,…	sp|Q7YQE1|GCNT3_BOVIN;	Beta-1,3-galactosyl-O-glycosyl-glycoprotein beta-1,6-N-acetylglucosaminyltransferase 3 OS=Bos taurus OX=9913 GN=GCNT3 PE=1 SV=1;	PF02485.21	Branch	Core-2/I-Branching enzyme
ENSSSCG00000004586	FAM81A	family with sequence similarity 81 member A [Source:VGNC Symbol;Acc:VGNC:87986]	0.323	-1.62869	1.28443e-56	2.30101e-55	yes	down	19.06	22.1	19.78	5.07	5.61	6.87	20.3133	5.85	------	------	------	------	------	------	ENOG4111JK9	S:Function unknown	XP_001928575.1	protein FAM81A isoform X2 [Sus scrofa] >XP_020929191.1 protein FAM81A isoform X2 [Sus scrofa]	sp|Q8TBF8|FA81A_HUMAN;	Protein FAM81A OS=Homo sapiens OX=9606 GN=FAM81A PE=2 SV=3;	------	------	------
ENSSSCG00000004588	CCNB2	cyclin B2 [Source:VGNC Symbol;Acc:VGNC:86350]	0.252	-1.99084	2.41655e-63	4.99774e-62	yes	down	27.18	27.8	28.76	6.45	5.23	7.38	27.9133	6.35333	GO:0001701;GO:0051301;GO:0040008;GO:0043029;GO:0044772;GO:1904145;GO:0048538;GO:0000079;GO:0007049;GO:0005737;GO:0005829;GO:0005813;GO:0005634;GO:0016020;GO:0015630;GO:0000307;GO:0042025;GO:001653	BP:in utero embryonic development;BP:cell division;BP:regulation of growth;BP:T cell homeostasis;BP:mitotic cell cycle phase transition;BP:negative regulation of meiotic cell cycle process involved in oocyte maturation;BP:thymus development;BP:regulation of cyclin-dependent protein serine/threonine kinase activity;BP:cell cycle;CC:cytoplasm;CC:cytosol;CC:centrosome;CC:nucleus;CC:membrane;CC:micro…	K05868	CCNB1	map04110;map04068;map04114;map04115;map05170;map04914;map04218	Cell cycle;FoxO signaling pathway;Oocyte meiosis;p53 signaling pathway;Human immunodeficiency virus 1 infection;Progesterone-mediated oocyte maturation;Cellular senescence	COG5024	D:Cell cycle control, cell division, chromosome partitioning	NP_001107754.1	G2/mitotic-specific cyclin-B2 [Sus scrofa] >BAF98889.1 cyclin B2 [Sus scrofa]	sp|Q4R7A8|CCNB2_MACFA;	G2/mitotic-specific cyclin-B2 OS=Macaca fascicularis OX=9541 GN=CCNB2 PE=2 SV=1;	PF00134.23;PF02984.19	Cyclin_N;Cyclin_C	Cyclin, N-terminal domain;Cyclin, C-terminal domain
ENSSSCG00000004612	RAB27A	RAB27A, member RAS oncogene family [Source:VGNC Symbol;Acc:VGNC:98249]	0.446	-1.16346	2.64566e-36	2.96648e-35	yes	down	20.92	27.36	25.57	9.54	9.39	10.88	24.6167	9.93667	GO:1903435;GO:0007596;GO:0071985;GO:0010628;GO:1990182;GO:0050766;GO:0006886;GO:0006887;GO:0045921;GO:0051875;GO:1903428;GO:0043320;GO:0036257;GO:0032402;GO:0032400;GO:0019882;GO:0030318;GO:0043473;GO:0006605;GO:0032482;GO:1903307;GO:0016192;GO:0043316;GO:0051904;GO:0097278;GO:0005770;GO:0030425;GO:0016020;GO:0005794;GO:0030141;GO:0001750;GO:0032585;GO:0042470;GO:0005764;GO:0070382;GO:0005768;GO:…	BP:positive regulation of constitutive secretory pathway;BP:blood coagulation;BP:multivesicular body sorting pathway;BP:positive regulation of gene expression;BP:exosomal secretion;BP:positive regulation of phagocytosis;BP:intracellular protein transport;BP:exocytosis;BP:positive regulation of exocytosis;BP:pigment granule localization;BP:positive regulation of reactive oxygen species biosyntheti…	K07885	RAB27A	------	------	ENOG410XQ3T	S:Function unknown	NP_001027528.1	ras-related protein Rab-27A [Sus scrofa] >XP_005659637.1 ras-related protein Rab-27A isoform X1 [Sus scrofa] >XP_005659638.1 ras-related protein Rab-27A isoform X1 [Sus scrofa] >XP_005659639.1 ras-related protein Rab-27A isoform X1 [Sus scrofa] >XP_005659640.1 ras-related protein Rab-27A isoform X1 [Sus scrofa] >XP_005659641.1 ras-related protein Rab-27A isoform X1 [Sus scrofa] >XP_005659642.1 ra…	sp|Q4LE85|RB27A_PIG;	Ras-related protein Rab-27A OS=Sus scrofa OX=9823 GN=RAB27A PE=2 SV=1;	PF00071.22;PF08477.13;PF00025.21	Ras;Roc;Arf	Ras family;Ras of Complex, Roc, domain of DAPkinase;ADP-ribosylation factor family
ENSSSCG00000004615	WDR72	WD repeat domain 72 [Source:VGNC Symbol;Acc:VGNC:94938]	0.463	-1.10955	0.000926751	0.00233226	yes	down	1	1.05	0.78	0.46	0.41	0.31	0.943333	0.393333	GO:0022617;GO:0072659;GO:0070166;GO:0005737;GO:000576	BP:extracellular matrix disassembly;BP:protein localization to plasma membrane;BP:enamel mineralization;CC:cytoplasm;CC:endosome;	------	------	------	------	ENOG411264G	S:Function unknown	XP_013848429.2	WD repeat-containing protein 72 isoform X1 [Sus scrofa] >XP_020950752.1 WD repeat-containing protein 72 isoform X1 [Sus scrofa]	sp|Q3MJ13|WDR72_HUMAN;	WD repeat-containing protein 72 OS=Homo sapiens OX=9606 GN=WDR72 PE=2 SV=2;	PF12894.7	ANAPC4_WD40	Anaphase-promoting complex subunit 4 WD40 domain
ENSSSCG00000004617	FAM214A	family with sequence similarity 214 member A [Source:VGNC Symbol;Acc:VGNC:87952]	4.236	2.08264	9.9743e-72	2.43957e-70	yes	up	2.28	2.25	2.06	8.62	8.8	8.43	2.19667	8.61667	------	------	------	------	------	------	ENOG41115V6	S:Function unknown	XP_005659648.1	protein FAM214A isoform X1 [Sus scrofa]	sp|Q32MH5|F214A_HUMAN;	Protein FAM214A OS=Homo sapiens OX=9606 GN=FAM214A PE=1 SV=2;	PF13889.6;PF13915.6	Chromosome_seg;DUF4210	Chromosome segregation during meiosis;Domain of unknown function
ENSSSCG00000004624	MAPK6	mitogen-activated protein kinase 6 [Source:NCBI gene (formerly Entrezgene);Acc:396833]	2.039	1.02765	2.53032e-87	8.07053e-86	yes	up	52.93	55.01	52.75	98.69	103.08	97.49	53.5633	99.7533	GO:0006468;GO:0010468;GO:0071310;GO:0000165;GO:0060999;GO:0035556;GO:0005737;GO:0032991;GO:0005634;GO:0032156;GO:0005829;GO:0046982;GO:0016740;GO:0000166;GO:0019901;GO:0004707;GO:0016301;GO:0004672;GO:000552	BP:protein phosphorylation;BP:regulation of gene expression;BP:cellular response to organic substance;BP:MAPK cascade;BP:positive regulation of dendritic spine development;BP:intracellular signal transduction;CC:cytoplasm;CC:macromolecular complex;CC:nucleus;CC:septin cytoskeleton;CC:cytosol;MF:protein heterodimerization activity;MF:transferase activity;MF:nucleotide binding;MF:protein kinase bin…	K06855	MAPK4_6	map04657	IL-17 signaling pathway	ENOG410XNY0	U:Intracellular trafficking, secretion, and vesicular transport	TEA35663.1	hypothetical protein DBR06_SOUSAS1110001 [Sousa chinensis]	sp|Q16659|MK06_HUMAN;	Mitogen-activated protein kinase 6 OS=Homo sapiens OX=9606 GN=MAPK6 PE=1 SV=1;	PF00069.25;PF07714.17	Pkinase;Pkinase_Tyr	Protein kinase domain;Protein tyrosine kinase
ENSSSCG00000004629	LYSMD2	LysM domain containing 2 [Source:VGNC Symbol;Acc:VGNC:89918]	0.329	-1.60599	3.794e-10	1.56801e-09	yes	down	8.85	8.59	7.61	2.74	2	2.62	8.35	2.45333	------	------	------	------	------	------	ENOG4111KU1	O:Posttranslational modification, protein turnover, chaperones	XP_005659663.1	lysM and putative peptidoglycan-binding domain-containing protein 2 isoform X1 [Sus scrofa]	sp|Q8IV50|LYSM2_HUMAN;	LysM and putative peptidoglycan-binding domain-containing protein 2 OS=Homo sapiens OX=9606 GN=LYSMD2 PE=1 SV=1;	PF01476.20	LysM	LysM domain
ENSSSCG00000004632	GLDN	gliomedin [Source:VGNC Symbol;Acc:VGNC:88479]	4.76	2.25104	0.0221422	0.0455883	yes	up	0.05	0.02	0.03	0.12	0.15	0.12	0.0333333	0.13	GO:0034113;GO:0032528;GO:0045162;GO:0005615;GO:0009986;GO:0005886;GO:008608	BP:heterotypic cell-cell adhesion;BP:microvillus organization;BP:clustering of voltage-gated sodium channels;CC:extracellular space;CC:cell surface;CC:plasma membrane;MF:protein binding involved in heterotypic cell-cell adhesion;	K16364	GLDN	------	------	ENOG4110Z7Z	U:Intracellular trafficking, secretion, and vesicular transport	XP_001926816.1	gliomedin [Sus scrofa]	sp|Q6ZMI3|GLDN_HUMAN;	Gliomedin OS=Homo sapiens OX=9606 GN=GLDN PE=1 SV=1;	PF02191.16;PF01391.18	OLF;Collagen	Olfactomedin-like domain;Collagen triple helix repeat
ENSSSCG00000004644	HDC	histidine decarboxylase [Source:VGNC Symbol;Acc:VGNC:88817]	25.056	4.64707	0.00985807	0.0215465	yes	up	0	0	0	0.16	0.15	0.03	0	0.113333	GO:0006548;GO:0006520;GO:0019752;GO:0001694;GO:0042423;GO:0005737;GO:0004398;GO:0016829;GO:0016831;GO:0003824;GO:003017	BP:histidine catabolic process;BP:cellular amino acid metabolic process;BP:carboxylic acid metabolic process;BP:histamine biosynthetic process;BP:catecholamine biosynthetic process;CC:cytoplasm;MF:histidine decarboxylase activity;MF:lyase activity;MF:carboxy-lyase activity;MF:catalytic activity;MF:pyridoxal phosphate binding;	K01590	hdc, HDC	map00340	Histidine metabolism	COG0076	O:Posttranslational modification, protein turnover, chaperones	XP_001925377.2	histidine decarboxylase isoform X1 [Sus scrofa]	sp|Q5EA83|DCHS_BOVIN;	Histidine decarboxylase OS=Bos taurus OX=9913 GN=HDC PE=2 SV=1;	PF00282.19	Pyridoxal_deC	Pyridoxal-dependent decarboxylase conserved domain
ENSSSCG00000004647	DTWD1	DTW domain containing 1 [Source:VGNC Symbol;Acc:VGNC:87464]	0.458	-1.12566	5.14541e-09	1.98601e-08	yes	down	4.63	5.34	5.13	1.68	2.01	2.91	5.03333	2.2	GO:0006400;GO:0008033;GO:0005634;GO:0016740;GO:001643	BP:tRNA modification;BP:tRNA processing;CC:nucleus;MF:transferase activity;MF:tRNA-uridine aminocarboxypropyltransferase activity;	------	------	------	------	ENOG4111F3J	S:Function unknown	XP_003480417.1	DTW domain-containing protein 1 isoform X1 [Sus scrofa] >XP_003480418.1 DTW domain-containing protein 1 isoform X1 [Sus scrofa] >XP_005659682.1 DTW domain-containing protein 1 isoform X1 [Sus scrofa]	sp|Q5RCQ0|DTWD1_PONAB;	DTW domain-containing protein 1 OS=Pongo abelii OX=9601 GN=DTWD1 PE=2 SV=1;	PF03942.15	DTW	DTW domain
ENSSSCG00000004659	SLC12A1	solute carrier family 12 member 1 [Source:VGNC Symbol;Acc:VGNC:92921]	0.475	-1.07307	0.000778882	0.00197566	yes	down	2.91	3.13	3.29	1.21	1.35	1.15	3.11	1.23667	GO:0006884;GO:0006811;GO:0006814;GO:0055075;GO:0055064;GO:1902476;GO:0055085;GO:0055078;GO:1990573;GO:0035725;GO:0070062;GO:0016020;GO:0016324;GO:0016021;GO:0015081;GO:0015293;GO:0008511;GO:0022857;GO:0015377;GO:0015378;GO:001537	BP:cell volume homeostasis;BP:ion transport;BP:sodium ion transport;BP:potassium ion homeostasis;BP:chloride ion homeostasis;BP:chloride transmembrane transport;BP:transmembrane transport;BP:sodium ion homeostasis;BP:potassium ion import across plasma membrane;BP:sodium ion transmembrane transport;CC:extracellular exosome;CC:membrane;CC:apical plasma membrane;CC:integral component of membrane;MF:…	K14425	SLC12A1, NKCC2	------	------	COG0531	E:Amino acid transport and metabolism	XP_001926177.4	solute carrier family 12 member 1 isoform X1 [Sus scrofa]	sp|Q13621|S12A1_HUMAN;	Solute carrier family 12 member 1 OS=Homo sapiens OX=9606 GN=SLC12A1 PE=1 SV=2;	PF03522.15;PF00324.21;PF08403.10	SLC12;AA_permease;AA_permease_N	Solute carrier family 12;Amino acid permease;Amino acid permease N-terminal
ENSSSCG00000004661	MYEF2	myelin expression factor 2 [Source:VGNC Symbol;Acc:VGNC:90507]	0.362	-1.46673	3.83623e-87	1.21741e-85	yes	down	21.1	20.82	20.15	7.52	5.85	7.03	20.69	6.8	GO:0006357;GO:0003723;GO:0003676;GO:0000981;GO:000369	BP:regulation of transcription from RNA polymerase II promoter;MF:RNA binding;MF:nucleic acid binding;MF:RNA polymerase II transcription factor activity, sequence-specific DNA binding;MF:single-stranded DNA binding;	------	------	------	------	ENOG4110PAX	S:Function unknown	XP_005654507.1	myelin expression factor 2 isoform X2 [Sus scrofa]	sp|Q8C854|MYEF2_MOUSE;	Myelin expression factor 2 OS=Mus musculus OX=10090 GN=Myef2 PE=1 SV=1;	PF00076.22;PF08777.11;PF11608.8	RRM_1;RRM_3;Limkain-b1	RNA recognition motif.;RNA binding motif;Limkain b1
ENSSSCG00000004666	SQOR	sulfide quinone oxidoreductase [Source:NCBI gene (formerly Entrezgene);Acc:100154990]	3.602	1.84873	4.86701e-31	4.66018e-30	yes	up	3.38	2.63	2.47	9.39	10.5	8.95	2.82667	9.61333	GO:0070221;GO:0070813;GO:0055114;GO:0005739;GO:0070224;GO:0071949;GO:001649	BP:sulfide oxidation, using sulfid;BP:hydrogen sulfide metabolic process;BP:oxidation-reduction process;CC:mitochondrion;MF:sulfid;MF:FAD binding;MF:oxidoreductase activity;	K17218	sqr	map00920	Sulfur metabolism	COG0446	S:Function unknown	NP_001231167.1	sulfide:quinone oxidoreductase, mitochondrial [Sus scrofa] >XP_020947489.1 sulfide:quinone oxidoreductase, mitochondrial isoform X1 [Sus scrofa] >XP_020947564.1 sulfide:quinone oxidoreductase, mitochondrial isoform X1 [Sus scrofa] >XP_020947618.1 sulfide:quinone oxidoreductase, mitochondrial isoform X1 [Sus scrofa] >XP_020947661.1 sulfide:quinone oxidoreductase, mitochondrial isoform X1 [Sus scro…	sp|Q9Y6N5|SQOR_HUMAN;	Sulfide:quinone oxidoreductase, mitochondrial OS=Homo sapiens OX=9606 GN=SQOR PE=1 SV=1;	PF07992.14	Pyr_redox_2	Pyridine nucleotide-disulphide oxidoreductase
ENSSSCG00000004670	C15orf48	chromosome 1 C15orf48 homolog [Source:VGNC Symbol;Acc:VGNC:85961]	3.975	1.99095	0.0126853	0.0272682	yes	up	0.07	0.04	0.07	0.22	0.19	0.21	0.06	0.206667	GO:1902600;GO:0009617;GO:0022900;GO:0005634;GO:0005751;GO:0016021;GO:000412	BP:hydrogen ion transmembrane transport;BP:response to bacterium;BP:electron transport chain;CC:nucleus;CC:mitochondrial respiratory chain complex IV;CC:integral component of membrane;MF:cytochrome-c oxidase activity;	------	------	------	------	ENOG410YXE9	S:Function unknown	XP_001925712.1	normal mucosa of esophagus-specific gene 1 protein [Sus scrofa] >XP_003353424.1 normal mucosa of esophagus-specific gene 1 protein [Sus scrofa]	sp|Q9C002|NMES1_HUMAN;	Normal mucosa of esophagus-specific gene 1 protein OS=Homo sapiens OX=9606 GN=NMES1 PE=1 SV=1;	PF06522.11	B12D	NADH-ubiquinone reductase complex 1 MLRQ subunit
ENSSSCG00000004672	GATM	glycine amidinotransferase [Source:VGNC Symbol;Acc:VGNC:88372]	17.838	4.1569	3.84092e-07	1.30698e-06	yes	up	0.02	0.02	0.04	0.33	0.34	0.55	0.0266667	0.406667	GO:0014889;GO:0120162;GO:0006600;GO:0006601;GO:0007611;GO:0007275;GO:0016020;GO:0005739;GO:0005743;GO:0005758;GO:0015067;GO:0016740;GO:001506	BP:muscle atrophy;BP:positive regulation of cold-induced thermogenesis;BP:creatine metabolic process;BP:creatine biosynthetic process;BP:learning or memory;BP:multicellular organism development;CC:membrane;CC:mitochondrion;CC:mitochondrial inner membrane;CC:mitochondrial intermembrane space;MF:amidinotransferase activity;MF:transferase activity;MF:glycine amidinotransferase activity;	K00613	GATM	map00330;map00260	Arginine and proline metabolism;Glycine, serine and threonine metabolism	ENOG410Y45M	E:Amino acid transport and metabolism	VCX37678.1	unnamed protein product, partial [Gulo gulo]	sp|P50441|GATM_PIG;	Glycine amidinotransferase, mitochondrial OS=Sus scrofa OX=9823 GN=GATM PE=1 SV=2;	PF02274.17	Amidinotransf	Amidinotransferase
ENSSSCG00000004674	SHF	Src homology 2 domain containing F [Source:NCBI gene (formerly Entrezgene);Acc:100157418]	3.088	1.6267	4.9896e-05	0.000142834	yes	up	0.43	0.83	0.59	1.88	1.79	1.41	0.616667	1.69333	------	------	------	------	------	------	ENOG410XQJ2	S:Function unknown	XP_005659698.1	SH2 domain-containing adapter protein F isoform X1 [Sus scrofa]	sp|Q7M4L6|SHF_HUMAN;	SH2 domain-containing adapter protein F OS=Homo sapiens OX=9606 GN=SHF PE=1 SV=2;	PF00017.24	SH2	SH2 domain
ENSSSCG00000004684	SPG11	SPG11 vesicle trafficking associated, spatacsin [Source:VGNC Symbol;Acc:VGNC:93402]	2.087	1.06124	4.0563e-79	1.13133e-77	yes	up	11.91	12.8	11.64	22.75	21.81	23.26	12.1167	22.6067	GO:0048675;GO:0090389;GO:0007040;GO:0090659;GO:0008088;GO:0007268;GO:0048489;GO:0005737;GO:0005730;GO:0031410;GO:0005829;GO:0030424;GO:0030425;GO:0005886;GO:004520	BP:axon extension;BP:phagosome-lysosome fusion involved in apoptotic cell clearance;BP:lysosome organization;BP:walking behavior;BP:axo-dendritic transport;BP:chemical synaptic transmission;BP:synaptic vesicle transport;CC:cytoplasm;CC:nucleolus;CC:cytoplasmic vesicle;CC:cytosol;CC:axon;CC:dendrite;CC:plasma membrane;CC:synapse;	K19026	SPG11	------	------	ENOG410XR4T	S:Function unknown	XP_020952112.1	spatacsin isoform X7 [Sus scrofa]	sp|Q96JI7|SPTCS_HUMAN;	Spatacsin OS=Homo sapiens OX=9606 GN=SPG11 PE=1 SV=3;	PF14649.6	Spatacsin_C	Spatacsin C-terminus
ENSSSCG00000004695	WDR76	WD repeat domain 76 [Source:VGNC Symbol;Acc:VGNC:94941]	0.181	-2.46326	1.38998e-46	2.01425e-45	yes	down	7.21	6.46	7.25	1.21	1.07	1.26	6.97333	1.18	GO:0006974;GO:0000792;GO:0005634;GO:0090734;GO:001989	BP:cellular response to DNA damage stimulus;CC:heterochromatin;CC:nucleus;CC:site of DNA damage;MF:enzyme binding;	------	------	------	------	ENOG410XRID	S:Function unknown	XP_020952213.1	WD repeat-containing protein 76 isoform X1 [Sus scrofa]	sp|Q9H967|WDR76_HUMAN;	WD repeat-containing protein 76 OS=Homo sapiens OX=9606 GN=WDR76 PE=1 SV=2;	------	------	------
ENSSSCG00000004705	MAP1A	microtubule associated protein 1A [Source:VGNC Symbol;Acc:VGNC:89978]	9.328	3.22161	4.05687e-102	1.67619e-100	yes	up	0.41	0.46	0.5	4.36	3.65	3.61	0.456667	3.87333	GO:0000226;GO:0005874;GO:000801	BP:microtubule cytoskeleton organization;CC:microtubule;MF:microtubule binding;	K10429	MAP1	------	------	ENOG410XRYM	S:Function unknown	XP_005659735.3	microtubule-associated protein 1A isoform X1 [Sus scrofa]	sp|P78559|MAP1A_HUMAN;	Microtubule-associated protein 1A OS=Homo sapiens OX=9606 GN=MAP1A PE=1 SV=6;	------	------	------
ENSSSCG00000004717	UBR1	ubiquitin protein ligase E3 component n-recognin 1 [Source:VGNC Symbol;Acc:VGNC:94668]	2.394	1.25968	1.08052e-101	4.41611e-100	yes	up	13.34	13.65	12.5	28.28	28.02	27.82	13.1633	28.04	GO:0071233;GO:0016567;GO:0006511;GO:0032007;GO:0071596;GO:0030163;GO:0005737;GO:0000151;GO:0000502;GO:0070728;GO:0061630;GO:0016874;GO:0016740;GO:0008270;GO:0046872;GO:000484	BP:cellular response to leucine;BP:protein ubiquitination;BP:ubiquitin-dependent protein catabolic process;BP:negative regulation of TOR signaling;BP:ubiquitin-dependent protein catabolic process via the N-end rule pathway;BP:protein catabolic process;CC:cytoplasm;CC:ubiquitin ligase complex;CC:proteasome complex;MF:leucine binding;MF:ubiquitin protein ligase activity;MF:ligase activity;MF:transf…	K10625	UBR1	------	------	ENOG410XPQU	O:Posttranslational modification, protein turnover, chaperones	XP_020952748.1	E3 ubiquitin-protein ligase UBR1 isoform X1 [Sus scrofa] >XP_020952750.1 E3 ubiquitin-protein ligase UBR1 isoform X1 [Sus scrofa]	sp|Q8IWV7|UBR1_HUMAN;	E3 ubiquitin-protein ligase UBR1 OS=Homo sapiens OX=9606 GN=UBR1 PE=1 SV=1;	PF02207.20;PF02617.17	zf-UBR;ClpS	Putative zinc finger in N-recognin;ATP-dependent Clp protease adaptor protein ClpS
ENSSSCG00000004718	TTBK2	tau tubulin kinase 2 [Source:VGNC Symbol;Acc:VGNC:98387]	2.247	1.16804	6.48685e-31	6.1861e-30	yes	up	2.26	2.55	2.12	4.75	4.86	4.53	2.31	4.71333	GO:0006468;GO:0018105;GO:1904527;GO:0060271;GO:0007026;GO:0018107;GO:1902817;GO:0000226;GO:0030334;GO:0005737;GO:0035869;GO:0005634;GO:0005814;GO:0036064;GO:0005829;GO:0004674;GO:0019894;GO:0004672;GO:000552	BP:protein phosphorylation;BP:peptidyl-serine phosphorylation;BP:negative regulation of microtubule binding;BP:cilium assembly;BP:negative regulation of microtubule depolymerization;BP:peptidyl-threonine phosphorylation;BP:negative regulation of protein localization to microtubule;BP:microtubule cytoskeleton organization;BP:regulation of cell migration;CC:cytoplasm;CC:ciliary transition zone;CC:n…	K08815	TTBK	------	------	ENOG410XPGP	T:Signal transduction mechanisms	XP_020952781.1	tau-tubulin kinase 2 isoform X2 [Sus scrofa]	sp|Q6IQ55|TTBK2_HUMAN;	Tau-tubulin kinase 2 OS=Homo sapiens OX=9606 GN=TTBK2 PE=1 SV=2;	PF00069.25;PF07714.17	Pkinase;Pkinase_Tyr	Protein kinase domain;Protein tyrosine kinase
[truncated: 2,692 more rows]
